# Supplementary material for: Metal-hydroxyls mediate intramolecular proton transfer in heterogeneous O–O bond formation
Source: Nat Chem. 2025 Nov 14;18(2):335–44. doi: 10.1038/s41557-025-01993-8 (PMC12872446; doi:10.1038/s41557-025-01993-8)
Supplement: Supplementary file 3 — Source data underlying the figure. [file 41557_2025_1993_MOESM3_ESM.xlsx]

## Sheet: Fig.1c
Aza-CMP-Ni		Aza-CMP-NiFe
E (V vs. RHE)	Current density (A cm-2)	E (V vs. RHE)	Current density (A cm-2)
1.1804	-1.35295e-05	1.18039	0.000110775
1.1814	-1.24164e-05	1.18139	0.000109281
1.1824	-1.12786e-05	1.18239	0.000110382
1.1834	-1.01187e-05	1.18339	0.000110775
1.1844	-9.08928e-06	1.18439	0.000110539
1.1854	-8.05742e-06	1.18539	0.000109753
1.1864	-6.96399e-06	1.18639	0.000110225
1.1874	-5.92227e-06	1.18739	0.00011109
1.1884	-4.90518e-06	1.18839	0.000110697
1.1894	-3.85608e-06	1.18939	0.000111483
1.1904	-3.036e-06	1.19039	0.000111247
1.1914	-1.99182e-06	1.19139	0.000112663
1.1924	-1.07816e-06	1.19239	0.000111326
1.1934	-1.07866e-07	1.19339	0.000111876
1.1944	6.5803e-07	1.19439	0.000112348
1.1954	1.68497e-06	1.19539	0.000112898
1.1964	2.63557e-06	1.19639	0.000112741
1.1974	3.30542e-06	1.19739	0.000112033
1.1984	4.33482e-06	1.19839	0.000113213
1.1994	5.23124e-06	1.19939	0.000113134
1.2004	6.17199e-06	1.20039	0.000112505
1.2014	6.90833e-06	1.20139	0.000113213
1.2024	7.79982e-06	1.20239	0.000113213
1.2034	8.35393e-06	1.20339	0.000113921
1.2044	9.42766e-06	1.20439	0.000113292
1.2054	1.01024e-05	1.20539	0.000113685
1.2064	1.07747e-05	1.20639	0.00011455
1.2074	1.15751e-05	1.20739	0.000114
1.2084	1.2378e-05	1.20839	0.000113921
1.2094	1.31759e-05	1.20939	0.000113921
1.2104	1.37768e-05	1.21039	0.000114707
1.2114	1.4518e-05	1.21139	0.000114471
1.2124	1.4981e-05	1.21239	0.000114786
1.2134	1.54711e-05	1.21339	0.000114707
1.2144	1.67074e-05	1.21439	0.000114235
1.2154	1.74142e-05	1.21539	0.000115651
1.2164	1.79683e-05	1.21639	0.000114393
1.2174	1.87686e-05	1.21739	0.000116437
1.2184	1.92612e-05	1.21839	0.000116595
1.2194	1.99187e-05	1.21939	0.000115887
1.2204	2.07043e-05	1.22039	0.000116437
1.2214	2.13717e-05	1.22139	0.000116752
1.2224	2.19184e-05	1.22239	0.00011628
1.2234	2.25907e-05	1.22339	0.000116752
1.2244	2.32212e-05	1.22439	0.000117538
1.2254	2.39083e-05	1.22539	0.000117302
1.2264	2.43515e-05	1.22639	0.000116988
1.2274	2.48983e-05	1.22739	0.000116595
1.2284	2.57307e-05	1.22839	0.000116909
1.2294	2.5972e-05	1.22939	0.000116988
1.2304	2.67133e-05	1.23039	0.000116831
1.2314	2.73388e-05	1.23139	0.000118168
1.2324	2.77254e-05	1.23239	0.000117067
1.2334	2.86539e-05	1.23339	0.000118561
1.2344	2.90257e-05	1.23439	0.000118482
1.2354	2.94567e-05	1.23539	0.000117617
1.2364	3.0193e-05	1.23639	0.000117932
1.2374	3.06954e-05	1.23739	0.000118639
1.2384	3.10747e-05	1.23839	0.00011974
1.2394	3.17963e-05	1.23939	0.000119268
1.2404	3.21977e-05	1.24039	0.000121235
1.2414	3.30128e-05	1.24139	0.000120134
1.2424	3.30498e-05	1.24239	0.000119583
1.2434	3.37393e-05	1.24339	0.000119504
1.2444	3.42934e-05	1.24439	0.000120448
1.2454	3.48032e-05	1.24539	0.000120212
1.2464	3.53425e-05	1.24639	0.000121392
1.2474	3.58892e-05	1.24739	0.000121077
1.2484	3.62389e-05	1.24839	0.000121864
1.2494	3.69851e-05	1.24939	0.000122965
1.2504	3.7224e-05	1.25039	0.000120212
1.2514	3.78151e-05	1.25139	0.0001221
1.2524	3.84283e-05	1.25239	0.000121549
1.2534	3.88666e-05	1.25339	0.000121864
1.2544	3.92828e-05	1.25439	0.000122886
1.2554	3.98049e-05	1.25539	0.000123358
1.2564	4.04107e-05	1.25639	0.000122336
1.2574	4.08934e-05	1.25739	0.000121392
1.2584	4.12185e-05	1.25839	0.000122807
1.2594	4.20336e-05	1.25939	0.000123515
1.2604	4.25188e-05	1.26039	0.000124144
1.2614	4.27503e-05	1.26139	0.000122886
1.2624	4.34251e-05	1.26239	0.000123908
1.2634	4.39398e-05	1.26339	0.00012438
1.2644	4.43239e-05	1.26439	0.000124066
1.2654	4.50283e-05	1.26539	0.000125403
1.2664	4.55504e-05	1.26639	0.000124616
1.2674	4.58139e-05	1.26739	0.000126032
1.2684	4.65798e-05	1.26839	0.000125324
1.2694	4.69738e-05	1.26939	0.000126032
1.2704	4.74639e-05	1.27039	0.000125403
1.2714	4.82051e-05	1.27139	0.000126425
1.2724	4.86016e-05	1.27239	0.000126425
1.2734	4.91213e-05	1.27339	0.000126897
1.2744	4.97443e-05	1.27439	0.000126268
1.2754	5.02319e-05	1.27539	0.000126582
1.2764	5.10077e-05	1.27639	0.000127919
1.2774	5.12638e-05	1.27739	0.000127683
1.2784	5.20297e-05	1.27839	0.000128312
1.2794	5.28424e-05	1.27939	0.00012847
1.2804	5.30739e-05	1.28039	0.000128155
1.2814	5.39777e-05	1.28139	0.000129099
1.2824	5.45367e-05	1.28239	0.000129728
1.2834	5.51031e-05	1.28339	0.000129649
1.2844	5.59724e-05	1.28439	0.000129492
1.2854	5.66398e-05	1.28539	0.000130278
1.2864	5.72284e-05	1.28639	0.000130042
1.2874	5.80633e-05	1.28739	0.000131615
1.2884	5.88292e-05	1.28839	0.000130278
1.2894	5.96886e-05	1.28939	0.000130986
1.2904	6.03536e-05	1.29039	0.000131773
1.2914	6.13633e-05	1.29139	0.000132638
1.2924	6.23262e-05	1.29239	0.00013248
1.2934	6.31044e-05	1.29339	0.00013248
1.2944	6.42151e-05	1.29439	0.000134289
1.2954	6.54242e-05	1.29539	0.00013484
1.2964	6.64413e-05	1.29639	0.000133817
1.2974	6.79042e-05	1.29739	0.000134918
1.2984	6.92734e-05	1.29839	0.000136491
1.2994	7.06919e-05	1.29939	0.000136019
1.3004	7.26744e-05	1.30039	0.000135783
1.3014	7.45559e-05	1.30139	0.000137199
1.3024	7.69398e-05	1.30239	0.000136806
1.3034	7.94886e-05	1.30339	0.000138221
1.3044	8.26729e-05	1.30439	0.000137749
1.3054	8.60295e-05	1.30539	0.000139951
1.3064	9.06348e-05	1.30639	0.000139008
1.3074	9.6028e-05	1.30739	0.000139322
1.3084	0.000102906	1.30839	0.000141367
1.3094	0.000111023	1.30939	0.000141288
1.3104	0.000121194	1.31039	0.00014176
1.3114	0.00013368	1.31139	0.000142782
1.3124	0.00014805	1.31239	0.00014349
1.3134	0.000166887	1.31339	0.000144827
1.3144	0.000189056	1.31439	0.000144591
1.3154	0.000215525	1.31539	0.000145456
1.3164	0.000247569	1.31639	0.00014695
1.3174	0.000285931	1.31739	0.000147894
1.3184	0.000331045	1.31839	0.000148287
1.3194	0.000384946	1.31939	0.000150175
1.3204	0.000448094	1.32039	0.000151119
1.3214	0.000521679	1.32139	0.000152927
1.3224	0.000606546	1.32239	0.0001545
1.3234	0.000705794	1.32339	0.000156938
1.3244	0.000819275	1.32439	0.000158432
1.3254	0.000946923	1.32539	0.000159612
1.3264	0.00109	1.32639	0.000161892
1.3274	0.00125	1.32739	0.000165274
1.3284	0.00143	1.32839	0.000167319
1.3294	0.00163	1.32939	0.000171487
1.3304	0.00185	1.33039	0.00017534
1.3314	0.00209	1.33139	0.000177857
1.3324	0.00234	1.33239	0.000184148
1.3334	0.00261	1.33339	0.000189103
1.3344	0.00287	1.33439	0.000194214
1.3354	0.00313	1.33539	0.000200663
1.3364	0.00339	1.33639	0.000206954
1.3374	0.00364	1.33739	0.000215684
1.3384	0.00386	1.33839	0.000222683
1.3394	0.00405	1.33939	0.000231884
1.3404	0.00422	1.34038	0.00024368
1.3414	0.00435	1.34138	0.00025642
1.3424	0.00445	1.34238	0.000270183
1.3434	0.00452	1.34338	0.000285046
1.3444	0.00454	1.34438	0.000303763
1.3454	0.00452	1.34538	0.000323816
1.3464	0.00445	1.34638	0.000344578
1.3474	0.00435	1.34738	0.000368957
1.3484	0.00422	1.34838	0.000397583
1.3494	0.00406	1.34937	0.000427231
1.3504	0.00388	1.35037	0.000459238
1.3514	0.00367	1.35137	0.000497301
1.3524	0.00346	1.35237	0.000537723
1.3534	0.00324	1.35336	0.0005842
1.3544	0.00301	1.35436	0.000633902
1.3554	0.00279	1.35536	0.000689266
1.3564	0.00257	1.35635	0.000752415
1.3574	0.00236	1.35735	0.000818474
1.3584	0.00216	1.35834	0.000889725
1.3594	0.00197	1.35934	0.000968445
1.3604	0.00181	1.36033	0.00105
1.3614	0.00165	1.36133	0.00114
1.3624	0.00151	1.36232	0.00124
1.3634	0.00139	1.36332	0.00134
1.3644	0.00128	1.36431	0.00145
1.3654	0.00118	1.3653	0.00157
1.3664	0.00109	1.36629	0.00169
1.3674	0.00102	1.36729	0.00182
1.3684	0.000952068	1.36828	0.00196
1.3694	0.000894781	1.36927	0.00211
1.3704	0.000842951	1.37026	0.00226
1.3714	0.000800059	1.37125	0.00241
1.3724	0.000761998	1.37224	0.00258
1.3734	0.000725075	1.37323	0.00275
1.3744	0.000695468	1.37422	0.00292
1.3754	0.000669342	1.37521	0.0031
1.3764	0.0006437	1.37619	0.00328
1.3774	0.000623489	1.37718	0.00347
1.3784	0.000604073	1.37817	0.00365
1.3794	0.000585169	1.37916	0.00382
1.3804	0.000570536	1.38015	0.00399
1.3814	0.000554824	1.38114	0.00415
1.3824	0.00054143	1.38213	0.00429
1.3834	0.000528969	1.38312	0.00442
1.3844	0.000517955	1.38412	0.00453
1.3854	0.000508422	1.38511	0.00462
1.3864	0.000498239	1.38611	0.00469
1.3874	0.000488802	1.3871	0.00473
1.3884	0.00048037	1.3881	0.00474
1.3894	0.000471935	1.38911	0.00472
1.3904	0.000464692	1.39011	0.00467
1.3914	0.000458115	1.39111	0.0046
1.3924	0.000451423	1.39212	0.0045
1.3934	0.00044553	1.39313	0.00438
1.3944	0.000440196	1.39413	0.00425
1.3954	0.000433337	1.39514	0.00409
1.3964	0.000428678	1.39615	0.00392
1.3974	0.000423634	1.39717	0.00374
1.3984	0.000418293	1.39818	0.00356
1.3994	0.000414323	1.39919	0.00337
1.4004	0.000410087	1.4002	0.00318
1.4014	0.000406137	1.40121	0.003
1.4024	0.000400906	1.40222	0.00282
1.4034	0.000398626	1.40323	0.00265
1.4044	0.000395267	1.40424	0.00249
1.4054	0.000390942	1.40525	0.00233
1.4064	0.000388497	1.40626	0.00219
1.4074	0.000385517	1.40727	0.00204
1.4084	0.000381963	1.40828	0.00191
1.4094	0.00037921	1.40929	0.00179
1.4104	0.000376994	1.4103	0.00168
1.4114	0.0003731	1.4113	0.00157
1.4124	0.000372031	1.41231	0.00147
1.4134	0.000368783	1.41331	0.00138
1.4144	0.000365872	1.41432	0.0013
1.4154	0.000364468	1.41532	0.00122
1.4164	0.000361836	1.41633	0.00115
1.4174	0.000360518	1.41733	0.00109
1.4184	0.000358642	1.41834	0.00103
1.4194	0.000356393	1.41934	0.000972849
1.4204	0.000354664	1.42034	0.000921968
1.4214	0.000352354	1.42135	0.00087431
1.4224	0.00035067	1.42235	0.000834754
1.4234	0.000349106	1.42335	0.000798028
1.4244	0.000347407	1.42435	0.000760122
1.4254	0.000346052	1.42535	0.000730238
1.4264	0.000344587	1.42636	0.000702163
1.4274	0.000342632	1.42736	0.000674167
1.4284	0.000341905	1.42836	0.00065136
1.4294	0.000338652	1.42936	0.000628869
1.4304	0.000338044	1.43036	0.000610309
1.4314	0.000336736	1.43136	0.000592458
1.4324	0.000335249	1.43236	0.000576021
1.4334	0.000334677	1.43336	0.000564461
1.4344	0.000331584	1.43437	0.000548261
1.4354	0.000330707	1.43537	0.000535914
1.4364	0.000330183	1.43637	0.000527657
1.4374	0.000327907	1.43737	0.000515624
1.4384	0.000326575	1.43837	0.000507131
1.4394	0.000325876	1.43937	0.000500289
1.4404	0.000323346	1.44037	0.000491638
1.4414	0.000323376	1.44137	0.000487234
1.4424	0.00032195	1.44237	0.000478741
1.4434	0.000319835	1.44337	0.00047536
1.4444	0.00031918	1.44437	0.000471899
1.4454	0.000318	1.44537	0.000467259
1.4464	0.000315749	1.44637	0.000464035
1.4474	0.000315616	1.44737	0.000473708
1.4484	0.000313153	1.44837	0.000477955
1.4494	0.0003129	1.44937	0.000483145
1.4504	0.000311513	1.45037	0.000489201
1.4514	0.000310573	1.45137	0.000495649
1.4524	0.000309632	1.45237	0.00050312
1.4534	0.000306947	1.45337	0.000508468
1.4544	0.000306871	1.45437	0.000517512
1.4554	0.000305775	1.45537	0.000529544
1.4564	0.000304495	1.45637	0.000537487
1.4574	0.000303618	1.45737	0.000548025
1.4584	0.000303204	1.45837	0.000562023
1.4594	0.000301254	1.45937	0.000573662
1.4604	0.000300998	1.46037	0.000590413
1.4614	0.000299178	1.46137	0.00060158
1.4624	0.000297552	1.46237	0.000618095
1.4634	0.000297661	1.46337	0.000637362
1.4644	0.0002972	1.46437	0.000653091
1.4654	0.000296331	1.46537	0.00067338
1.4664	0.000294585	1.46637	0.000695714
1.4674	0.00029427	1.46737	0.000716555
1.4684	0.000293565	1.46837	0.000741956
1.4694	0.000291735	1.46937	0.000766807
1.4704	0.000291462	1.47037	0.000795433
1.4714	0.0002914	1.47136	0.000825946
1.4724	0.000288985	1.47236	0.000854414
1.4734	0.000289297	1.47336	0.000888073
1.4744	0.000288285	1.47436	0.000924406
1.4754	0.000287445	1.47536	0.000960659
1.4764	0.000287399	1.47636	0.001
1.4774	0.000285904	1.47736	0.00105
1.4784	0.00028497	1.47836	0.00109
1.4794	0.000284695	1.47936	0.00114
1.4804	0.000283914	1.48036	0.00119
1.4814	0.000283707	1.48135	0.00124
1.4824	0.000282414	1.48235	0.0013
1.4834	0.000281789	1.48335	0.00137
1.4844	0.000281409	1.48435	0.00143
1.4854	0.000280188	1.48535	0.0015
1.4864	0.000279158	1.48634	0.00158
1.4874	0.000279395	1.48734	0.00166
1.4884	0.000277836	1.48834	0.00174
1.4894	0.000277789	1.48934	0.00184
1.4904	0.00027723	1.49033	0.00194
1.4914	0.000275649	1.49133	0.00204
1.4924	0.000275317	1.49233	0.00215
1.4934	0.000274588	1.49333	0.00227
1.4944	0.00027379	1.49432	0.00239
1.4954	0.000273066	1.49532	0.00252
1.4964	0.000273337	1.49631	0.00267
1.4974	0.000272083	1.49731	0.00282
1.4984	0.000271261	1.49831	0.00297
1.4994	0.000271679	1.4993	0.00314
1.5004	0.000271354	1.5003	0.00333
1.5014	0.000269766	1.50129	0.00352
1.5024	0.000270455	1.50229	0.00372
1.5034	0.000270569	1.50328	0.00394
1.5044	0.000269586	1.50427	0.00417
1.5054	0.000270926	1.50527	0.00441
1.5064	0.000270248	1.50626	0.00468
1.5074	0.000270655	1.50725	0.00495
1.5084	0.000271113	1.50824	0.00525
1.5094	0.000271672	1.50923	0.00556
1.5104	0.000271891	1.51022	0.00589
1.5114	0.000272679	1.51121	0.00625
1.5124	0.000273307	1.5122	0.00662
1.5134	0.000274605	1.51319	0.00701
1.5144	0.000275344	1.51418	0.00743
1.5154	0.000276565	1.51517	0.00787
1.5164	0.00027808	1.51615	0.00834
1.5174	0.000278811	1.51714	0.00884
1.5184	0.00028039	1.51812	0.00937
1.5194	0.000282254	1.51911	0.00992
1.5204	0.000283737	1.52009	0.01051
1.5214	0.000286076	1.52107	0.01113
1.5224	0.000288081	1.52205	0.01178
1.5234	0.000289748	1.52303	0.01248
1.5244	0.000292521	1.52401	0.01322
1.5254	0.000294164	1.52499	0.01398
1.5264	0.000297057	1.52596	0.0148
1.5274	0.000299855	1.52694	0.01565
1.5284	0.00030329	1.52791	0.01656
1.5294	0.000305586	1.52888	0.01752
1.5304	0.00030877	1.52985	0.01853
1.5314	0.000311602	1.53081	0.0196
1.5324	0.000315958	1.53178	0.02071
1.5334	0.00031883	1.52878	0.02063
1.5344	0.000322994	1.52781	0.01954
1.5354	0.000326821	1.52685	0.0185
1.5364	0.0003304	1.52588	0.01751
1.5374	0.000335162	1.52491	0.01657
1.5384	0.000339302	1.52394	0.01567
1.5394	0.000344139	1.52296	0.01483
1.5404	0.000348936	1.52199	0.01401
1.5414	0.00035432	1.52101	0.01324
1.5424	0.000359041	1.52004	0.0125
1.5434	0.000365195	1.51906	0.0118
1.5444	0.00037033	1.51808	0.01113
1.5454	0.000376944	1.5171	0.0105
1.5464	0.000382971	1.51612	0.0099
1.5474	0.000389479	1.51513	0.00933
1.5484	0.000396538	1.51415	0.0088
1.5494	0.000402596	1.51317	0.00828
1.5504	0.000409715	1.51218	0.0078
1.5514	0.000418108	1.51119	0.00734
1.5524	0.000425267	1.51021	0.00691
1.5534	0.000433406	1.50922	0.0065
1.5544	0.000442082	1.50823	0.00611
1.5554	0.000449746	1.50724	0.00574
1.5564	0.000459511	1.50625	0.00539
1.5574	0.000468372	1.50526	0.00506
1.5584	0.000477804	1.50427	0.00476
1.5594	0.00048745	1.50328	0.00446
1.5604	0.000498158	1.50229	0.00419
1.5614	0.000508279	1.50129	0.00393
1.5624	0.000519568	1.5003	0.00369
1.5634	0.000530414	1.49931	0.00345
1.5644	0.000542624	1.49831	0.00324
1.5654	0.000554125	1.49732	0.00303
1.5664	0.000567337	1.49632	0.00284
1.5674	0.000580279	1.49533	0.00266
1.5684	0.00059354	1.49433	0.00249
1.5694	0.000607476	1.49334	0.00233
1.5704	0.00062129	1.49234	0.00218
1.5714	0.000636233	1.49135	0.00203
1.5724	0.000651359	1.49035	0.0019
1.5734	0.000666721	1.48935	0.00177
1.5744	0.000682621	1.48836	0.00165
1.5754	0.000699071	1.48736	0.00154
1.5764	0.000716332	1.48636	0.00144
1.5774	0.000733982	1.48536	0.00134
1.5784	0.000751699	1.48437	0.00125
1.5794	0.000770423	1.48337	0.00116
1.5804	0.000789799	1.48237	0.00108
1.5814	0.000808685	1.48137	0.00101
1.5824	0.000829057	1.48038	0.000937679
1.5834	0.000849967	1.47938	0.000871698
1.5844	0.000870676	1.47838	0.000806898
1.5854	0.00089238	1.47738	0.000746815
1.5864	0.000915147	1.47638	0.00069326
1.5874	0.000937021	1.47538	0.000639548
1.5884	0.00096151	1.47438	0.000591576
1.5894	0.000985309	1.47339	0.0005473
1.5904	0.00101	1.47239	0.000504834
1.5914	0.00104	1.47139	0.000464569
1.5924	0.00106	1.47039	0.000424776
1.5934	0.00109	1.46939	0.000394578
1.5944	0.00112	1.46839	0.000361863
1.5954	0.00114	1.46739	0.000329305
1.5964	0.00117	1.46639	0.000303117
1.5974	0.0012	1.46539	0.000274727
1.5984	0.00123	1.46439	0.000248933
1.5994	0.00126	1.46339	0.000226048
1.6004	0.00129	1.46239	0.000204421
1.6014	0.00132	1.46139	0.000184525
1.6024	0.00135	1.4604	0.000164864
1.6034	0.00139	1.4594	0.000146777
1.6044	0.00142	1.4584	0.000132071
1.6054	0.00146	1.4574	0.000115163
1.6064	0.00149	1.4564	0.000100378
1.6074	0.00153	1.4554	8.95254e-05
1.6084	0.00156	1.4544	7.47406e-05
1.6094	0.0016	1.4534	6.37307e-05
1.6104	0.00164	1.4524	5.35859e-05
1.6114	0.00167	1.4514	4.24187e-05
1.6124	0.00171	1.4504	3.51837e-05
1.6134	0.00175	1.4494	2.47243e-05
1.6144	0.00179	1.4484	1.91407e-05
1.6154	0.00183	1.4474	1.15911e-05
1.6164	0.00187	1.4464	7.9108e-06
1.6174	0.00191	1.4454	4.52981e-06
1.6184	0.00195	1.4444	3.35018e-06
1.6194	0.002	1.4434	8.33638e-07
1.6204	0.00204	1.4424	-6.6056e-07
1.6214	0.00208	1.4414	-2.86254e-06
1.6224	0.00213	1.4404	-5.53637e-06
1.6234	0.00217	1.4394	-6.95192e-06
1.6244	0.00222	1.4384	-8.91798e-06
1.6254	0.00226	1.4374	-1.11986e-05
1.6264	0.0023	1.4364	-9.70439e-06
1.6274	0.00235	1.4354	-1.44229e-05
1.6284	0.0024	1.4344	-1.40297e-05
1.6294	0.00244	1.4334	-1.32433e-05
1.6304	0.00249	1.4324	-1.64676e-05
1.6314	0.00254	1.4314	-1.73327e-05
1.6324	0.00258	1.4304	-1.78832e-05
1.6334	0.00263	1.4294	-1.82764e-05
1.6344	0.00268	1.4284	-1.89055e-05
1.6354	0.00273	1.4274	-2.2523e-05
1.6364	0.00277	1.4264	-2.18153e-05
1.6374	0.00282	1.4254	-2.15793e-05
1.6384	0.00287	1.4244	-2.50396e-05
1.6394	0.00292	1.4234	-2.48823e-05
1.6404	0.00296	1.4224	-2.56687e-05
1.6414	0.00301	1.4214	-2.57474e-05
1.6424	0.00306	1.4204	-2.79493e-05
1.6434	0.00311	1.4194	-2.9129e-05
1.6444	0.00316	1.4184	-2.74775e-05
1.6454	0.0032	1.4174	-2.99154e-05
1.6464	0.00325	1.4164	-3.16455e-05
1.6474	0.0033	1.4154	-2.89717e-05
1.6484	0.00334	1.4144	-3.15669e-05
1.6494	0.00339	1.4134	-3.38475e-05
1.6504	0.00344	1.4124	-3.16455e-05
1.6514	0.00348	1.4114	-3.36116e-05
1.6524	0.00352	1.4104	-3.48698e-05
1.6534	0.00357	1.4094	-3.43193e-05
1.6544	0.00361	1.4084	-3.46339e-05
1.6554	0.00366	1.4074	-3.5499e-05
1.6564	0.0037	1.4064	-3.72291e-05
1.6574	0.00374	1.4054	-3.5499e-05
1.6584	0.00379	1.4044	-3.69932e-05
1.6594	0.00383	1.4034	-3.9667e-05
1.6604	0.00387	1.4024	-3.89592e-05
1.6614	0.00391	1.4014	-3.84087e-05
1.6624	0.00395	1.4004	-3.99029e-05
1.6634	0.00399	1.3994	-4.21835e-05
1.6644	0.00403	1.3984	-4.06894e-05
1.6654	0.00407	1.3974	-4.17903e-05
1.6664	0.00411	1.3964	-4.21835e-05
1.6674	0.00414	1.3954	-4.43069e-05
1.6684	0.00418	1.3944	-4.50933e-05
1.6694	0.00421	1.3934	-4.47787e-05
1.6704	0.00425	1.3924	-4.85535e-05
1.6714	0.00428	1.3914	-4.57224e-05
1.6724	0.00432	1.3904	-4.9104e-05
1.6734	0.00435	1.3894	-5.01264e-05
1.6744	0.00439	1.3884	-5.06769e-05
1.6754	0.00442	1.3874	-5.19352e-05
1.6764	0.00445	1.3864	-5.33507e-05
1.6774	0.00448	1.3854	-5.53954e-05
1.6784	0.00451	1.3844	-5.48449e-05
1.6794	0.00454	1.3834	-5.61032e-05
1.6804	0.00457	1.3824	-6.07431e-05
1.6814	0.0046	1.3814	-6.09003e-05
1.6824	0.00463	1.3804	-6.2945e-05
1.6834	0.00466	1.3794	-6.70344e-05
1.6844	0.00469	1.3784	-6.82141e-05
1.6854	0.00472	1.3774	-6.96296e-05
1.6864	0.00475	1.3764	-7.45841e-05
1.6874	0.00477	1.3754	-7.77297e-05
1.6884	0.0048	1.37441	-8.01676e-05
1.6894	0.00482	1.37341	-8.32346e-05
1.6904	0.00485	1.37241	-8.68522e-05
1.6914	0.00488	1.37141	-9.22785e-05
1.6924	0.00491	1.37041	-9.36154e-05
1.6934	0.00494	1.36941	-9.96709e-05
1.6944	0.00497	1.36841	-0.000107928
1.6954	0.005	1.36741	-0.000110366
1.6964	0.00503	1.36641	-0.000117994
1.6974	0.00505	1.36541	-0.000124522
1.6984	0.00508	1.36441	-0.000131442
1.6994	0.00511	1.36341	-0.000138992
1.7004	0.00514	1.36241	-0.000147721
1.7014	0.00517	1.36141	-0.000157709
1.7024	0.0052	1.36041	-0.000168404
1.7034	0.00523	1.35941	-0.000178077
1.7044	0.00526	1.35841	-0.000195221
1.7054	0.00529	1.35741	-0.000206231
1.7064	0.00532	1.35641	-0.000220858
1.7074	0.00535	1.35542	-0.00024044
1.7084	0.00539	1.35442	-0.000257977
1.7094	0.00542	1.35342	-0.000275043
1.7104	0.00546	1.35242	-0.000300837
1.7114	0.00549	1.35142	-0.000323093
1.7124	0.00553	1.35042	-0.000351876
1.7134	0.00557	1.34942	-0.000381602
1.7144	0.00562	1.34843	-0.000415733
1.7154	0.00565	1.34743	-0.000454346
1.7164	0.0057	1.34643	-0.000487926
1.7174	0.00574	1.34543	-0.000537314
1.7184	0.00577	1.34444	-0.00058387
1.7194	0.00582	1.34344	-0.000630898
1.7204	0.00586	1.34244	-0.000684532
1.7214	0.0059	1.34145	-0.000735492
1.7224	0.00594	1.34045	-0.000795102
1.7234	0.00599	1.33945	-0.00085487
1.7244	0.00604	1.33846	-0.000915189
1.7254	0.00608	1.33746	-0.000980226
1.7264	0.00613	1.33647	-0.00105
1.7274	0.00618	1.33547	-0.00111
1.7284	0.00623	1.33447	-0.00118
1.7294	0.00628	1.33348	-0.00126
1.7304	0.00633	1.33248	-0.00133
1.7314	0.00639	1.33149	-0.00141
1.7324	0.00644	1.33049	-0.0015
1.7334	0.0065	1.3295	-0.0016
1.7344	0.00656	1.32851	-0.00171
1.7354	0.00661	1.32751	-0.00182
1.7364	0.00667	1.32652	-0.00195
1.7374	0.00673	1.32553	-0.00208
1.7384	0.00679	1.32454	-0.00224
1.7394	0.00686	1.32355	-0.00241
1.7404	0.00693	1.32256	-0.00259
1.7414	0.007	1.32157	-0.00278
1.7424	0.00706	1.32059	-0.00298
1.7434	0.00713	1.3196	-0.0032
1.7444	0.0072	1.31861	-0.00342
1.7454	0.00727	1.31763	-0.00363
1.7464	0.00734	1.31664	-0.00383
1.7474	0.00741	1.31565	-0.00402
1.7484	0.00748	1.31466	-0.00417
1.7494	0.00756	1.31367	-0.00431
1.7504	0.00763	1.31268	-0.0044
1.7514	0.00772	1.31168	-0.00447
1.7524	0.00779	1.31068	-0.00449
1.7534	0.00787	1.30968	-0.00446
1.7544	0.00795	1.30868	-0.00441
1.7554	0.00804	1.30767	-0.00431
1.7564	0.00812	1.30666	-0.00418
1.7574	0.00821	1.30565	-0.00404
1.7584	0.0083	1.30464	-0.00387
1.7594	0.00839	1.30363	-0.00368
1.7604	0.00848	1.30262	-0.0035
1.7614	0.00858	1.30161	-0.00329
1.7624	0.00869	1.30059	-0.00309
1.7634	0.00878	1.29958	-0.0029
1.7644	0.00888	1.29857	-0.00271
1.7654	0.00899	1.29756	-0.00252
1.7664	0.0091	1.29655	-0.00234
1.7674	0.0092	1.29554	-0.00217
1.7684	0.0093	1.29453	-0.00202
1.7694	0.0094	1.29352	-0.00187
1.7704	0.00951	1.29251	-0.00173
1.7714	0.00962	1.2915	-0.0016
1.7724	0.00974	1.29049	-0.00148
1.7734	0.00985	1.28949	-0.00137
1.7744	0.00997	1.28848	-0.00127
1.7754	0.01009	1.28747	-0.00117
1.7764	0.01021	1.28647	-0.00108
1.7774	0.01032	1.28546	-0.000999099
1.7784	0.01045	1.28446	-0.000921952
1.7794	0.01059	1.28345	-0.000852354
1.7804	0.01071	1.28245	-0.000787395
1.7814	0.01085	1.28145	-0.000728571
1.7824	0.01098	1.28044	-0.000673128
1.7834	0.01112	1.27944	-0.000626572
1.7844	0.01126	1.27844	-0.000581589
1.7854	0.0114	1.27743	-0.0005381
1.7864	0.01154	1.27643	-0.000498229
1.7874	0.01168	1.27543	-0.000462918
1.7884	0.01182	1.27443	-0.000427372
1.7894	0.01197	1.27342	-0.00039623
1.7904	0.01212	1.27242	-0.000368155
1.7914	0.01228	1.27142	-0.000342596
1.7924	0.01243	1.27042	-0.000318689
1.7934	0.01259	1.26942	-0.000298242
1.7944	0.01275	1.26842	-0.000277402
1.7954	0.01292	1.26742	-0.000260022
1.7964	0.01308	1.26642	-0.000243035
1.7974	0.01325	1.26541	-0.000228015
1.7984	0.01341	1.26441	-0.000214881
1.7994	0.01359	1.26341	-0.000202141
1.8004	0.01377	1.26241	-0.000187829
1.8014	0.01396	1.26141	-0.000176819
1.8024	0.01416	1.26041	-0.000165416
1.8034	0.01434	1.25941	-0.000156529
1.8044	0.01453	1.25841	-0.000146699
1.8054	0.01472	1.25741	-0.000138992
1.8064	0.01492	1.25641	-0.000131206
1.8074	0.01511	1.25541	-0.000124915
1.8084	0.01531	1.25441	-0.000117365
1.8094	0.01553	1.25341	-0.000110995
1.8104	0.01576	1.25241	-0.000105648
1.8114	0.01597	1.25141	-0.000100615
1.8124	0.01618	1.25041	-9.5896e-05
1.8134	0.01639	1.24941	-8.95261e-05
1.8144	0.0166	1.24841	-8.63017e-05
1.8154	0.01681	1.24741	-8.2055e-05
1.8164	0.01704	1.2464	-7.80443e-05
1.8174	0.01728	1.2454	-7.41908e-05
1.8184	0.0175	1.2444	-6.99442e-05
1.8194	0.01773	1.2434	-6.7349e-05
1.8204	0.01797	1.2424	-6.26305e-05
1.8214	0.01819	1.2414	-6.01139e-05
1.8224	0.01842	1.2404	-5.84624e-05
1.8234	0.01868	1.2394	-5.44517e-05
1.8244	0.01892	1.2384	-5.21711e-05
1.8254	0.01917	1.2374	-4.98118e-05
1.8264	0.0194	1.2364	-4.63516e-05
1.8274	0.01966	1.2354	-4.53292e-05
1.8284	0.01992	1.2344	-4.35205e-05
1.8294	0.02018	1.2334	-3.98243e-05
1.8304	0.02045	1.2324	-3.88019e-05
1.8314	0.02072	1.2314	-3.73864e-05
1.8324	0.02068	1.2304	-3.49485e-05
1.8314	0.02023	1.2294	-3.30611e-05
1.8304	0.01979	1.2284	-3.25106e-05
1.8294	0.01937	1.2274	-3.07804e-05
1.8284	0.01898	1.2264	-2.77134e-05
1.8274	0.01859	1.2254	-2.73988e-05
1.8264	0.01826	1.2244	-2.62192e-05
1.8254	0.01791	1.2234	-2.48037e-05
1.8244	0.01756	1.2224	-2.39386e-05
1.8234	0.01723	1.2214	-2.2759e-05
1.8224	0.01689	1.2204	-2.08716e-05
1.8214	0.01656	1.2194	-2.07143e-05
1.8204	0.01625	1.2184	-1.90628e-05
1.8194	0.01595	1.2174	-1.73327e-05
1.8184	0.01564	1.2164	-1.749e-05
1.8174	0.0154	1.2154	-1.6389e-05
1.8164	0.0151	1.2144	-1.48161e-05
1.8154	0.01482	1.2134	-1.48948e-05
1.8144	0.01455	1.2124	-1.33219e-05
1.8134	0.01428	1.2114	-1.31646e-05
1.8124	0.01401	1.2104	-1.1985e-05
1.8114	0.01376	1.2094	-1.11986e-05
1.8104	0.01352	1.2084	-1.05695e-05
1.8094	0.01331	1.2074	-9.23254e-06
1.8084	0.01308	1.2064	-8.83933e-06
1.8074	0.01286	1.2054	-8.36748e-06
1.8064	0.01265	1.2044	-6.716e-06
1.8054	0.01241	1.2034	-8.13155e-06
1.8044	0.01219	1.2024	-6.32278e-06
1.8034	0.01197	1.2014	-5.2218e-06
1.8024	0.01175	1.2004	-4.82859e-06
1.8014	0.01155	1.1994	-4.19945e-06
1.8004	0.01135	1.1984	-3.01982e-06
1.7994	0.01117	1.1974	-1.84019e-06
1.7984	0.01098	1.1964	-2.07612e-06
1.7974	0.0108	1.1954	-9.75128e-07
1.7964	0.01062	1.1944	-8.96486e-07
1.7954	0.01044	1.1934	-5.81918e-07
1.7944	0.01028	1.1924	-1.88708e-07
1.7934	0.01011	1.1914	1.46277e-06
1.7924	0.00994	1.1904	2.04502e-07
1.7914	0.00977	1.1894	9.1228e-07
1.7904	0.00962	1.1884	3.35018e-06
1.7894	0.00946	1.1874	2.6424e-06
1.7884	0.00931	1.1864	2.72105e-06
1.7874	0.00917	1.1854	3.66475e-06
1.7864	0.00904	1.1844	4.84438e-06
1.7854	0.00892	1.1834	5.15895e-06
1.7844	0.00877	1.1824	4.92302e-06
1.7834	0.00864	1.1814	6.10265e-06
1.7824	0.00849	1.1804	5.23759e-06
1.7814	0.00835
1.7804	0.00822
1.7794	0.00809
1.7784	0.00797
1.7774	0.00785
1.7764	0.00774
1.7754	0.00761
1.7744	0.00749
1.7734	0.00738
1.7724	0.00727
1.7714	0.00716
1.7704	0.00708
1.7694	0.00697
1.7684	0.00687
1.7674	0.00678
1.7664	0.00669
1.7654	0.00659
1.7644	0.00649
1.7634	0.00639
1.7624	0.0063
1.7614	0.00623
1.7604	0.00615
1.7594	0.00606
1.7584	0.00597
1.7574	0.00588
1.7564	0.0058
1.7554	0.00573
1.7544	0.00564
1.7534	0.00556
1.7524	0.0055
1.7514	0.00542
1.7504	0.00535
1.7494	0.00528
1.7484	0.0052
1.7474	0.00513
1.7464	0.00508
1.7454	0.00501
1.7444	0.00494
1.7434	0.00488
1.7424	0.00483
1.7414	0.00477
1.7404	0.0047
1.7394	0.00463
1.7384	0.00457
1.7374	0.00452
1.7364	0.00446
1.7354	0.0044
1.7344	0.00435
1.7334	0.0043
1.7324	0.00424
1.7314	0.00419
1.7304	0.00414
1.7294	0.00409
1.7284	0.00404
1.7274	0.00399
1.7264	0.00394
1.7254	0.00389
1.7244	0.00384
1.7234	0.00379
1.7224	0.00374
1.7214	0.0037
1.7204	0.00365
1.7194	0.0036
1.7184	0.00356
1.7174	0.00352
1.7164	0.00348
1.7154	0.00344
1.7144	0.00339
1.7134	0.00335
1.7124	0.00331
1.7114	0.00327
1.7104	0.00323
1.7094	0.00319
1.7084	0.00315
1.7074	0.00311
1.7064	0.00307
1.7054	0.00304
1.7044	0.003
1.7034	0.00296
1.7024	0.00292
1.7014	0.00288
1.7004	0.00285
1.6994	0.00282
1.6984	0.00278
1.6974	0.00275
1.6964	0.00271
1.6954	0.00268
1.6944	0.00264
1.6934	0.00261
1.6924	0.00258
1.6914	0.00255
1.6904	0.00252
1.6894	0.00248
1.6884	0.00246
1.6874	0.00243
1.6864	0.00239
1.6854	0.00237
1.6844	0.00235
1.6834	0.00232
1.6824	0.00229
1.6814	0.00226
1.6804	0.00223
1.6794	0.0022
1.6784	0.00217
1.6774	0.00214
1.6764	0.00211
1.6754	0.00209
1.6744	0.00206
1.6734	0.00204
1.6724	0.00202
1.6714	0.00199
1.6704	0.00196
1.6694	0.00193
1.6684	0.00191
1.6674	0.00188
1.6664	0.00186
1.6654	0.00183
1.6644	0.00181
1.6634	0.00178
1.6624	0.00175
1.6614	0.00173
1.6604	0.0017
1.6594	0.00168
1.6584	0.00166
1.6574	0.00164
1.6564	0.00161
1.6554	0.00159
1.6544	0.00157
1.6534	0.00154
1.6524	0.00152
1.6514	0.0015
1.6504	0.00148
1.6494	0.00145
1.6484	0.00143
1.6474	0.00141
1.6464	0.00139
1.6454	0.00136
1.6444	0.00134
1.6434	0.00132
1.6424	0.0013
1.6414	0.00128
1.6404	0.00126
1.6394	0.00124
1.6384	0.00122
1.6374	0.0012
1.6364	0.00118
1.6354	0.00116
1.6344	0.00114
1.6334	0.00112
1.6324	0.0011
1.6314	0.00108
1.6304	0.00106
1.6294	0.00104
1.6284	0.00102
1.6274	0.00101
1.6264	0.000987974
1.6254	0.000969319
1.6244	0.000950199
1.6234	0.000932113
1.6224	0.000914024
1.6214	0.000896404
1.6204	0.000879872
1.6194	0.000863332
1.6184	0.000846623
1.6174	0.000829483
1.6164	0.000812444
1.6154	0.000795362
1.6144	0.000779901
1.6134	0.00076434
1.6124	0.000748689
1.6114	0.000732899
1.6104	0.000718118
1.6094	0.000702413
1.6084	0.000687304
1.6074	0.000673188
1.6064	0.000657673
1.6054	0.000643365
1.6044	0.000630064
1.6034	0.000616135
1.6024	0.000602965
1.6014	0.000589238
1.6004	0.000574873
1.5994	0.000560794
1.5984	0.000547446
1.5974	0.00053515
1.5964	0.00052306
1.5954	0.000510718
1.5944	0.000498973
1.5934	0.00048646
1.5924	0.000473962
1.5914	0.0004627
1.5904	0.000450586
1.5894	0.000439782
1.5884	0.000429496
1.5874	0.000418066
1.5864	0.000407583
1.5854	0.000397951
1.5844	0.000387187
1.5834	0.000377205
1.5824	0.000366773
1.5814	0.00035708
1.5804	0.000347259
1.5794	0.00033779
1.5784	0.000328799
1.5774	0.000319283
1.5764	0.000310333
1.5754	0.000301345
1.5744	0.000292459
1.5734	0.000284217
1.5724	0.000276083
1.5714	0.000267446
1.5704	0.000259858
1.5694	0.00025199
1.5684	0.000244068
1.5674	0.000236113
1.5664	0.00022891
1.5654	0.000221943
1.5644	0.000214998
1.5634	0.000207438
1.5624	0.000201313
1.5614	0.000193986
1.5604	0.000187024
1.5594	0.00018118
1.5584	0.000174253
1.5574	0.000168392
1.5564	0.000162528
1.5554	0.000155997
1.5544	0.000150473
1.5534	0.000145417
1.5524	0.000139736
1.5514	0.000134313
1.5504	0.000128407
1.5494	0.000124058
1.5484	0.000118084
1.5474	0.000113291
1.5464	0.000108733
1.5454	0.000103857
1.5444	9.89857e-05
1.5434	9.4841e-05
1.5424	9.00757e-05
1.5414	8.57094e-05
1.5404	8.18848e-05
1.5394	7.74397e-05
1.5384	7.37998e-05
1.5374	7.00295e-05
1.5364	6.56139e-05
1.5354	6.15357e-05
1.5344	5.79845e-05
1.5334	5.46426e-05
1.5324	5.08722e-05
1.5314	4.70058e-05
1.5304	4.48682e-05
1.5294	4.04674e-05
1.5284	3.74506e-05
1.5274	3.43353e-05
1.5264	3.10304e-05
1.5254	2.81096e-05
1.5244	2.56346e-05
1.5234	2.13397e-05
1.5224	1.95345e-05
1.5214	1.64094e-05
1.5204	1.41462e-05
1.5194	1.10924e-05
1.5184	8.5337e-06
1.5174	5.84691e-06
1.5164	3.02467e-06
1.5154	7.39299e-07
1.5144	-1.38354e-06
1.5134	-3.96936e-06
1.5124	-6.70294e-06
1.5114	-8.47608e-06
1.5104	-1.08575e-05
1.5094	-1.34556e-05
1.5084	-1.53248e-05
1.5074	-1.77235e-05
1.5064	-1.96813e-05
1.5054	-2.14914e-05
1.5044	-2.41117e-05
1.5034	-2.60646e-05
1.5024	-2.84362e-05
1.5014	-2.95296e-05
1.5004	-3.18593e-05
1.4994	-3.43737e-05
1.4984	-3.48712e-05
1.4974	-3.77599e-05
1.4964	-3.94764e-05
1.4954	-4.08506e-05
1.4944	-4.35053e-05
1.4934	-4.42909e-05
1.4924	-4.62094e-05
1.4914	-4.83667e-05
1.4904	-5.00758e-05
1.4894	-5.11224e-05
1.4884	-5.35827e-05
1.4874	-5.46835e-05
1.4864	-5.67324e-05
1.4854	-5.78308e-05
1.4844	-5.9961e-05
1.4834	-6.16159e-05
1.4824	-6.28005e-05
1.4814	-6.46155e-05
1.4804	-6.64305e-05
1.4794	-6.73491e-05
1.4784	-6.93315e-05
1.4774	-7.10973e-05
1.4764	-7.21883e-05
1.4754	-7.41215e-05
1.4744	-7.53011e-05
1.4734	-7.65398e-05
1.4724	-7.92414e-05
1.4714	-7.98546e-05
1.4704	-8.19947e-05
1.4694	-8.29576e-05
1.4684	-8.47701e-05
1.4674	-8.66861e-05
1.4664	-8.66196e-05
1.4654	-8.97226e-05
1.4644	-9.13061e-05
1.4634	-9.16164e-05
1.4624	-9.39067e-05
1.4614	-9.51922e-05
1.4604	-9.63743e-05
1.4594	-9.81597e-05
1.4584	-9.98344e-05
1.4574	-0.000100428
1.4564	-0.000102775
1.4554	-0.000104213
1.4544	-0.000104949
1.4534	-0.00010671
1.4524	-0.000108358
1.4514	-0.000109537
1.4504	-0.000111094
1.4494	-0.000112212
1.4484	-0.000114347
1.4474	-0.000114608
1.4464	-0.000117278
1.4454	-0.000118504
1.4444	-0.00011944
1.4434	-0.000121582
1.4424	-0.0001219
1.4414	-0.000124052
1.4404	-0.000125141
1.4394	-0.000126929
1.4384	-0.000128374
1.4374	-0.000128663
1.4364	-0.000131002
1.4354	-0.000132123
1.4344	-0.000132502
1.4334	-0.000135546
1.4324	-0.00013677
1.4314	-0.00013612
1.4304	-0.000139447
1.4294	-0.000139767
1.4284	-0.000141343
1.4274	-0.000143109
1.4264	-0.00014388
1.4254	-0.000144411
1.4244	-0.000146822
1.4234	-0.000147955
1.4224	-0.000149472
1.4214	-0.000149783
1.4204	-0.000151169
1.4194	-0.000153834
1.4184	-0.000153371
1.4174	-0.00015572
1.4164	-0.000157252
1.4154	-0.000157412
1.4144	-0.000160062
1.4134	-0.000160037
1.4124	-0.000161576
1.4114	-0.000162749
1.4104	-0.000163963
1.4094	-0.000164642
1.4084	-0.000166556
1.4074	-0.000167945
1.4064	-0.000168738
1.4054	-0.000169031
1.4044	-0.000171297
1.4034	-0.000172626
1.4024	-0.000171937
1.4014	-0.000175168
1.4004	-0.000175279
1.3994	-0.000175493
1.3984	-0.000177631
1.3974	-0.000178333
1.3964	-0.000178291
1.3954	-0.000181327
1.3944	-0.000182029
1.3934	-0.000182433
1.3924	-0.000183233
1.3914	-0.000184797
1.3904	-0.000186188
1.3894	-0.000186213
1.3884	-0.00018826
1.3874	-0.000189599
1.3864	-0.000188858
1.3854	-0.000190599
1.3844	-0.000192212
1.3834	-0.000192308
1.3824	-0.000194616
1.3814	-0.000196465
1.3804	-0.000196226
1.3794	-0.000198251
1.3784	-0.000200184
1.3774	-0.000200076
1.3764	-0.000201546
1.3754	-0.000203834
1.3744	-0.000205658
1.3734	-0.000206166
1.3724	-0.000208082
1.3714	-0.000210389
1.3704	-0.0002102
1.3694	-0.000213189
1.3684	-0.000215472
1.3674	-0.000216965
1.3664	-0.000219452
1.3654	-0.000220939
1.3644	-0.000222612
1.3634	-0.000225781
1.3624	-0.000227271
1.3614	-0.000229116
1.3604	-0.000232191
1.3594	-0.000233576
1.3584	-0.000236836
1.3574	-0.000238464
1.3564	-0.00024134
1.3554	-0.000246384
1.3544	-0.000247187
1.3534	-0.000249906
1.3524	-0.000253883
1.3514	-0.00025525
1.3504	-0.000260709
1.3494	-0.000263084
1.3484	-0.000266792
1.3474	-0.000270297
1.3464	-0.000274493
1.3454	-0.000277717
1.3444	-0.000283295
1.3434	-0.000287898
1.3424	-0.000292537
1.3414	-0.000297667
1.3404	-0.000303336
1.3394	-0.000309978
1.3384	-0.000315147
1.3374	-0.000320947
1.3364	-0.000328951
1.3354	-0.000334964
1.3344	-0.000344094
1.3334	-0.000352654
1.3324	-0.000359734
1.3314	-0.000370796
1.3304	-0.000381773
1.3294	-0.000391481
1.3284	-0.000403321
1.3274	-0.0004146
1.3264	-0.000429817
1.3254	-0.000439747
1.3244	-0.000456592
1.3234	-0.000474907
1.3224	-0.000488804
1.3214	-0.000507308
1.3204	-0.000524929
1.3194	-0.000544345
1.3184	-0.000565974
1.3174	-0.000587826
1.3164	-0.000610155
1.3154	-0.000636914
1.3144	-0.000661509
1.3134	-0.000687264
1.3124	-0.000715124
1.3114	-0.00074479
1.3104	-0.000774751
1.3094	-0.000803616
1.3084	-0.000838653
1.3074	-0.000873298
1.3064	-0.000908408
1.3054	-0.000946477
1.3044	-0.000988475
1.3034	-0.00103
1.3024	-0.00108
1.3014	-0.00112
1.3004	-0.00118
1.2994	-0.00124
1.2984	-0.00131
1.2974	-0.00138
1.2964	-0.00147
1.2954	-0.00156
1.2944	-0.00167
1.2934	-0.00178
1.2924	-0.00193
1.2914	-0.00208
1.2904	-0.00225
1.2894	-0.00243
1.2884	-0.00263
1.2874	-0.00284
1.2864	-0.00305
1.2854	-0.00325
1.2844	-0.00345
1.2834	-0.00363
1.2824	-0.00379
1.2814	-0.00392
1.2804	-0.004
1.2794	-0.00405
1.2784	-0.00404
1.2774	-0.00398
1.2764	-0.00388
1.2754	-0.00373
1.2744	-0.00353
1.2734	-0.00331
1.2724	-0.00305
1.2714	-0.00277
1.2704	-0.0025
1.2694	-0.00223
1.2684	-0.00198
1.2674	-0.00175
1.2664	-0.00156
1.2654	-0.0014
1.2644	-0.00126
1.2634	-0.00114
1.2624	-0.00105
1.2614	-0.00097016
1.2604	-0.000905086
1.2594	-0.000852557
1.2584	-0.000801988
1.2574	-0.000760046
1.2564	-0.000723175
1.2554	-0.000690131
1.2544	-0.000661398
1.2534	-0.000635961
1.2524	-0.000613391
1.2514	-0.000593497
1.2504	-0.000575773
1.2494	-0.000559557
1.2484	-0.000544633
1.2474	-0.000531253
1.2464	-0.00051875
1.2454	-0.000507047
1.2444	-0.000497012
1.2434	-0.000487786
1.2424	-0.000479066
1.2414	-0.000471254
1.2404	-0.000463578
1.2394	-0.00045606
1.2384	-0.000449391
1.2374	-0.000442958
1.2364	-0.000436782
1.2354	-0.000431305
1.2344	-0.000426288
1.2334	-0.000420668
1.2324	-0.000415226
1.2314	-0.000409813
1.2304	-0.000404777
1.2294	-0.000399726
1.2284	-0.000395049
1.2274	-0.000390461
1.2264	-0.000385812
1.2254	-0.000381283
1.2244	-0.000376714
1.2234	-0.000372104
1.2224	-0.00036793
1.2214	-0.000363702
1.2204	-0.000359586
1.2194	-0.000355932
1.2184	-0.000352026
1.2174	-0.000348453
1.2164	-0.000344946
1.2154	-0.000341417
1.2144	-0.000338237
1.2134	-0.000335107
1.2124	-0.000332196
1.2114	-0.000329327
1.2104	-0.000326424
1.2094	-0.000323949
1.2084	-0.000321511
1.2074	-0.000318654
1.2064	-0.000316329
1.2054	-0.000314019
1.2044	-0.000311798
1.2034	-0.00031001
1.2024	-0.000308185
1.2014	-0.000306013
1.2004	-0.000303996
1.1994	-0.000301925
1.1984	-0.000299911
1.1974	-0.000297879
1.1964	-0.000296034
1.1954	-0.000294126
1.1944	-0.000292023
1.1934	-0.000290166
1.1924	-0.000288008
1.1914	-0.000285925
1.1904	-0.000283736
1.1894	-0.000281551
1.1884	-0.000279143
1.1874	-0.000276567
1.1864	-0.000273525
1.1854	-0.000270144
1.1844	-0.000266553
1.1834	-0.000262362
1.1824	-0.000257823
1.1814	-0.000252676
1.1804	-0.00024764

## Sheet: Fig.1d
LSV-Aza-CMP-NiFe		LSV-RuO2		Tafel-Aza-CMP-NiFe		Tafel-RuO2
Overpotential (V)	Current density (A cm-2)	Overpotential (V)	Current density (A cm-2)	Overpotential (V)	Current density (A cm-2)	Overpotential (V)	Current density (A cm-2)
0.00099	0.000134714	0.0003	0.000189307	0.24772	0.23299	0.27114	0.2593
0.00199	0.000135186	0.0013	0.000191289	0.27671	0.23399	0.28559	0.2603
0.00299	0.000133062	0.0023	0.00019217	0.3064	0.23499	0.30023	0.2613
0.00399	0.00013377	0.0033	0.000193963	0.33545	0.23599	0.31536	0.2623
0.00499	0.00013495	0.0043	0.000194529	0.36494	0.23699	0.3298	0.2633
0.00599	0.000134006	0.0053	0.000195944	0.39421	0.23799	0.34463	0.2643
0.00699	0.000134478	0.0063	0.000197266	0.42356	0.23899	0.35979	0.2653
0.00799	0.000133534	0.0073	0.000198178	0.45307	0.23999	0.37485	0.2663
0.00899	0.000135186	0.0083	0.000200254	0.48287	0.24099	0.39008	0.2673
0.00999	0.000133298	0.0093	0.000201135	0.51299	0.24199	0.40524	0.2683
0.01099	0.000133534	0.0103	0.000203022	0.54333	0.24299	0.42063	0.2693
0.01199	0.00013495	0.0113	0.000204752	0.5739	0.24399	0.43611	0.2703
0.01299	0.000134714	0.0123	0.000205287	0.60409	0.24499	0.45151	0.2713
0.01399	0.000133534	0.0133	0.000206734	0.63368	0.24599	0.46725	0.2723
0.01499	0.000134242	0.0143	0.000209345	0.66398	0.24699	0.48289	0.2733
0.01599	0.000133534	0.0153	0.000209565	0.6952	0.24799	0.49847	0.2743
0.01699	0.000135894	0.0163	0.000212365	0.72652	0.24899	0.51419	0.2753
0.01799	0.000132827	0.0173	0.000214032	0.75759	0.24999	0.52968	0.2763
0.01899	0.000133534	0.0183	0.000215007	0.78929	0.25099	0.54537	0.2773
0.01999	0.000132827	0.0193	0.000217367	0.82124	0.25199	0.56123	0.2783
0.02099	0.000135186	0.0203	0.000219223	0.85364	0.25299	0.5768	0.2793
0.02199	0.000134006	0.0213	0.000220009	0.88573	0.25399	0.59258	0.2803
0.02299	0.000136129	0.0223	0.000223218	0.91747	0.25499	0.60843	0.2813
0.02399	0.00013495	0.0233	0.000223564	0.94986	0.25599	0.62431	0.2823
0.02499	0.000134714	0.0243	0.000225923	0.9823	0.25699	0.64035	0.2833
0.02599	0.000133534	0.0253	0.000228911	1.01588	0.25799	0.65632	0.2843
0.02699	0.000131411	0.0263	0.00023039	1.04879	0.25899	0.6724	0.2853
0.02799	0.000131883	0.0273	0.000232466	1.08192	0.25999	0.6884	0.2863
0.02899	0.000134714	0.0283	0.000233315	1.11561	0.26099	0.7044	0.2873
0.02999	0.000134714	0.0293	0.00023536	1.14921	0.26199	0.72045	0.2883
0.03099	0.000136837	0.0303	0.000239386	1.18059	0.26299	0.73632	0.2893
0.03199	0.000134714	0.0313	0.000238348	1.21392	0.26399	0.75249	0.2903
0.03299	0.000134478	0.0323	0.000242972	1.2481	0.26499	0.76872	0.2913
0.03399	0.00013495	0.0333	0.000244168	1.28257	0.26599	0.78479	0.2923
0.03499	0.000134714	0.0343	0.00024615	1.31738	0.26699	0.801	0.2933
0.03599	0.000135894	0.0353	0.000250522	1.35193	0.26799	0.81709	0.2943
0.03699	0.000134242	0.0363	0.000250428	1.38689	0.26899	0.83305	0.2953
0.03799	0.000135658	0.0373	0.000252787	1.41982	0.26999	0.84909	0.2963
0.03899	0.000135658	0.0383	0.000256593	1.45359	0.27099	0.8652	0.2973
0.03999	0.000132591	0.0393	0.00025826	1.48882	0.27199	0.88115	0.2983
0.04099	0.000132355	0.0403	0.000259487	1.52366	0.27299	0.89699	0.2993
0.04199	0.000134714	0.0413	0.000263482	1.5511	0.27399	0.91295	0.3003
0.04299	0.000136129	0.0423	0.000264772	1.58441	0.27499	0.92892	0.3013
0.04399	0.000134006	0.0433	0.000268327	1.61914	0.27599	0.94495	0.3023
0.04499	0.000135422	0.0443	0.000269648	1.65172	0.27699	0.9609	0.3033
0.04599	0.000135186	0.0453	0.000273706	1.68604	0.27799	0.9769	0.3043
0.04699	0.000133534	0.0463	0.000276096	1.71948	0.27899	0.99269	0.3053
0.04799	0.000133062	0.0473	0.00027855	1.75131	0.27999	1.00842	0.3063
0.04899	0.000134006	0.0483	0.000280186	1.77886	0.28099	1.02427	0.3073
0.04999	0.000134006	0.0493	0.000283709	1.80656	0.28199	1.03995	0.3083
0.05099	0.000132827	0.0503	0.000284747	1.84443	0.28299	1.05569	0.3093
0.05199	0.000134478	0.0513	0.000289717	1.87777	0.28399	1.07134	0.3103
0.05299	0.00013377	0.0523	0.000290755	1.90491	0.28499	1.08699	0.3113
0.05399	0.000134478	0.0533	0.000293115	1.93248	0.28599	1.10275	0.3123
0.05499	0.000134242	0.0543	0.000297676	1.94868	0.28699	1.11807	0.3133
0.05599	0.000133534	0.0553	0.000298399	1.99385	0.28799	1.13338	0.3143
0.05699	0.00013495	0.0563	0.000301954	2.02042	0.28899	1.14866	0.3153
0.05799	0.000134242	0.0573	0.000305005	2.04098	0.28999	1.16375	0.3163
0.05899	0.000133534	0.0583	0.000306389	2.09446	0.29099	1.17887	0.3173
0.05999	0.000134006	0.0593	0.00030922	2.14106	0.29199	1.19402	0.3183
0.06099	0.000134006	0.0603	0.000310353			1.20896	0.3193
0.06199	0.000132827	0.0613	0.000312335			1.22381	0.3203
0.06299	0.000134242	0.0623	0.000315606			1.23861	0.3213
0.06399	0.000134478	0.0633	0.000315449			1.25323	0.3223
0.06499	0.000132591	0.0643	0.000318028			1.26783	0.3233
0.06599	0.000135422	0.0653	0.000320073			1.28222	0.3243
0.06699	0.00013377	0.0663	0.000320136			1.29664	0.3253
0.06799	0.000135186	0.0673	0.000323061			1.31094	0.3263
0.06899	0.000135894	0.0683	0.000321614			1.3249	0.3273
0.06999	0.000134242	0.0693	0.000323565			1.33911	0.3283
0.07099	0.000131647	0.0703	0.000323313			1.35325	0.3293
0.07199	0.000134478	0.0713	0.000322621			1.36703	0.3303
0.07299	0.000134714	0.0723	0.000322715			1.38082	0.3313
0.07399	0.000134714	0.0733	0.000324383			1.39437	0.3323
0.07499	0.000135894	0.0743	0.000323313			1.40822	0.3333
0.07599	0.000134006	0.0753	0.000321992			1.42193	0.3343
0.07699	0.000133534	0.0763	0.000320576			1.4346	0.3353
0.07799	0.000134714	0.0773	0.00032023			1.44732	0.3363
0.07899	0.000133534	0.0783	0.000321143			1.4604	0.3373
0.07999	0.000134478	0.0793	0.000319098			1.47328	0.3383
0.08099	0.000135894	0.0803	0.00031872			1.48615	0.3393
0.08199	0.000136129	0.0813	0.000319318			1.49887	0.3403
0.08299	0.000138017	0.0823	0.000317116			1.51164	0.3413
0.08399	0.000136129	0.0833	0.0003185			1.52423	0.3423
0.08499	0.000136837	0.0843	0.000316739			1.5367	0.3433
0.08599	0.000138017	0.0853	0.000315354			1.54893	0.3443
0.08699	0.000137073	0.0863	0.000316235			1.56086	0.3453
0.08799	0.000137073	0.0873	0.000314946			1.57283	0.3463
0.08899	0.000136129	0.0883	0.000315386			1.58463	0.3473
0.08999	0.000137073	0.0893	0.000316141			1.59627	0.3483
0.09099	0.000137781	0.0903	0.00031526			1.6076	0.3493
0.09199	0.000134714	0.0913	0.000315512			1.61852	0.3503
0.09299	0.000138017	0.0923	0.000314474			1.62965	0.3513
0.09399	0.000136837	0.0933	0.000315323			1.64036	0.3523
0.09499	0.000137781	0.0943	0.000316581			1.65133	0.3533
0.09599	0.000138961	0.0953	0.000315292			1.66236	0.3543
0.09699	0.000139432	0.0963	0.000316015			1.67351	0.3553
0.09799	0.000137073	0.0973	0.000316896			1.68425	0.3563
0.09899	0.000138017	0.0983	0.00031655
0.09999	0.000137781	0.0993	0.000317273
0.10099	0.000140612	0.1003	0.000317053
0.10199	0.000139668	0.1013	0.000317714
0.10299	0.000140848	0.1023	0.000318972
0.10399	0.000139904	0.1033	0.000318909
0.10499	0.000140376	0.1043	0.000318909
0.10599	0.000142028	0.1053	0.00032108
0.10699	0.000141792	0.1063	0.000321017
0.10799	0.000141556	0.1073	0.000322432
0.10899	0.000142499	0.1083	0.000322936
0.10999	0.000142028	0.1093	0.000323061
0.11099	0.000141792	0.1103	0.000323879
0.11199	0.000145802	0.1113	0.000324131
0.11299	0.000146274	0.1123	0.000325106
0.11399	0.000147218	0.1133	0.000327308
0.11499	0.00014651	0.1143	0.000326647
0.11599	0.000148398	0.1153	0.000328755
0.11699	0.000148162	0.1163	0.000328346
0.11799	0.000149813	0.1173	0.000329353
0.11899	0.000152644	0.1183	0.00033209
0.11999	0.000154532	0.1193	0.00033124
0.12099	0.000153824	0.1203	0.000331932
0.12199	0.000154768	0.1213	0.000334103
0.12299	0.000156891	0.1223	0.000334323
0.12399	0.000159486	0.1233	0.000336273
0.12499	0.000162081	0.1243	0.000336022
0.12599	0.000164205	0.1253	0.0003375
0.12699	0.000167036	0.1263	0.000339513
0.12799	0.000169867	0.1273	0.000339388
0.12899	0.000170575	0.1283	0.00034074
0.12999	0.000174114	0.1293	0.000343162
0.13099	0.000176001	0.1303	0.000342313
0.13199	0.000183551	0.1313	0.000344672
0.13299	0.000185438	0.1323	0.000345113
0.13399	0.000188269	0.1333	0.000346434
0.13499	0.000193695	0.1343	0.000348573
0.13599	0.000197706	0.1353	0.000349013
0.13699	0.000199358	0.1363	0.00034958
0.13799	0.000204784	0.1373	0.000351278
0.13899	0.000205492	0.1383	0.000352159
0.13999	0.00021139	0.1393	0.000354141
0.14099	0.000216816	0.1403	0.00035455
0.14199	0.000221299	0.1413	0.000356217
0.14299	0.000224602	0.1423	0.000358073
0.14399	0.00022932	0.1433	0.000358891
0.14499	0.000232859	0.1443	0.000359992
0.14599	0.00023687	0.1453	0.000362382
0.14699	0.000239465	0.1463	0.000363326
0.14799	0.000246071	0.1473	0.000365465
0.14899	0.00024961	0.1483	0.000366723
0.14999	0.000254092	0.1493	0.000367416
0.15099	0.00026117	0.1503	0.000370152
0.15199	0.000264473	0.1513	0.000370656
0.15299	0.000269192	0.1523	0.000372858
0.15399	0.000272495	0.1533	0.000374682
0.15499	0.000279573	0.1543	0.000376286
0.15599	0.000285707	0.1553	0.000377859
0.15699	0.000291369	0.1563	0.000378677
0.15799	0.00029939	0.1573	0.000380848
0.15899	0.000307176	0.1583	0.000384025
0.15999	0.00031449	0.1593	0.000383899
0.16099	0.000325106	0.1603	0.000387013
0.16199	0.00033761	0.1613	0.000389121
0.16299	0.000351058	0.1623	0.000390064
0.16399	0.000370168	0.1633	0.000393525
0.16499	0.000386919	0.1643	0.000394563
0.16599	0.000412399	0.1653	0.000396198
0.16699	0.00043953	0.1663	0.00039947
0.16799	0.000473504	0.1673	0.000401483
0.16899	0.00051078	0.1683	0.000403654
0.16999	0.00055655	0.1693	0.0004068
0.17099	0.000607038	0.1703	0.000408215
0.17199	0.000663424	0.1713	0.000411612
0.17299	0.000723113	0.1723	0.000413468
0.17399	0.000788701	0.1733	0.000416708
0.17499	0.000852401	0.1743	0.000420106
0.17599	0.000921763	0.1753	0.00042193
0.17699	0.000990654	0.1763	0.000424541
0.17799	0.00106	0.1773	0.000429574
0.17899	0.00112	0.1783	0.000431084
0.17999	0.00119	0.1793	0.000435928
0.18099	0.00124	0.1803	0.000439074
0.18199	0.00128	0.1813	0.000442251
0.18299	0.00131	0.1823	0.000447033
0.18399	0.00133	0.1833	0.000449424
0.18499	0.00133	0.1843	0.000453544
0.18599	0.00132	0.1853	0.000458514
0.18699	0.00129	0.1863	0.000462038
0.18799	0.00125	0.1873	0.000467291
0.18899	0.00121	0.1883	0.000470846
0.18999	0.00115	0.1893	0.000476004
0.19099	0.00109	0.1903	0.000481667
0.19199	0.00103	0.1913	0.000485504
0.19299	0.000968005	0.1923	0.00049145
0.19399	0.000911383	0.1933	0.000497584
0.19499	0.000860658	0.1943	0.000502617
0.19599	0.000815125	0.1953	0.000508625
0.19699	0.000772658	0.1963	0.000514382
0.19799	0.000735146	0.1973	0.000521114
0.19899	0.000698577	0.1983	0.000527908
0.19999	0.000670266	0.1993	0.0005342
0.20099	0.00064455	0.2003	0.000541403
0.20199	0.000622137	0.2013	0.000549519
0.20299	0.00060515	0.2023	0.000556314
0.20399	0.000587928	0.2033	0.000565373
0.20499	0.000577075	0.2043	0.000571948
0.20599	0.000570233	0.2053	0.000580693
0.20699	0.000565279	0.2063	0.000590822
0.20799	0.00056292	0.2073	0.000600007
0.20899	0.000565515	0.2083	0.000609979
0.20999	0.000566695	0.2093	0.000620958
0.21099	0.000573536	0.2103	0.000631621
0.21199	0.000581794	0.2113	0.000643292
0.21299	0.000590287	0.2123	0.000655214
0.21399	0.000604443	0.2133	0.000667702
0.21499	0.000618598	0.2143	0.00068082
0.21599	0.000636529	0.2153	0.000694189
0.21699	0.000655403	0.2163	0.00070803
0.21799	0.000676164	0.2173	0.000723349
0.21899	0.000704003	0.2183	0.000738606
0.21999	0.000730191	0.2193	0.000754334
0.22099	0.000758267	0.2203	0.00077066
0.22199	0.000790352	0.2213	0.000787584
0.22299	0.000826449	0.2223	0.000806584
0.22399	0.00086231	0.2233	0.000825049
0.22499	0.000904777	0.2243	0.000844867
0.22599	0.000948423	0.2253	0.000866478
0.22699	0.000994901	0.2263	0.000886925
0.22799	0.00105	0.2273	0.000910203
0.22899	0.00111	0.2283	0.00093367
0.22999	0.00117	0.2293	0.000958017
0.23099	0.00124	0.2303	0.00098507
0.23199	0.00131	0.2313	0.00101
0.23299	0.00138	0.2323	0.00104
0.23399	0.00146	0.2333	0.00107
0.23499	0.00155	0.2343	0.0011
0.23599	0.00164	0.2353	0.00113
0.23699	0.00174	0.2363	0.00116
0.23799	0.00184	0.2373	0.0012
0.23899	0.00196	0.2383	0.00123
0.23999	0.00208	0.2393	0.00127
0.24099	0.00221	0.2403	0.00131
0.24199	0.00235	0.2413	0.00135
0.24299	0.00251	0.2423	0.00139
0.24399	0.00267	0.2433	0.00144
0.24499	0.00285	0.2443	0.00148
0.24599	0.00303	0.2453	0.00153
0.24699	0.00324	0.2463	0.00158
0.24799	0.00345	0.2473	0.00163
0.24899	0.00369	0.2483	0.00169
0.24999	0.00394	0.2493	0.00175
0.25099	0.00421	0.2503	0.00181
0.25199	0.00449	0.2513	0.00187
0.25299	0.0048	0.2523	0.00193
0.25399	0.00514	0.2533	0.002
0.25499	0.0055	0.2543	0.00207
0.25599	0.00588	0.2553	0.00214
0.25699	0.0063	0.2563	0.00221
0.25799	0.00675	0.2573	0.00229
0.25899	0.00724	0.2583	0.00237
0.25999	0.00777	0.2593	0.00246
0.26099	0.00834	0.2603	0.00254
0.26199	0.00895	0.2613	0.00263
0.26299	0.0096	0.2623	0.00273
0.26399	0.01032	0.2633	0.00283
0.26499	0.01107	0.2643	0.00293
0.26599	0.0119	0.2653	0.00304
0.26699	0.0128	0.2663	0.00315
0.26799	0.01376	0.2673	0.00327
0.26899	0.01478	0.2683	0.00339
0.26999	0.01592	0.2693	0.00351
0.27099	0.01711	0.2703	0.00364
0.27199	0.01843	0.2713	0.00377
0.27299	0.01984	0.2723	0.00391
0.27399	0.02135	0.2733	0.00406
0.27499	0.02299	0.2743	0.00421
0.27599	0.02475	0.2753	0.00437
0.27699	0.02665	0.2763	0.00453
0.27799	0.02867	0.2773	0.0047
0.27899	0.03112	0.2783	0.00488
0.27999	0.03353	0.2793	0.00506
0.28099	0.03614	0.2803	0.00525
0.28199	0.03891	0.2813	0.00545
0.28299	0.04188	0.2823	0.00566
0.28399	0.04496	0.2833	0.00587
0.28499	0.04839	0.2843	0.00609
0.28599	0.05202	0.2853	0.00632
0.28699	0.05585	0.2863	0.00656
0.28799	0.05979	0.2873	0.00681
0.28899	0.06398	0.2883	0.00706
0.28999	0.06853	0.2893	0.00733
0.29099	0.0735	0.2903	0.00761
0.29199	0.07803	0.2913	0.00789
0.29299	0.08412	0.2923	0.00818
0.29399	0.08955	0.2933	0.00849
0.29499	0.09458	0.2943	0.00881
0.29599	0.10047	0.2953	0.00914
0.29699	0.10717	0.2963	0.00948
0.29799	0.11384	0.2973	0.00983
0.29899	0.11943	0.2983	0.0102
0.29999	0.126	0.2993	0.01057
0.30099	0.1343	0.3003	0.01096
0.30199	0.14318	0.3013	0.01137
0.30299	0.15094	0.3023	0.01179
0.30399	0.16041	0.3033	0.01222
0.30499	0.16939	0.3043	0.01267
0.30599	0.18271	0.3053	0.01312
0.30699	0.19519	0.3063	0.0136
0.30799	0.2038	0.3073	0.01408
0.30899	0.21764	0.3083	0.01458
0.30999	0.22838	0.3093	0.0151
0.31099	0.24245	0.3103	0.01563
0.31199	0.26271	0.3113	0.01618
0.31299	0.28443	0.3123	0.01674
0.31399	0.29428	0.3133	0.01732
0.31499	0.30146	0.3143	0.01792
0.31599	0.3124	0.3153	0.01853
0.31699	0.32938	0.3163	0.01915
0.31799	0.34333	0.3173	0.0198
0.31899	0.36245	0.3183	0.02046
0.31999	0.38569	0.3193	0.02113
0.32099	0.38617	0.3203	0.02183
		0.3213	0.02256
		0.3223	0.02328
		0.3233	0.02403
		0.3243	0.0248
		0.3253	0.0256
		0.3263	0.02642
		0.3273	0.0272
		0.3283	0.02801
		0.3293	0.02887
		0.3303	0.02974
		0.3313	0.03063
		0.3323	0.03154
		0.3333	0.03248
		0.3343	0.03344
		0.3353	0.03441
		0.3363	0.03539
		0.3373	0.03638
		0.3383	0.0374
		0.3393	0.03843
		0.3403	0.03947
		0.3413	0.04051
		0.3423	0.04155
		0.3433	0.04262
		0.3443	0.04369
		0.3453	0.04481
		0.3463	0.04596
		0.3473	0.04715
		0.3483	0.04833
		0.3493	0.0495
		0.3503	0.05074
		0.3513	0.05195
		0.3523	0.0532
		0.3533	0.05452
		0.3543	0.05583
		0.3553	0.05715
		0.3563	0.05851
		0.3573	0.05985
		0.3583	0.06122
		0.3593	0.06261
		0.3603	0.06407

## Sheet: Fig.1e
Overpotetnial (V)	TOF active Ni-Fe (s-1)	TOF total Ni (s-1)	TOF total Fe (s-1)
0.24099	0.23873	0.04677	0.20103
0.24199	0.25521	0.05	0.21491
0.24299	0.27326	0.05354	0.23012
0.24399	0.29216	0.05724	0.24603
0.24499	0.31269	0.06126	0.26332
0.24599	0.3345	0.06553	0.28168
0.24699	0.35788	0.07012	0.30137
0.24799	0.38304	0.07505	0.32256
0.24899	0.41025	0.08038	0.34547
0.24999	0.43972	0.08615	0.37029
0.25099	0.47153	0.09238	0.39708
0.25199	0.50592	0.09912	0.42603
0.25299	0.54234	0.10625	0.45671
0.25399	0.58057	0.11374	0.4889
0.25499	0.62252	0.12196	0.52423
0.25599	0.66893	0.13106	0.56331
0.25699	0.71896	0.14086	0.60544
0.25799	0.77227	0.1513	0.65033
0.25899	0.83075	0.16276	0.69958
0.25999	0.89417	0.17518	0.75299
0.26099	0.96343	0.18875	0.81131
0.26199	1.03732	0.20323	0.87353
0.26299	1.11597	0.21864	0.93976
0.26399	1.20237	0.23557	1.01252
0.26499	1.29562	0.25384	1.09105
0.26599	1.39977	0.27424	1.17875
0.26699	1.50998	0.29583	1.27156
0.26799	1.62967	0.31928	1.37235
0.26899	1.76112	0.34504	1.48305
0.26999	1.90279	0.37279	1.60235
0.27099	2.04538	0.40073	1.72243
0.27199	2.20852	0.43269	1.85981
0.27299	2.38934	0.46812	2.01208
0.27399	2.58669	0.50678	2.17826
0.27499	2.8026	0.54908	2.36009
0.27599	3.03467	0.59455	2.55551
0.27699	3.28905	0.64439	2.76973
0.27799	3.54816	0.69515	2.98793
0.27899	3.83502	0.75135	3.22949
0.27999	4.15909	0.81484	3.50239
0.28099	4.50646	0.8829	3.79491
0.28199	4.80042	0.94049	4.04246
0.28299	5.18314	1.01547	4.36475
0.28399	5.61462	1.10001	4.7281
0.28499	6.05201	1.1857	5.09643
0.28599	6.54971	1.28321	5.51555
0.28699	7.07385	1.3859	5.95693
0.28799	7.61177	1.49129	6.40991
0.28899	8.11029	1.58896	6.82972
0.28999	8.64449	1.69361	7.27957
0.29099	9.43215	1.84793	7.94287
0.29199	10.1848	1.99539	8.57669
0.29299	10.8415	2.12404	9.12965
0.29399	11.5522	2.26328	9.72815
0.29499	11.9911	2.34928	10.0978
0.29599	13.3054	2.60677	11.2045
0.29699	14.1448	2.77123	11.9114
0.29799	14.8308	2.90562	12.4891
0.29899	16.7739	3.28632	14.1254
0.29999	18.6741	3.65859	15.7255
0.30099	20.1621	3.95013	16.9786
0.30199	20.7709	4.06941	17.4913
0.30299	21.5236	4.21686	18.1251
0.30399	22.9826	4.50272	19.3538
0.30499	25.4702	4.99009	21.4486
0.30599	27.3025	5.34906	22.9916
0.30699	29.8421	5.84661	25.1302
0.30799	31.9403	6.25768	26.8971
0.30899	35.2536	6.90682	29.6872
0.30999	38.582	7.55891	32.4901
