# Supplementary material for: Metal-hydroxyls mediate intramolecular proton transfer in heterogeneous O–O bond formation
Source: Nat Chem. 2025 Nov 14;18(2):335–44. doi: 10.1038/s41557-025-01993-8 (PMC12872446; doi:10.1038/s41557-025-01993-8)
Supplement: Supplementary file 4 — Source data underlying the figure. [file 41557_2025_1993_MOESM4_ESM.xlsx]

## Sheet: Fig.2a
References		OCP		1.2 V vs. RHE		1.5 V vs. RHE		1.8 V vs. RHE
Oxidation states	Energy (eV)	Oxidation states	Energy (eV)	Oxidation states	Energy (eV)	Oxidation states	Energy (eV)	Oxidation states	Energy (eV)
0	8340	2.13545	8343.27	2.18636	8343.35	2.61272	8344.02	3.17272	8344.9
2	8342.9
3	8344.6
4	8346.3

## Sheet: Fig.2b
References		OCP		1.2 V vs. RHE		1.5 V vs. RHE		1.65 V vs. RHE		1.7 V vs. RHE
Oxidation states	Energy (eV)	Oxidation states	Energy (eV)	Oxidation states	Energy (eV)	Oxidation states	Energy (eV)	Oxidation states	Energy (eV)	Oxidation states	Energy (eV)
0	8340	2.09727	8343.21	2.11636	8343.24	2.31363	8343.55	2.3709	8343.64	2.49181	8343.83
2	8342.9
3	8344.6
4	8346.3

## Sheet: Fig.2c
References		OCP (Linear)		1.2 V vs. RHE (Linear)		1.7 V vs. RHE (Linear)		OCP (Curved)		1.2 V vs. RHE (Curved)		1.7 V vs. RHE (Curved)
Oxidation states	Energy (eV)	Oxidation states	Energy (eV)	Oxidation states	Energy (eV)	Oxidation states	Energy (eV)	Oxidation states	Energy (eV)	Oxidation states	Energy (eV)	Oxidation states	Energy (eV)
2	7121.3	3.11465	7124.6	3.14106	7124.68	3.43162	7125.56	3.28128	7124.63	3.30931	7124.68	3.95395	7125.56
2.66	7123.05
3	7124.4
4	7125.5
6	7126.7

## Sheet: Fig.2d
Ni2+/3+ charge decay		OER current decay @ 1.56 V		OER current decay @ 1.57 V		OER current decay @ 1.58 V		OER current decay @ 1.59 V
TPP-COOH Concentration (mM)	Current decay (%)	TPP-COOH Concentration (mM)	Current decay (%)	TPP-COOH Concentration (mM)	Current decay (%)	TPP-COOH Concentration (mM)	Current decay (%)	TPP-COOH Concentration (mM)	Current decay (%)
0	1	0	0.99948	0	0.99967	0	0.99978	0	0.99996
1	0.95753	1	0.85209	1	0.84349	1	0.83659	1	0.84045
2	0.91259	2	0.7405	2	0.73387	2	0.72439	2	0.73293
3	0.86055	3	0.66551	3	0.65853	3	0.65309	3	0.6532
4	0.85526	4	0.64062	4	0.6328	4	0.62328	4	0.62682
5	0.82791	5	0.58339	5	0.56919	5	0.55561	5	0.55037

## Sheet: Fig.2e
Ni2+/3+ charge decay		OER current decay @ 1.75 V		OER current decay @ 1.76 V		OER current decay @ 1.77 V		OER current decay @ 1.78 V
TPP-COOH Concentration (mM)	Current decay (%)	TPP-COOH Concentration (mM)	Current decay (%)	TPP-COOH Concentration (mM)	Current decay (%)	TPP-COOH Concentration (mM)	Current decay (%)	TPP-COOH Concentration (mM)	Current decay (%)
0	1	0	0.99797	0	1.00456	0	0.99694	0	1
1	0.99864	1	1.02584	1	1.02336	1	1.00575	1	0.99842
2	0.98591	2	1.02687	2	1.02417	2	1.00646	2	0.99712
3	1.00693	3	0.98297	3	0.97728	3	0.9556	3	0.94295
4	1.04016	4	1.03371	4	1.03905	4	1.00769	4	0.99379
5	1.06238	5	0.9913	5	0.98283	5	0.95894	5	0.942

## Sheet: Fig.2f
Aza-CMP-Ni (1.75 V)		Aza-CMP-NiFe (1.52 V)
Et3N Concentration (M)	Current density (A cm-2)	Et3N Concentration (M)	Current density (A cm-2)
0	0.00399	0	0.00408
0.00717	0.00828	0.00717	0.0038
0.01435	0.01142	0.01435	0.00436
0.02152	0.0142	0.02152	0.00462
0.0287	0.01863	0.0287	0.00487
0.03587	0.02241	0.03587	0.00508
0.04305	0.02489	0.04305	0.00533
0.05022	0.02967	0.05022	0.00549
0.0574	0.03451	0.0574	0.00567

## Sheet: Fig.2g
E = 1.1 V vs. RHE				E = 1.38 V vs. RHE
Raw data		Fe3+		Raw data		Fe3+		Fe4+		Sum
Velocity (mm s-1)	Transmission	Velocity (mm s-1)	Transmission	Velocity (mm s-1)	Transmission	Velocity (mm s-1)	Transmission	Velocity (mm s-1)	Transmission	Velocity (mm s-1)	Transmission
-10.054	0.01549	-10.054	0.01835	-10.054	-0.04127	-10.054	0.01822	-10.054	-0.0012	-10.054	0.01702
-10.014	-0.01215	-10.014	0.01833	-10.014	0.02773	-10.014	0.01822	-10.014	-0.00121	-10.014	0.01701
-9.974	-0.0609	-9.974	0.01832	-9.974	-0.08628	-9.974	0.01821	-9.974	-0.00122	-9.974	0.01699
-9.935	0.02923	-9.935	0.0183	-9.935	-0.02033	-9.935	0.01821	-9.935	-0.00123	-9.935	0.01698
-9.895	0.05215	-9.895	0.01829	-9.895	-0.07237	-9.895	0.01821	-9.895	-0.00124	-9.895	0.01696
-9.855	0.08507	-9.855	0.01828	-9.855	-0.07341	-9.855	0.0182	-9.855	-0.00125	-9.855	0.01695
-9.815	0.08632	-9.815	0.01826	-9.815	-0.07247	-9.815	0.0182	-9.815	-0.00126	-9.815	0.01693
-9.775	-0.00242	-9.775	0.01825	-9.775	0.15047	-9.775	0.01819	-9.775	-0.00127	-9.775	0.01692
-9.736	-0.02173	-9.736	0.01823	-9.736	-0.15563	-9.736	0.01819	-9.736	-0.00128	-9.736	0.0169
-9.696	-0.05381	-9.696	0.01822	-9.696	-0.03471	-9.696	0.01818	-9.696	-0.0013	-9.696	0.01689
-9.656	-0.02033	-9.656	0.0182	-9.656	0.04519	-9.656	0.01818	-9.656	-0.00131	-9.656	0.01687
-9.616	-0.01407	-9.616	0.01819	-9.616	-0.0699	-9.616	0.01817	-9.616	-0.00132	-9.616	0.01686
-9.577	0.00274	-9.577	0.01817	-9.577	-0.13103	-9.577	0.01817	-9.577	-0.00133	-9.577	0.01684
-9.537	0.04677	-9.537	0.01815	-9.537	-0.05614	-9.537	0.01816	-9.537	-0.00134	-9.537	0.01682
-9.497	0.09747	-9.497	0.01814	-9.497	-0.03326	-9.497	0.01816	-9.497	-0.00135	-9.497	0.01681
-9.457	0.10373	-9.457	0.01812	-9.457	0.20061	-9.457	0.01815	-9.457	-0.00136	-9.457	0.01679
-9.418	0.08721	-9.418	0.01811	-9.418	-0.05754	-9.418	0.01815	-9.418	-0.00137	-9.418	0.01677
-9.378	-0.00764	-9.378	0.01809	-9.378	-0.07367	-9.378	0.01814	-9.378	-0.00138	-9.378	0.01676
-9.338	-0.02249	-9.338	0.01807	-9.338	0.01219	-9.338	0.01814	-9.338	-0.0014	-9.338	0.01674
-9.298	0.01321	-9.298	0.01806	-9.298	-0.000946425	-9.298	0.01813	-9.298	-0.00141	-9.298	0.01672
-9.258	-0.02664	-9.258	0.01804	-9.258	-0.04209	-9.258	0.01813	-9.258	-0.00142	-9.258	0.01671
-9.219	-0.00205	-9.219	0.01802	-9.219	0.09175	-9.219	0.01812	-9.219	-0.00143	-9.219	0.01669
-9.179	0.07032	-9.179	0.018	-9.179	0.1566	-9.179	0.01811	-9.179	-0.00144	-9.179	0.01667
-9.139	0.01659	-9.139	0.01799	-9.139	-0.05055	-9.139	0.01811	-9.139	-0.00146	-9.139	0.01665
-9.099	-0.04993	-9.099	0.01797	-9.099	0.1713	-9.099	0.0181	-9.099	-0.00147	-9.099	0.01663
-9.06	0.02133	-9.06	0.01795	-9.06	-0.04486	-9.06	0.0181	-9.06	-0.00148	-9.06	0.01661
-9.02	0.08092	-9.02	0.01793	-9.02	0.19599	-9.02	0.01809	-9.02	-0.0015	-9.02	0.0166
-8.98	0.07885	-8.98	0.01791	-8.98	-0.00816	-8.98	0.01809	-8.98	-0.00151	-8.98	0.01658
-8.94	0.02733	-8.94	0.01789	-8.94	0.1857	-8.94	0.01808	-8.94	-0.00152	-8.94	0.01656
-8.9	-0.05085	-8.9	0.01787	-8.9	-0.05644	-8.9	0.01807	-8.9	-0.00154	-8.9	0.01654
-8.861	-0.0607	-8.861	0.01785	-8.861	-0.1016	-8.861	0.01807	-8.861	-0.00155	-8.861	0.01652
-8.821	-0.00111	-8.821	0.01783	-8.821	-0.12874	-8.821	0.01806	-8.821	-0.00156	-8.821	0.0165
-8.781	-0.04873	-8.781	0.01781	-8.781	-0.11887	-8.781	0.01805	-8.781	-0.00158	-8.781	0.01648
-8.741	-0.05192	-8.741	0.01779	-8.741	-0.10199	-8.741	0.01805	-8.741	-0.00159	-8.741	0.01645
-8.702	0.09601	-8.702	0.01777	-8.702	-0.07814	-8.702	0.01804	-8.702	-0.00161	-8.702	0.01643
-8.662	0.09338	-8.662	0.01775	-8.662	-0.14525	-8.662	0.01803	-8.662	-0.00162	-8.662	0.01641
-8.622	0.00409	-8.622	0.01773	-8.622	-0.06936	-8.622	0.01803	-8.622	-0.00164	-8.622	0.01639
-8.582	-0.06576	-8.582	0.01771	-8.582	0.11753	-8.582	0.01802	-8.582	-0.00165	-8.582	0.01637
-8.543	-0.03506	-8.543	0.01769	-8.543	0.24141	-8.543	0.01801	-8.543	-0.00167	-8.543	0.01635
-8.503	0.07453	-8.503	0.01767	-8.503	0.08833	-8.503	0.01801	-8.503	-0.00168	-8.503	0.01632
-8.463	-0.0081	-8.463	0.01764	-8.463	-0.11675	-8.463	0.018	-8.463	-0.0017	-8.463	0.0163
-8.423	-0.05128	-8.423	0.01762	-8.423	-0.19683	-8.423	0.01799	-8.423	-0.00171	-8.423	0.01628
-8.383	-0.02503	-8.383	0.0176	-8.383	-0.02189	-8.383	0.01798	-8.383	-0.00173	-8.383	0.01625
-8.344	-0.05044	-8.344	0.01758	-8.344	-0.03396	-8.344	0.01798	-8.344	-0.00175	-8.344	0.01623
-8.304	-0.01029	-8.304	0.01755	-8.304	-0.061	-8.304	0.01797	-8.304	-0.00176	-8.304	0.01621
-8.264	0.0343	-8.264	0.01753	-8.264	0.16397	-8.264	0.01796	-8.264	-0.00178	-8.264	0.01618
-8.224	0.02056	-8.224	0.0175	-8.224	0.08295	-8.224	0.01795	-8.224	-0.0018	-8.224	0.01616
-8.185	0.00459	-8.185	0.01748	-8.185	-0.06008	-8.185	0.01795	-8.185	-0.00182	-8.185	0.01613
-8.145	0.0614	-8.145	0.01745	-8.145	-0.01008	-8.145	0.01794	-8.145	-0.00183	-8.145	0.01611
-8.105	0.0821	-8.105	0.01743	-8.105	-0.14206	-8.105	0.01793	-8.105	-0.00185	-8.105	0.01608
-8.065	0.05557	-8.065	0.0174	-8.065	-0.03102	-8.065	0.01792	-8.065	-0.00187	-8.065	0.01605
-8.026	0.11127	-8.026	0.01738	-8.026	-0.043	-8.026	0.01791	-8.026	-0.00189	-8.026	0.01603
-7.986	0.06752	-7.986	0.01735	-7.986	-0.11594	-7.986	0.01791	-7.986	-0.00191	-7.986	0.016
-7.946	-0.00011833	-7.946	0.01732	-7.946	0.07314	-7.946	0.0179	-7.946	-0.00193	-7.946	0.01597
-7.906	0.05947	-7.906	0.0173	-7.906	-0.08477	-7.906	0.01789	-7.906	-0.00195	-7.906	0.01594
-7.866	0.02905	-7.866	0.01727	-7.866	-0.04266	-7.866	0.01788	-7.866	-0.00197	-7.866	0.01591
-7.827	0.00696	-7.827	0.01724	-7.827	0.12243	-7.827	0.01787	-7.827	-0.00199	-7.827	0.01589
-7.787	0.10376	-7.787	0.01721	-7.787	0.06057	-7.787	0.01786	-7.787	-0.00201	-7.787	0.01586
-7.747	0.11168	-7.747	0.01718	-7.747	-0.08029	-7.747	0.01785	-7.747	-0.00203	-7.747	0.01583
-7.707	0.02904	-7.707	0.01715	-7.707	0.10887	-7.707	0.01784	-7.707	-0.00205	-7.707	0.0158
-7.668	0.01639	-7.668	0.01713	-7.668	-0.133	-7.668	0.01783	-7.668	-0.00207	-7.668	0.01577
-7.628	0.1193	-7.628	0.0171	-7.628	-0.02182	-7.628	0.01782	-7.628	-0.00209	-7.628	0.01573
-7.588	0.10443	-7.588	0.01706	-7.588	0.02736	-7.588	0.01781	-7.588	-0.00211	-7.588	0.0157
-7.548	0.03012	-7.548	0.01703	-7.548	-0.08945	-7.548	0.0178	-7.548	-0.00213	-7.548	0.01567
-7.508	0.07802	-7.508	0.017	-7.508	-0.03926	-7.508	0.01779	-7.508	-0.00216	-7.508	0.01564
-7.469	0.10037	-7.469	0.01697	-7.469	-0.19609	-7.469	0.01778	-7.469	-0.00218	-7.469	0.0156
-7.429	-0.02061	-7.429	0.01694	-7.429	0.20511	-7.429	0.01777	-7.429	-0.0022	-7.429	0.01557
-7.389	-0.04382	-7.389	0.0169	-7.389	-0.09969	-7.389	0.01776	-7.389	-0.00223	-7.389	0.01554
-7.349	0.0613	-7.349	0.01687	-7.349	0.05952	-7.349	0.01775	-7.349	-0.00225	-7.349	0.0155
-7.31	0.09142	-7.31	0.01684	-7.31	0.1327	-7.31	0.01774	-7.31	-0.00228	-7.31	0.01547
-7.27	0.03988	-7.27	0.0168	-7.27	0.08891	-7.27	0.01773	-7.27	-0.0023	-7.27	0.01543
-7.23	-0.03667	-7.23	0.01677	-7.23	-0.00289	-7.23	0.01772	-7.23	-0.00233	-7.23	0.01539
-7.19	-0.04822	-7.19	0.01673	-7.19	-0.00168	-7.19	0.01771	-7.19	-0.00235	-7.19	0.01536
-7.151	0.02078	-7.151	0.0167	-7.151	0.02749	-7.151	0.0177	-7.151	-0.00238	-7.151	0.01532
-7.111	0.02868	-7.111	0.01666	-7.111	-0.06931	-7.111	0.01768	-7.111	-0.00241	-7.111	0.01528
-7.071	-0.05509	-7.071	0.01662	-7.071	-0.15912	-7.071	0.01767	-7.071	-0.00243	-7.071	0.01524
-7.031	-0.04553	-7.031	0.01658	-7.031	0.09807	-7.031	0.01766	-7.031	-0.00246	-7.031	0.0152
-6.991	-0.00208	-6.991	0.01654	-6.991	-0.12275	-6.991	0.01765	-6.991	-0.00249	-6.991	0.01516
-6.952	-0.00973	-6.952	0.01651	-6.952	0.13239	-6.952	0.01764	-6.952	-0.00252	-6.952	0.01512
-6.912	-0.00183	-6.912	0.01647	-6.912	0.19655	-6.912	0.01762	-6.912	-0.00255	-6.912	0.01508
-6.872	-0.00114	-6.872	0.01642	-6.872	0.20171	-6.872	0.01761	-6.872	-0.00258	-6.872	0.01503
-6.832	-0.06266	-6.832	0.01638	-6.832	-0.10815	-6.832	0.0176	-6.832	-0.00261	-6.832	0.01499
-6.793	-0.08252	-6.793	0.01634	-6.793	0.07095	-6.793	0.01758	-6.793	-0.00264	-6.793	0.01495
-6.753	-0.02458	-6.753	0.0163	-6.753	0.05307	-6.753	0.01757	-6.753	-0.00267	-6.753	0.0149
-6.713	0.01725	-6.713	0.01626	-6.713	0.10018	-6.713	0.01756	-6.713	-0.0027	-6.713	0.01486
-6.673	0.07632	-6.673	0.01621	-6.673	-0.04973	-6.673	0.01754	-6.673	-0.00273	-6.673	0.01481
-6.633	0.03873	-6.633	0.01617	-6.633	0.14634	-6.633	0.01753	-6.633	-0.00276	-6.633	0.01476
-6.594	-0.04441	-6.594	0.01612	-6.594	0.11538	-6.594	0.01751	-6.594	-0.0028	-6.594	0.01472
-6.554	-0.0742	-6.554	0.01607	-6.554	-0.14658	-6.554	0.0175	-6.554	-0.00283	-6.554	0.01467
-6.514	-0.1023	-6.514	0.01603	-6.514	0.03544	-6.514	0.01748	-6.514	-0.00287	-6.514	0.01462
-6.474	-0.03539	-6.474	0.01598	-6.474	0.00145	-6.474	0.01747	-6.474	-0.0029	-6.474	0.01457
-6.435	-0.05403	-6.435	0.01593	-6.435	-0.15059	-6.435	0.01745	-6.435	-0.00294	-6.435	0.01451
-6.395	-0.08098	-6.395	0.01588	-6.395	-0.13363	-6.395	0.01744	-6.395	-0.00297	-6.395	0.01446
-6.355	0.000984584	-6.355	0.01583	-6.355	0.20431	-6.355	0.01742	-6.355	-0.00301	-6.355	0.01441
-6.315	0.00241	-6.315	0.01578	-6.315	0.02023	-6.315	0.0174	-6.315	-0.00305	-6.315	0.01435
-6.276	-0.03393	-6.276	0.01573	-6.276	0.0621	-6.276	0.01739	-6.276	-0.00309	-6.276	0.0143
-6.236	0.0142	-6.236	0.01567	-6.236	-0.06703	-6.236	0.01737	-6.236	-0.00313	-6.236	0.01424
-6.196	0.0318	-6.196	0.01562	-6.196	-0.06819	-6.196	0.01735	-6.196	-0.00317	-6.196	0.01418
-6.156	-0.0278	-6.156	0.01556	-6.156	-0.05638	-6.156	0.01733	-6.156	-0.00321	-6.156	0.01412
-6.116	-0.04293	-6.116	0.0155	-6.116	0.10741	-6.116	0.01731	-6.116	-0.00325	-6.116	0.01406
-6.077	-0.02139	-6.077	0.01545	-6.077	-0.02385	-6.077	0.0173	-6.077	-0.00329	-6.077	0.014
-6.037	-0.00147	-6.037	0.01539	-6.037	-0.10012	-6.037	0.01728	-6.037	-0.00334	-6.037	0.01394
-5.997	-0.01096	-5.997	0.01533	-5.997	0.00458	-5.997	0.01726	-5.997	-0.00338	-5.997	0.01388
-5.957	-0.00599	-5.957	0.01527	-5.957	-0.000755931	-5.957	0.01724	-5.957	-0.00343	-5.957	0.01381
-5.918	0.059	-5.918	0.01521	-5.918	0.02487	-5.918	0.01722	-5.918	-0.00347	-5.918	0.01375
-5.878	0.06125	-5.878	0.01514	-5.878	0.20147	-5.878	0.0172	-5.878	-0.00352	-5.878	0.01368
-5.838	-0.03535	-5.838	0.01508	-5.838	0.12806	-5.838	0.01718	-5.838	-0.00357	-5.838	0.01361
-5.798	0.00919	-5.798	0.01501	-5.798	0.03162	-5.798	0.01716	-5.798	-0.00362	-5.798	0.01354
-5.759	0.03097	-5.759	0.01494	-5.759	-0.02285	-5.759	0.01714	-5.759	-0.00367	-5.759	0.01347
-5.719	-0.00387	-5.719	0.01488	-5.719	0.02767	-5.719	0.01711	-5.719	-0.00372	-5.719	0.01339
-5.679	0.04577	-5.679	0.01481	-5.679	0.16918	-5.679	0.01709	-5.679	-0.00377	-5.679	0.01332
-5.639	0.02822	-5.639	0.01473	-5.639	-0.14933	-5.639	0.01707	-5.639	-0.00383	-5.639	0.01324
-5.599	-0.0104	-5.599	0.01466	-5.599	-0.19185	-5.599	0.01704	-5.599	-0.00388	-5.599	0.01316
-5.56	-0.03678	-5.56	0.01459	-5.56	-0.14739	-5.56	0.01702	-5.56	-0.00394	-5.56	0.01309
-5.52	0.04301	-5.52	0.01451	-5.52	0.11607	-5.52	0.017	-5.52	-0.00399	-5.52	0.013
-5.48	0.09006	-5.48	0.01443	-5.48	-0.01247	-5.48	0.01697	-5.48	-0.00405	-5.48	0.01292
-5.44	0.01882	-5.44	0.01435	-5.44	-0.13301	-5.44	0.01695	-5.44	-0.00411	-5.44	0.01284
-5.401	-0.02407	-5.401	0.01428	-5.401	0.35743	-5.401	0.01692	-5.401	-0.00417	-5.401	0.01275
-5.361	-0.05968	-5.361	0.01419	-5.361	-0.09611	-5.361	0.01689	-5.361	-0.00423	-5.361	0.01266
-5.321	-0.06469	-5.321	0.01411	-5.321	0.08035	-5.321	0.01687	-5.321	-0.0043	-5.321	0.01257
-5.281	-0.02244	-5.281	0.01402	-5.281	0.05082	-5.281	0.01684	-5.281	-0.00436	-5.281	0.01248
-5.241	0.08984	-5.241	0.01393	-5.241	0.0673	-5.241	0.01681	-5.241	-0.00443	-5.241	0.01238
-5.202	0.04267	-5.202	0.01385	-5.202	-0.07723	-5.202	0.01678	-5.202	-0.0045	-5.202	0.01229
-5.162	-0.04443	-5.162	0.01375	-5.162	-0.06572	-5.162	0.01675	-5.162	-0.00457	-5.162	0.01219
-5.122	-0.11096	-5.122	0.01366	-5.122	-0.11921	-5.122	0.01672	-5.122	-0.00464	-5.122	0.01208
-5.082	-0.04192	-5.082	0.01356	-5.082	-0.01568	-5.082	0.01669	-5.082	-0.00471	-5.082	0.01198
-5.043	0.06823	-5.043	0.01347	-5.043	0.02986	-5.043	0.01666	-5.043	-0.00479	-5.043	0.01188
-5.003	0.05009	-5.003	0.01337	-5.003	0.03344	-5.003	0.01663	-5.003	-0.00486	-5.003	0.01177
-4.963	0.06418	-4.963	0.01326	-4.963	-0.01096	-4.963	0.0166	-4.963	-0.00494	-4.963	0.01165
-4.923	0.00828	-4.923	0.01316	-4.923	-0.02833	-4.923	0.01656	-4.923	-0.00502	-4.923	0.01154
-4.884	-0.05931	-4.884	0.01305	-4.884	0.0123	-4.884	0.01653	-4.884	-0.0051	-4.884	0.01143
-4.844	-0.05631	-4.844	0.01294	-4.844	-0.05501	-4.84585	0.01649	-4.84585	-0.00518	-4.84585	0.01131
-4.804	0.03669	-4.804	0.01283	-4.804	0.06771	-4.844	0.01649	-4.844	-0.00519	-4.844	0.01131
-4.764	0.05636	-4.764	0.01271	-4.764	0.04346	-4.8255	0.01648	-4.8255	-0.00523	-4.8255	0.01125
-4.724	-0.06398	-4.724	0.0126	-4.724	-0.11374	-4.80516	0.01646	-4.80516	-0.00527	-4.80516	0.01119
-4.685	0.00897	-4.685	0.01248	-4.685	0.07307	-4.804	0.01646	-4.804	-0.00527	-4.804	0.01118
-4.645	0.10862	-4.645	0.01235	-4.645	0.11294	-4.78481	0.01644	-4.78481	-0.00532	-4.78481	0.01112
-4.605	0.04047	-4.62206	0.01228	-4.605	-0.03514	-4.76447	0.01642	-4.76447	-0.00536	-4.76447	0.01106
-4.565	-0.0377	-4.605	0.01223	-4.565	-0.01517	-4.764	0.01642	-4.764	-0.00536	-4.764	0.01106
-4.526	-0.11369	-4.60172	0.01222	-4.526	-0.00519	-4.74413	0.0164	-4.74413	-0.00541	-4.74413	0.01099
-4.486	-0.0119	-4.58137	0.01215	-4.486	0.02287	-4.724	0.01638	-4.724	-0.00546	-4.724	0.01093
-4.446	0.10987	-4.565	0.0121	-4.446	-0.07704	-4.72378	0.01638	-4.72378	-0.00546	-4.72378	0.01093
-4.406	0.03661	-4.56103	0.01208	-4.406	0.05311	-4.70344	0.01636	-4.70344	-0.0055	-4.70344	0.01086
-4.366	-0.10502	-4.54068	0.01202	-4.366	-0.16171	-4.685	0.01634	-4.685	-0.00555	-4.685	0.0108
-4.327	-0.04948	-4.526	0.01197	-4.327	0.05049	-4.68309	0.01634	-4.68309	-0.00555	-4.68309	0.01079
-4.287	0.05993	-4.52034	0.01195	-4.287	0.10076	-4.66275	0.01632	-4.66275	-0.0056	-4.66275	0.01072
-4.247	0.00986	-4.49999	0.01188	-4.247	0.03907	-4.645	0.0163	-4.645	-0.00564	-4.645	0.01066
-4.207	0.00475	-4.486	0.01183	-4.207	0.19142	-4.6424	0.0163	-4.6424	-0.00565	-4.6424	0.01065
-4.168	0.04568	-4.47965	0.01181	-4.168	-0.01023	-4.62206	0.01628	-4.62206	-0.0057	-4.62206	0.01058
-4.128	0.06381	-4.45931	0.01174	-4.128	-0.0948	-4.605	0.01626	-4.605	-0.00574	-4.605	0.01052
-4.088	0.03911	-4.446	0.01169	-4.088	-0.23233	-4.60172	0.01626	-4.60172	-0.00575	-4.60172	0.01051
-4.048	0.01603	-4.43896	0.01166	-4.048	-0.13182	-4.58137	0.01624	-4.58137	-0.0058	-4.58137	0.01044
-4.009	0.00786	-4.41862	0.01159	-4.009	0.17069	-4.565	0.01622	-4.565	-0.00584	-4.565	0.01038
-3.969	-0.00201	-4.406	0.01155	-3.969	0.06127	-4.56103	0.01622	-4.56103	-0.00585	-4.56103	0.01036
-3.929	0.04251	-4.39827	0.01152	-3.929	-0.07611	-4.54068	0.0162	-4.54068	-0.00591	-4.54068	0.01029
-3.889	0.03751	-4.37793	0.01144	-3.889	0.00555	-4.526	0.01618	-4.526	-0.00595	-4.526	0.01023
-3.849	-0.02756	-4.366	0.0114	-3.849	-0.14076	-4.52034	0.01617	-4.52034	-0.00596	-4.52034	0.01021
-3.81	-0.04104	-4.35758	0.01137	-3.81	0.07093	-4.49999	0.01615	-4.49999	-0.00601	-4.49999	0.01014
-3.77	0.000413044	-4.33724	0.01129	-3.77	-0.21231	-4.486	0.01614	-4.486	-0.00605	-4.486	0.01008
-3.73	-0.03154	-4.327	0.01125	-3.73	0.29848	-4.47965	0.01613	-4.47965	-0.00607	-4.47965	0.01006
-3.69	0.00698	-4.31689	0.01121	-3.69	0.09931	-4.45931	0.01611	-4.45931	-0.00613	-4.45931	0.00998
-3.651	0.04319	-4.29655	0.01113	-3.651	-0.01987	-4.446	0.01609	-4.446	-0.00616	-4.446	0.00993
-3.611	-0.0229	-4.287	0.0111	-3.611	-0.03197	-4.43896	0.01608	-4.43896	-0.00618	-4.43896	0.0099
-3.571	0.04369	-4.27621	0.01105	-3.571	-0.03005	-4.41862	0.01606	-4.41862	-0.00624	-4.41862	0.00982
-3.531	0.0452	-4.25586	0.01097	-3.531	-0.09009	-4.406	0.01604	-4.406	-0.00628	-4.406	0.00977
-3.492	-0.05172	-4.247	0.01094	-3.492	0.11185	-4.39827	0.01603	-4.39827	-0.0063	-4.39827	0.00974
-3.452	-0.04929	-4.23552	0.01089	-3.452	0.08587	-4.37793	0.01601	-4.37793	-0.00636	-4.37793	0.00965
-3.412	-0.0703	-4.21517	0.01081	-3.412	-0.04508	-4.366	0.016	-4.366	-0.00639	-4.366	0.0096
-3.372	-0.07584	-4.207	0.01077	-3.372	-0.036	-4.35758	0.01599	-4.35758	-0.00642	-4.35758	0.00957
-3.332	0.000769654	-4.19483	0.01072	-3.332	-0.17289	-4.33724	0.01596	-4.33724	-0.00648	-4.33724	0.00948
-3.293	0.029	-4.17448	0.01064	-3.293	0.07319	-4.327	0.01595	-4.327	-0.00651	-4.327	0.00944
-3.253	0.0055	-4.168	0.01061	-3.253	-0.05764	-4.31689	0.01594	-4.31689	-0.00654	-4.31689	0.0094
-3.213	0.02474	-4.15414	0.01055	-3.213	-0.05645	-4.29655	0.01591	-4.29655	-0.0066	-4.29655	0.00931
-3.173	-0.01605	-4.1338	0.01046	-3.173	-0.02023	-4.287	0.0159	-4.287	-0.00663	-4.287	0.00927
-3.134	-0.09459	-4.128	0.01044	-3.134	-0.10705	-4.27621	0.01589	-4.27621	-0.00666	-4.27621	0.00922
-3.094	-0.14149	-4.11345	0.01037	-3.094	-0.18078	-4.25586	0.01586	-4.25586	-0.00673	-4.25586	0.00913
-3.054	-0.08726	-4.09311	0.01028	-3.054	-0.09748	-4.247	0.01585	-4.247	-0.00676	-4.247	0.00909
-3.014	0.03923	-4.088	0.01026	-3.014	0.30283	-4.23552	0.01583	-4.23552	-0.00679	-4.23552	0.00904
-2.974	0.06077	-4.07276	0.01019	-2.974	0.10818	-4.21517	0.01581	-4.21517	-0.00686	-4.21517	0.00895
-2.935	0.02404	-4.05242	0.0101	-2.935	0.02248	-4.207	0.0158	-4.207	-0.00689	-4.207	0.00891
-2.895	0.01348	-4.048	0.01008	-2.895	0.04587	-4.19483	0.01578	-4.19483	-0.00693	-4.19483	0.00885
-2.855	-0.02143	-4.03207	0.01	-2.855	0.06128	-4.17448	0.01575	-4.17448	-0.00699	-4.17448	0.00876
-2.815	-0.10403	-4.01173	0.00991	-2.815	0.07171	-4.168	0.01574	-4.168	-0.00702	-4.168	0.00873
-2.776	-0.18317	-4.009	0.00989	-2.776	0.3771	-4.15414	0.01572	-4.15414	-0.00706	-4.15414	0.00866
-2.736	-0.09275	-3.99139	0.00981	-2.736	-0.04442	-4.1338	0.01569	-4.1338	-0.00713	-4.1338	0.00856
-2.696	0.04392	-3.97104	0.00971	-2.696	0.14307	-4.128	0.01569	-4.128	-0.00715	-4.128	0.00853
-2.656	-0.03037	-3.969	0.0097	-2.656	-0.10142	-4.11345	0.01567	-4.11345	-0.00721	-4.11345	0.00846
-2.617	-0.04227	-3.9507	0.00961	-2.617	0.05705	-4.09311	0.01564	-4.09311	-0.00728	-4.09311	0.00836
-2.577	-0.07344	-3.93035	0.00951	-2.577	0.0036	-4.088	0.01563	-4.088	-0.0073	-4.088	0.00833
-2.537	-0.11385	-3.929	0.0095	-2.537	-0.18583	-4.07276	0.01561	-4.07276	-0.00735	-4.07276	0.00826
-2.497	-0.06851	-3.91001	0.00941	-2.497	-0.09125	-4.05242	0.01558	-4.05242	-0.00743	-4.05242	0.00815
-2.457	-0.00461	-3.88966	0.0093	-2.457	-0.02965	-4.048	0.01557	-4.048	-0.00744	-4.048	0.00813
-2.418	-0.01939	-3.889	0.0093	-2.418	0.17191	-4.03207	0.01555	-4.03207	-0.0075	-4.03207	0.00805
-2.378	-0.06557	-3.86932	0.0092	-2.378	-0.13346	-4.01173	0.01552	-4.01173	-0.00758	-4.01173	0.00794
-2.338	-0.0626	-3.849	0.00909	-2.338	0.16218	-4.009	0.01551	-4.009	-0.00759	-4.009	0.00792
-2.298	-0.07935	-3.84897	0.00909	-2.298	-0.08017	-3.99139	0.01549	-3.99139	-0.00766	-3.99139	0.00783
-2.259	0.01245	-3.82863	0.00898	-2.259	0.10443	-3.97104	0.01545	-3.97104	-0.00773	-3.97104	0.00772
-2.219	0.10128	-3.81	0.00888	-2.219	-0.06889	-3.969	0.01545	-3.969	-0.00774	-3.969	0.00771
-2.179	0.06432	-3.80829	0.00887	-2.179	-0.08121	-3.9507	0.01542	-3.9507	-0.00782	-3.9507	0.00761
-2.139	-0.03957	-3.78794	0.00876	-2.139	-0.05452	-3.93035	0.01539	-3.93035	-0.0079	-3.93035	0.00749
-2.099	-0.05928	-3.77	0.00866	-2.099	0.10917	-3.929	0.01539	-3.929	-0.0079	-3.929	0.00748
-2.06	0.04616	-3.7676	0.00864	-2.06	0.0588	-3.91001	0.01536	-3.91001	-0.00798	-3.91001	0.00738
-2.02	0.12748	-3.74725	0.00853	-2.02	-0.1025	-3.88966	0.01532	-3.88966	-0.00806	-3.88966	0.00726
-1.98	0.0329	-3.73	0.00843	-1.98	-0.05279	-3.889	0.01532	-3.889	-0.00807	-3.889	0.00725
-1.94	-0.03704	-3.72691	0.00841	-1.94	0.17791	-3.86932	0.01529	-3.86932	-0.00815	-3.86932	0.00714
-1.901	0.08638	-3.70656	0.00829	-1.901	-0.02545	-3.849	0.01525	-3.849	-0.00824	-3.849	0.00702
-1.861	0.11784	-3.69	0.00819	-1.861	0.15625	-3.84897	0.01525	-3.84897	-0.00824	-3.84897	0.00702
-1.821	0.03331	-3.68622	0.00817	-1.821	0.07794	-3.82863	0.01522	-3.82863	-0.00833	-3.82863	0.00689
-1.781	-0.07558	-3.66588	0.00805	-1.781	0.07963	-3.81	0.01519	-3.81	-0.00841	-3.81	0.00678
-1.742	-0.14787	-3.651	0.00796	-1.742	-0.18275	-3.80829	0.01518	-3.80829	-0.00842	-3.80829	0.00677
-1.702	-0.04276	-3.64553	0.00792	-1.702	-0.08707	-3.78794	0.01515	-3.78794	-0.00851	-3.78794	0.00664
-1.662	-0.03319	-3.62519	0.0078	-1.662	0.06061	-3.77	0.01511	-3.77	-0.00859	-3.77	0.00653
-1.622	-0.07584	-3.611	0.00771	-1.622	0.15027	-3.7676	0.01511	-3.7676	-0.0086	-3.7676	0.00651
-1.582	-0.04463	-3.60484	0.00767	-1.582	0.08392	-3.74725	0.01507	-3.74725	-0.00869	-3.74725	0.00638
-1.543	0.02362	-3.5845	0.00754	-1.543	0.17049	-3.73	0.01504	-3.73	-0.00877	-3.73	0.00626
-1.503	-0.01863	-3.571	0.00745	-1.503	0.04312	-3.72691	0.01503	-3.72691	-0.00879	-3.72691	0.00624
-1.463	-0.08376	-3.56415	0.0074	-1.463	-0.11027	-3.70656	0.015	-3.70656	-0.00889	-3.70656	0.00611
-1.423	-0.05567	-3.54381	0.00727	-1.423	0.05233	-3.69	0.01496	-3.69	-0.00897	-3.69	0.006
-1.384	0.00493	-3.531	0.00718	-1.384	0.07584	-3.68622	0.01496	-3.68622	-0.00899	-3.68622	0.00597
-1.344	0.02604	-3.52347	0.00713	-1.344	0.1434	-3.66588	0.01492	-3.66588	-0.00909	-3.66588	0.00583
-1.304	-0.04023	-3.50312	0.00699	-1.304	0.21094	-3.651	0.01489	-3.651	-0.00916	-3.651	0.00573
-1.264	-0.07833	-3.492	0.00691	-1.264	0.20646	-3.64553	0.01488	-3.64553	-0.00919	-3.64553	0.00569
-1.225	-0.11058	-3.48278	0.00685	-1.225	-0.0401	-3.62519	0.01484	-3.62519	-0.00929	-3.62519	0.00554
-1.185	-0.07344	-3.46243	0.0067	-1.185	-0.18262	-3.611	0.01481	-3.611	-0.00937	-3.611	0.00544
-1.145	-0.05646	-3.452	0.00663	-1.145	0.16583	-3.60484	0.01479	-3.60484	-0.0094	-3.60484	0.00539
-1.105	-0.05852	-3.44209	0.00656	-1.105	-0.08375	-3.5845	0.01475	-3.5845	-0.00951	-3.5845	0.00524
-1.065	-0.04573	-3.42174	0.00641	-1.065	-0.10235	-3.571	0.01472	-3.571	-0.00958	-3.571	0.00514
-1.026	-0.02706	-3.412	0.00634	-1.026	0.02696	-3.56415	0.01471	-3.56415	-0.00962	-3.56415	0.00509
-0.986	-0.00179	-3.4014	0.00626	-0.986	-0.2227	-3.54381	0.01467	-3.54381	-0.00973	-3.54381	0.00494
-0.946	-0.07	-3.38106	0.0061	-0.946	-0.3374	-3.531	0.01464	-3.531	-0.0098	-3.531	0.00484
-0.906	-0.07168	-3.372	0.00604	-0.906	-0.33713	-3.52347	0.01462	-3.52347	-0.00984	-3.52347	0.00478
-0.867	-0.0458	-3.36071	0.00595	-0.867	-0.18295	-3.50312	0.01458	-3.50312	-0.00996	-3.50312	0.00462
-0.827	-0.14943	-3.34037	0.00579	-0.827	-0.24975	-3.492	0.01455	-3.492	-0.01002	-3.492	0.00453
-0.787	-0.13875	-3.332	0.00572	-0.787	-0.36858	-3.48278	0.01453	-3.48278	-0.01008	-3.48278	0.00445
-0.747	-0.08766	-3.32002	0.00563	-0.747	-0.42846	-3.46243	0.01448	-3.46243	-0.0102	-3.46243	0.00429
-0.707	-0.10781	-3.29968	0.00546	-0.707	-0.58238	-3.452	0.01446	-3.452	-0.01026	-3.452	0.0042
-0.668	-0.14203	-3.293	0.00541	-0.668	-0.49239	-3.44209	0.01444	-3.44209	-0.01032	-3.44209	0.00412
-0.628	-0.17911	-3.27933	0.0053	-0.628	-0.7774	-3.42174	0.01439	-3.42174	-0.01044	-3.42174	0.00394
-0.588	-0.23687	-3.25899	0.00513	-0.588	-0.70044	-3.412	0.01436	-3.412	-0.0105	-3.412	0.00386
-0.548	-0.23199	-3.253	0.00507	-0.548	-0.78254	-3.4014	0.01434	-3.4014	-0.01057	-3.4014	0.00377
-0.509	-0.29837	-3.23864	0.00495	-0.509	-0.83273	-3.38106	0.01429	-3.38106	-0.0107	-3.38106	0.00359
-0.469	-0.35539	-3.2183	0.00478	-0.469	-0.87793	-3.372	0.01427	-3.372	-0.01076	-3.372	0.00351
-0.429	-0.37476	-3.213	0.00473	-0.429	-1.14217	-3.36071	0.01424	-3.36071	-0.01083	-3.36071	0.00341
-0.389	-0.46702	-3.19796	0.0046	-0.389	-1.34547	-3.34037	0.01419	-3.34037	-0.01096	-3.34037	0.00322
-0.35	-0.53164	-3.17761	0.00441	-0.35	-1.51686	-3.332	0.01417	-3.332	-0.01102	-3.332	0.00315
-0.31	-0.61747	-3.173	0.00437	-0.31	-2.06127	-3.32002	0.01414	-3.32002	-0.0111	-3.32002	0.00303
-0.27	-0.61063	-3.15727	0.00423	-0.27	-2.18474	-3.29968	0.01408	-3.29968	-0.01124	-3.29968	0.00284
-0.23	-0.69335	-3.13692	0.00404	-0.23	-2.20126	-3.293	0.01406	-3.293	-0.01129	-3.293	0.00278
-0.19	-0.90728	-3.134	0.00401	-0.19	-2.21284	-3.27933	0.01403	-3.27933	-0.01138	-3.27933	0.00265
-0.151	-1.07189	-3.11658	0.00385	-0.151	-1.89252	-3.25899	0.01397	-3.25899	-0.01153	-3.25899	0.00245
-0.111	-1.22937	-3.09623	0.00365	-0.111	-1.64823	-3.253	0.01396	-3.253	-0.01157	-3.253	0.00239
-0.071	-1.4064	-3.094	0.00363	-0.071	-1.798	-3.23864	0.01392	-3.23864	-0.01167	-3.23864	0.00224
-0.031	-1.59075	-3.07589	0.00345	-0.031	-1.71184	-3.2183	0.01386	-3.2183	-0.01182	-3.2183	0.00204
0.008	-1.74686	-3.05555	0.00325	0.008	-1.71077	-3.213	0.01385	-3.213	-0.01186	-3.213	0.00198
0.048	-1.86696	-3.054	0.00323	0.048	-1.43075	-3.19796	0.0138	-3.19796	-0.01198	-3.19796	0.00183
0.088	-1.88716	-3.0352	0.00304	0.088	-1.58279	-3.17761	0.01374	-3.17761	-0.01213	-3.17761	0.00161
0.128	-1.91134	-3.01486	0.00283	0.128	-2.02491	-3.173	0.01373	-3.173	-0.01217	-3.173	0.00156
0.168	-1.90505	-3.014	0.00282	0.168	-2.1041	-3.15727	0.01368	-3.15727	-0.01229	-3.15727	0.00139
0.207	-1.8694	-2.99451	0.00262	0.207	-2.27838	-3.13692	0.01362	-3.13692	-0.01245	-3.13692	0.00117
0.247	-1.71829	-2.97417	0.0024	0.247	-2.27172	-3.134	0.01361	-3.134	-0.01248	-3.134	0.00114
0.287	-1.49116	-2.974	0.00239	0.287	-2.28314	-3.11658	0.01356	-3.11658	-0.01262	-3.11658	0.000942426
0.327	-1.34022	-2.95382	0.00217	0.327	-1.99263	-3.09623	0.0135	-3.09623	-0.01279	-3.09623	0.000710394
0.366	-1.43989	-2.935	0.00196	0.366	-2.12622	-3.094	0.01349	-3.094	-0.0128	-3.094	0.000684635
0.406	-1.60411	-2.93348	0.00195	0.406	-1.99588	-3.07589	0.01343	-3.07589	-0.01296	-3.07589	0.000473771
0.446	-1.68452	-2.91314	0.00172	0.446	-1.93162	-3.05555	0.01337	-3.05555	-0.01313	-3.05555	0.000232433
0.486	-1.885	-2.895	0.00151	0.486	-1.48345	-3.054	0.01336	-3.054	-0.01315	-3.054	0.000213902
0.525	-1.89553	-2.89279	0.00148	0.525	-1.63237	-3.0352	0.0133	-3.0352	-0.01331	-3.0352	-1.3747e-05
0.565	-1.8395	-2.87245	0.00124	0.565	-1.49237	-3.01486	0.01323	-3.01486	-0.0135	-3.01486	-0.0002649
0.605	-1.88242	-2.855	0.00103	0.605	-1.35146	-3.014	0.01323	-3.014	-0.0135	-3.014	-0.000275589
0.645	-1.80763	-2.8521	0.000993332	0.645	-1.20964	-2.99451	0.01316	-2.99451	-0.01368	-2.99451	-0.000521162
0.685	-1.59068	-2.83176	0.000743222	0.685	-1.17392	-2.97417	0.01309	-2.97417	-0.01387	-2.97417	-0.000782675
0.724	-1.40155	-2.815	0.000533487	0.724	-0.90028	-2.974	0.01309	-2.974	-0.01387	-2.974	-0.000784859
0.764	-1.21528	-2.81141	0.000488154	0.764	-0.81274	-2.95382	0.01302	-2.95382	-0.01407	-2.95382	-0.00105
0.804	-1.09519	-2.79107	0.000227995	0.804	-0.7883	-2.935	0.01295	-2.935	-0.01425	-2.935	-0.0013
0.844	-0.98071	-2.776	3.19331e-05	0.844	-0.65096	-2.93348	0.01294	-2.93348	-0.01427	-2.93348	-0.00132
0.883	-0.8468	-2.77072	-3.73912e-05	0.883	-0.5487	-2.91314	0.01287	-2.91314	-0.01447	-2.91314	-0.0016
0.923	-0.71577	-2.75038	-0.000308147	0.923	-0.53156	-2.895	0.0128	-2.895	-0.01465	-2.895	-0.00185
0.963	-0.59089	-2.736	-0.000502848	0.963	-0.43952	-2.89279	0.01279	-2.89279	-0.01468	-2.89279	-0.00188
1.003	-0.54663	-2.73004	-0.000584418	1.003	-0.40758	-2.87245	0.01271	-2.87245	-0.01489	-2.87245	-0.00217
1.043	-0.4513	-2.70969	-0.000866355	1.043	-0.47776	-2.855	0.01265	-2.855	-0.01507	-2.855	-0.00243
1.082	-0.33042	-2.696	-0.00106	1.082	-0.277	-2.8521	0.01263	-2.8521	-0.01511	-2.8521	-0.00247
1.122	-0.24851	-2.68935	-0.00115	1.122	-0.28239	-2.83176	0.01255	-2.83176	-0.01533	-2.83176	-0.00277
1.162	-0.28443	-2.669	-0.00145	1.162	-0.25088	-2.815	0.01249	-2.815	-0.01551	-2.815	-0.00303
1.202	-0.32539	-2.656	-0.00164	1.202	-0.34249	-2.81141	0.01247	-2.81141	-0.01555	-2.81141	-0.00308
1.241	-0.29966	-2.64866	-0.00175	1.241	-0.08117	-2.79107	0.01239	-2.79107	-0.01578	-2.79107	-0.0034
1.281	-0.23792	-2.62831	-0.00205	1.281	-0.276	-2.776	0.01232	-2.776	-0.01596	-2.776	-0.00364
1.321	-0.18398	-2.617	-0.00223	1.321	-0.01995	-2.77072	0.0123	-2.77072	-0.01602	-2.77072	-0.00372
1.361	-0.27009	-2.60797	-0.00237	1.361	0.05798	-2.75038	0.01221	-2.75038	-0.01626	-2.75038	-0.00405
1.4	-0.25727	-2.58763	-0.00269	1.4	-0.22315	-2.736	0.01215	-2.736	-0.01644	-2.736	-0.00429
1.44	-0.08788	-2.577	-0.00286	1.44	0.19354	-2.73004	0.01212	-2.73004	-0.01651	-2.73004	-0.00439
1.48	-0.12017	-2.56728	-0.00301	1.48	-0.12789	-2.70969	0.01203	-2.70969	-0.01677	-2.70969	-0.00473
1.52	-0.12305	-2.54694	-0.00335	1.52	-0.15044	-2.696	0.01197	-2.696	-0.01694	-2.696	-0.00497
1.56	-0.01707	-2.537	-0.00351	1.56	0.15688	-2.68935	0.01194	-2.68935	-0.01702	-2.68935	-0.00509
1.599	-0.05882	-2.52659	-0.00369	1.599	-0.13784	-2.669	0.01184	-2.669	-0.01729	-2.669	-0.00545
1.639	-0.15287	-2.50625	-0.00403	1.639	0.03325	-2.656	0.01178	-2.656	-0.01746	-2.656	-0.00568
1.679	-0.15084	-2.497	-0.0042	1.679	0.03623	-2.64866	0.01174	-2.64866	-0.01756	-2.64866	-0.00582
1.719	-0.06548	-2.4859	-0.00439	1.719	-0.07189	-2.62831	0.01165	-2.62831	-0.01784	-2.62831	-0.0062
1.758	-0.0773	-2.46556	-0.00475	1.758	0.05299	-2.617	0.01159	-2.617	-0.018	-2.617	-0.00641
1.798	-0.07974	-2.457	-0.00491	1.798	-0.0353	-2.60797	0.01154	-2.60797	-0.01813	-2.60797	-0.00658
1.838	-0.00497	-2.44522	-0.00513	1.838	-0.01566	-2.58763	0.01144	-2.58763	-0.01842	-2.58763	-0.00698
1.878	-0.01577	-2.42487	-0.00551	1.878	-0.06909	-2.577	0.01138	-2.577	-0.01857	-2.577	-0.00719
1.917	-0.04595	-2.418	-0.00564	1.917	0.03652	-2.56728	0.01133	-2.56728	-0.01872	-2.56728	-0.00738
1.957	-0.05843	-2.40453	-0.0059	1.957	-0.07101	-2.54694	0.01122	-2.54694	-0.01902	-2.54694	-0.0078
1.997	-0.01368	-2.38418	-0.00629	1.997	0.03341	-2.537	0.01117	-2.537	-0.01918	-2.537	-0.00801
2.037	0.01385	-2.378	-0.00642	2.037	0.24481	-2.52659	0.01111	-2.52659	-0.01934	-2.52659	-0.00822
2.077	-0.01307	-2.36384	-0.0067	2.077	0.20317	-2.50625	0.011	-2.50625	-0.01966	-2.50625	-0.00866
2.116	-0.04381	-2.34349	-0.00712	2.116	0.10762	-2.497	0.01095	-2.497	-0.01981	-2.497	-0.00886
2.156	-0.05405	-2.338	-0.00723	2.156	0.09996	-2.4859	0.01088	-2.4859	-0.01999	-2.4859	-0.00911
2.196	0.0335	-2.32315	-0.00755	2.196	0.1233	-2.46556	0.01077	-2.46556	-0.02033	-2.46556	-0.00956
2.236	0.02161	-2.3028	-0.00798	2.236	0.06265	-2.457	0.01072	-2.457	-0.02048	-2.457	-0.00976
2.275	-0.01743	-2.298	-0.00809	2.275	0.07611	-2.44522	0.01064	-2.44522	-0.02068	-2.44522	-0.01003
2.315	-0.06207	-2.28246	-0.00843	2.315	-0.06151	-2.42487	0.01052	-2.42487	-0.02103	-2.42487	-0.01051
2.355	-0.05447	-2.26212	-0.00889	2.355	0.12191	-2.418	0.01048	-2.418	-0.02116	-2.418	-0.01068
2.395	0.03981	-2.259	-0.00896	2.395	-0.00763	-2.40453	0.01039	-2.40453	-0.0214	-2.40453	-0.01101
2.435	0.05855	-2.24177	-0.00936	2.435	0.10188	-2.38418	0.01026	-2.38418	-0.02178	-2.38418	-0.01151
2.474	-0.00763	-2.22143	-0.00984	2.474	0.03753	-2.378	0.01022	-2.378	-0.02189	-2.378	-0.01167
2.514	-0.02884	-2.219	-0.0099	2.514	0.08716	-2.36384	0.01013	-2.36384	-0.02216	-2.36384	-0.01203
2.554	0.05996	-2.20108	-0.01033	2.554	-0.08914	-2.34349	0.01	-2.34349	-0.02256	-2.34349	-0.01256
2.594	0.15546	-2.18074	-0.01084	2.594	0.03564	-2.338	0.00996	-2.338	-0.02267	-2.338	-0.01271
2.633	0.14881	-2.179	-0.01088	2.633	-0.05042	-2.32315	0.00986	-2.32315	-0.02297	-2.32315	-0.01311
2.673	-0.02787	-2.16039	-0.01136	2.673	0.14753	-2.3028	0.00971	-2.3028	-0.02339	-2.3028	-0.01367
2.713	-0.04897	-2.14005	-0.01189	2.713	-0.15543	-2.298	0.00968	-2.298	-0.02349	-2.298	-0.01381
2.753	0.03552	-2.139	-0.01192	2.753	0.08269	-2.28246	0.00957	-2.28246	-0.02382	-2.28246	-0.01425
2.792	-0.01992	-2.11971	-0.01243	2.792	-0.11904	-2.26212	0.00942	-2.26212	-0.02426	-2.26212	-0.01484
2.832	-0.04538	-2.09936	-0.01299	2.832	0.15724	-2.259	0.00939	-2.259	-0.02433	-2.259	-0.01493
2.872	-0.05581	-2.099	-0.013	2.872	-0.09341	-2.24177	0.00926	-2.24177	-0.02471	-2.24177	-0.01545
2.912	-0.04344	-2.07902	-0.01357	2.912	-0.03598	-2.22143	0.00911	-2.22143	-0.02518	-2.22143	-0.01608
2.952	0.05619	-2.06	-0.01412	2.952	0.05552	-2.219	0.00909	-2.219	-0.02524	-2.219	-0.01615
2.991	0.11313	-2.05867	-0.01416	2.991	0.13114	-2.20108	0.00894	-2.20108	-0.02566	-2.20108	-0.01672
3.031	0.09227	-2.03833	-0.01476	3.031	0.13178	-2.18074	0.00878	-2.18074	-0.02616	-2.18074	-0.01738
3.071	0.07811	-2.02	-0.01532	3.071	0.07448	-2.179	0.00877	-2.179	-0.0262	-2.179	-0.01744
3.111	0.0412	-2.01798	-0.01538	3.111	-0.14475	-2.16039	0.00861	-2.16039	-0.02667	-2.16039	-0.01806
3.15	0.0416	-1.99764	-0.01602	3.15	-0.00887	-2.14005	0.00844	-2.14005	-0.0272	-2.14005	-0.01876
3.19	0.10644	-1.98	-0.01659	3.19	0.01001	-2.139	0.00843	-2.139	-0.02722	-2.139	-0.0188
3.23	0.00631	-1.9773	-0.01668	3.23	0.03295	-2.11971	0.00826	-2.11971	-0.02774	-2.11971	-0.01948
3.27	-0.07766	-1.95695	-0.01735	3.27	0.06495	-2.09936	0.00807	-2.09936	-0.0283	-2.09936	-0.02022
3.31	-0.01882	-1.94	-0.01792	3.31	0.176	-2.099	0.00807	-2.099	-0.02831	-2.099	-0.02024
3.349	-0.08212	-1.93661	-0.01804	3.349	-0.05685	-2.07902	0.00789	-2.07902	-0.02887	-2.07902	-0.02099
3.389	-0.14487	-1.91626	-0.01875	3.389	-0.2007	-2.06	0.00771	-2.06	-0.02943	-2.06	-0.02172
3.429	-0.09812	-1.901	-0.0193	3.429	0.12349	-2.05867	0.00769	-2.05867	-0.02947	-2.05867	-0.02177
3.469	-0.03411	-1.89592	-0.01948	3.469	-0.03727	-2.03833	0.00749	-2.03833	-0.03008	-2.03833	-0.02258
3.508	-0.01613	-1.87557	-0.02024	3.508	0.08306	-2.02	0.00731	-2.02	-0.03065	-2.02	-0.02334
3.548	-0.06204	-1.861	-0.02079	3.548	-0.05062	-2.01798	0.00729	-2.01798	-0.03071	-2.01798	-0.02342
3.588	-0.00122	-1.85523	-0.02101	3.588	0.05074	-1.99764	0.00708	-1.99764	-0.03136	-1.99764	-0.02428
3.628	-0.01981	-1.83488	-0.02181	3.628	-0.04287	-1.98	0.0069	-1.98	-0.03195	-1.98	-0.02505
3.667	-0.03665	-1.821	-0.02237	3.667	0.1536	-1.9773	0.00687	-1.9773	-0.03204	-1.9773	-0.02517
3.707	0.07097	-1.81454	-0.02263	3.707	-0.04693	-1.95695	0.00665	-1.95695	-0.03273	-1.95695	-0.02609
3.747	0.05253	-1.7942	-0.02348	3.747	0.11356	-1.94	0.00646	-1.94	-0.03333	-1.94	-0.02687
3.787	-0.04808	-1.781	-0.02404	3.787	0.04408	-1.93661	0.00642	-1.93661	-0.03345	-1.93661	-0.02703
3.827	-0.04086	-1.77385	-0.02435	3.827	-0.00638	-1.91626	0.00618	-1.91626	-0.03419	-1.91626	-0.02801
3.866	-0.01022	-1.75351	-0.02525	3.866	-0.07877	-1.901	0.006	-1.901	-0.03477	-1.901	-0.02876
3.906	-0.01012	-1.742	-0.02577	3.906	-0.01919	-1.89592	0.00594	-1.89592	-0.03496	-1.89592	-0.02902
3.946	0.02893	-1.73316	-0.02617	3.946	0.05342	-1.87557	0.0057	-1.87557	-0.03576	-1.87557	-0.03006
3.986	-0.000856888	-1.71282	-0.02713	3.986	0.08405	-1.861	0.00551	-1.861	-0.03635	-1.861	-0.03083
4.025	-0.05834	-1.702	-0.02765	4.025	0.07572	-1.85523	0.00544	-1.85523	-0.03658	-1.85523	-0.03114
4.065	0.00532	-1.69247	-0.02811	4.065	-0.15462	-1.83488	0.00518	-1.83488	-0.03743	-1.83488	-0.03226
4.105	0.02515	-1.67213	-0.02913	4.105	-0.01696	-1.821	0.00499	-1.821	-0.03803	-1.821	-0.03304
4.145	0.0578	-1.662	-0.02964	4.145	-0.08129	-1.81454	0.00491	-1.81454	-0.03832	-1.81454	-0.03341
4.184	0.06608	-1.65179	-0.03017	4.184	-0.00357	-1.7942	0.00463	-1.7942	-0.03923	-1.7942	-0.0346
4.224	-0.0595	-1.63144	-0.03126	4.224	-0.000890828	-1.781	0.00444	-1.781	-0.03984	-1.781	-0.0354
4.264	0.03441	-1.622	-0.03177	4.264	-0.0632	-1.77385	0.00434	-1.77385	-0.04018	-1.77385	-0.03584
4.304	0.10059	-1.6111	-0.03238	4.304	-0.13352	-1.75351	0.00404	-1.75351	-0.04117	-1.75351	-0.03712
4.344	0.0118	-1.59075	-0.03353	4.344	0.04217	-1.742	0.00387	-1.742	-0.04174	-1.742	-0.03787
4.383	0.00307	-1.582	-0.03404	4.383	-0.15912	-1.73316	0.00374	-1.73316	-0.04219	-1.73316	-0.03845
4.423	-0.04064	-1.57041	-0.03472	4.423	-0.11444	-1.71282	0.00342	-1.71282	-0.04325	-1.71282	-0.03982
4.463	-0.06987	-1.55006	-0.03596	4.463	0.10724	-1.702	0.00325	-1.702	-0.04383	-1.702	-0.04058
4.503	-0.03463	-1.543	-0.0364	4.503	0.01991	-1.69247	0.0031	-1.69247	-0.04435	-1.69247	-0.04125
4.542	-0.03157	-1.52972	-0.03724	4.542	0.04662	-1.67213	0.00276	-1.67213	-0.04549	-1.67213	-0.04273
4.582	-0.01628	-1.50938	-0.03856	4.582	-0.0517	-1.662	0.00259	-1.662	-0.04608	-1.662	-0.04349
4.622	0.04849	-1.503	-0.03898	4.622	0.16697	-1.65179	0.00241	-1.65179	-0.04668	-1.65179	-0.04427
4.662	0.09383	-1.48903	-0.03993	4.662	0.02464	-1.63144	0.00206	-1.63144	-0.04792	-1.63144	-0.04587
4.702	0.08642	-1.46869	-0.04135	4.702	0.16931	-1.622	0.00188	-1.622	-0.04851	-1.622	-0.04663
4.741	0.03069	-1.463	-0.04175	4.741	-0.12898	-1.6111	0.00168	-1.6111	-0.04921	-1.6111	-0.04753
4.781	0.00609	-1.44834	-0.04281	4.781	0.15369	-1.59075	0.0013	-1.59075	-0.05056	-1.59075	-0.04926
4.821	0.1276	-1.428	-0.04434	4.821	0.13637	-1.582	0.00113	-1.582	-0.05115	-1.582	-0.05002
4.861	0.07635	-1.423	-0.04472	4.861	0.05604	-1.57041	0.000904322	-1.57041	-0.05196	-1.57041	-0.05105
4.9	-0.03266	-1.40765	-0.04592	4.9	0.15775	-1.55006	0.000493921	-1.55006	-0.05342	-1.55006	-0.05292
4.94	0.00777	-1.38731	-0.04756	4.94	0.09043	-1.543	0.000348069	-1.543	-0.05394	-1.543	-0.05359
4.98	0.00431	-1.384	-0.04783	4.98	-0.00688	-1.52972	6.90506e-05	-1.52972	-0.05494	-1.52972	-0.05487
5.02	0.07696	-1.36696	-0.04926	5.02	0.0528	-1.50938	-0.000370983	-1.50938	-0.05653	-1.50938	-0.0569
5.059	0.16739	-1.34662	-0.05102	5.059	0.15052	-1.503	-0.000512114	-1.503	-0.05704	-1.503	-0.05756
5.099	0.13782	-1.344	-0.05126	5.099	-0.10779	-1.48903	-0.000826918	-1.48903	-0.05819	-1.48903	-0.05902
5.139	-0.04454	-1.32628	-0.05286	5.139	-0.16809	-1.46869	-0.0013	-1.46869	-0.05993	-1.46869	-0.06123
5.179	-0.13246	-1.30593	-0.05477	5.179	-0.12639	-1.463	-0.00143	-1.463	-0.06043	-1.463	-0.06187
5.219	-0.01707	-1.304	-0.05495	5.219	0.20231	-1.44834	-0.00179	-1.44834	-0.06175	-1.44834	-0.06354
5.258	0.06888	-1.28559	-0.05675	5.258	0.02905	-1.428	-0.0023	-1.428	-0.06366	-1.428	-0.06596
5.298	-0.04909	-1.26524	-0.05882	5.298	0.05376	-1.423	-0.00243	-1.423	-0.06414	-1.423	-0.06656
5.338	-0.08818	-1.264	-0.05895	5.338	-0.19252	-1.40765	-0.00283	-1.40765	-0.06565	-1.40765	-0.06848
5.378	-0.01508	-1.2449	-0.06097	5.378	0.08721	-1.38731	-0.00337	-1.38731	-0.06775	-1.38731	-0.07112
5.417	-0.0631	-1.225	-0.06316	5.417	-0.03403	-1.384	-0.00347	-1.384	-0.0681	-1.384	-0.07156
5.457	-0.01393	-1.22455	-0.06321	5.457	0.08171	-1.36696	-0.00394	-1.36696	-0.06994	-1.36696	-0.07389
5.497	0.05688	-1.20421	-0.06554	5.497	-0.02855	-1.34662	-0.00454	-1.34662	-0.07225	-1.34662	-0.07679
5.537	0.03599	-1.185	-0.06784	5.537	0.0072	-1.344	-0.00461	-1.344	-0.07256	-1.344	-0.07717
5.577	0.02508	-1.18387	-0.06798	5.577	0.16396	-1.32628	-0.00515	-1.32628	-0.07468	-1.32628	-0.07983
5.616	-0.00529	-1.16352	-0.07052	5.616	0.02876	-1.30593	-0.00579	-1.30593	-0.07723	-1.30593	-0.08303
5.656	-0.0418	-1.145	-0.07294	5.656	-0.04946	-1.304	-0.00586	-1.304	-0.07748	-1.304	-0.08334
5.696	-0.00501	-1.14318	-0.07318	5.696	0.10832	-1.28559	-0.00646	-1.28559	-0.07992	-1.28559	-0.08638
5.736	0.06899	-1.12283	-0.07596	5.736	-0.07889	-1.26524	-0.00716	-1.26524	-0.08276	-1.26524	-0.08992
5.775	0.04575	-1.105	-0.07849	5.775	0.12094	-1.264	-0.0072	-1.264	-0.08294	-1.264	-0.09014
5.815	0.07692	-1.10249	-0.07886	5.815	0.08575	-1.2449	-0.00788	-1.2449	-0.08575	-1.2449	-0.09363
5.855	0.02863	-1.08214	-0.0819	5.855	-0.09044	-1.225	-0.00862	-1.225	-0.08884	-1.225	-0.09746
5.895	0.01643	-1.065	-0.08457	5.895	0.03739	-1.22455	-0.00864	-1.22455	-0.08891	-1.22455	-0.09755
5.934	0.06977	-1.0618	-0.08508	5.934	0.24824	-1.20421	-0.00943	-1.20421	-0.09226	-1.20421	-0.10169
5.974	-0.03969	-1.04146	-0.08841	5.974	0.04308	-1.185	-0.01021	-1.185	-0.0956	-1.185	-0.1058
6.014	0.02305	-1.026	-0.09105	6.014	0.06992	-1.18387	-0.01025	-1.18387	-0.0958	-1.18387	-0.10605
6.054	0.0841	-1.02111	-0.09191	6.054	0.00577	-1.16352	-0.01111	-1.16352	-0.09955	-1.16352	-0.11067
6.094	-0.01153	-1.00077	-0.09558	6.094	-0.00937	-1.145	-0.01193	-1.145	-0.10317	-1.145	-0.1151
6.133	0.0034	-0.986	-0.09836	6.133	0.07452	-1.14318	-0.01202	-1.14318	-0.10353	-1.14318	-0.11555
6.173	-0.01116	-0.98042	-0.09943	6.173	0.08139	-1.12283	-0.01296	-1.12283	-0.10777	-1.12283	-0.12072
6.213	-0.00461	-0.96008	-0.10349	6.213	0.00826	-1.105	-0.01382	-1.105	-0.1117	-1.105	-0.12552
6.253	0.04025	-0.946	-0.10642	6.253	0.08714	-1.10249	-0.01395	-1.10249	-0.11227	-1.10249	-0.12621
6.292	-0.01266	-0.93973	-0.10775	6.292	0.12805	-1.08214	-0.01498	-1.08214	-0.11706	-1.08214	-0.13205
6.332	-0.00283	-0.91939	-0.11225	6.332	0.08394	-1.065	-0.0159	-1.065	-0.12135	-1.065	-0.13725
6.372	0.00255	-0.906	-0.11533	6.372	-0.16217	-1.0618	-0.01607	-1.0618	-0.12218	-1.0618	-0.13825
6.412	0.07069	-0.89905	-0.11698	6.412	0.15973	-1.04146	-0.01721	-1.04146	-0.12765	-1.04146	-0.14486
6.451	0.10995	-0.8787	-0.12198	6.451	0.08866	-1.026	-0.01812	-1.026	-0.13205	-1.026	-0.15017
6.491	0.03529	-0.867	-0.12498	6.491	0.04056	-1.02111	-0.01841	-1.02111	-0.1335	-1.02111	-0.15191
6.531	0.03896	-0.85836	-0.12725	6.531	-0.14453	-1.00077	-0.01967	-1.00077	-0.13977	-1.00077	-0.15944
6.571	0.08094	-0.83801	-0.13283	6.571	0.03139	-0.986	-0.02063	-0.986	-0.1446	-0.986	-0.16523
6.611	0.04959	-0.827	-0.13599	6.611	0.1613	-0.98042	-0.021	-0.98042	-0.1465	-0.98042	-0.1675
6.65	-0.0112	-0.81767	-0.13874	6.65	-0.20275	-0.96008	-0.0224	-0.96008	-0.15374	-0.96008	-0.17613
6.69	0.02632	-0.79732	-0.14499	6.69	0.14018	-0.946	-0.02341	-0.946	-0.15907	-0.946	-0.18248
6.73	0.03938	-0.787	-0.14831	6.73	0.0391	-0.93973	-0.02387	-0.93973	-0.16153	-0.93973	-0.1854
6.77	0.02577	-0.77698	-0.15163	6.77	-0.19297	-0.91939	-0.02543	-0.91939	-0.16995	-0.91939	-0.19538
6.809	0.07774	-0.75663	-0.15867	6.809	-0.07201	-0.906	-0.0265	-0.906	-0.17586	-0.906	-0.20236
6.849	0.05245	-0.747	-0.16216	6.849	-0.05508	-0.89905	-0.02707	-0.89905	-0.17905	-0.89905	-0.20612
6.889	0.05827	-0.73629	-0.16617	6.889	0.16086	-0.8787	-0.02881	-0.8787	-0.18892	-0.8787	-0.21773
6.929	0.08908	-0.71595	-0.17414	6.929	-0.04921	-0.867	-0.02986	-0.867	-0.19497	-0.867	-0.22482
6.969	0.15378	-0.707	-0.17781	6.969	0.00873	-0.85836	-0.03065	-0.85836	-0.19963	-0.85836	-0.23028
7.008	0.12905	-0.6956	-0.18264	7.008	-0.0583	-0.83801	-0.03261	-0.83801	-0.21129	-0.83801	-0.24389
7.048	0.00986	-0.67526	-0.19171	7.048	0.00464	-0.827	-0.03371	-0.827	-0.21803	-0.827	-0.25175
7.088	0.00177	-0.668	-0.19509	7.088	-0.01242	-0.81767	-0.03468	-0.81767	-0.22401	-0.81767	-0.25869
7.128	0.01424	-0.65491	-0.2014	7.128	-0.13648	-0.79732	-0.03688	-0.79732	-0.23792	-0.79732	-0.2748
7.167	-0.01716	-0.63457	-0.21178	7.167	-0.08251	-0.787	-0.03805	-0.787	-0.24548	-0.787	-0.28353
7.207	0.000311056	-0.628	-0.21528	7.207	0.06243	-0.77698	-0.03923	-0.77698	-0.25317	-0.77698	-0.2924
7.247	-0.00889	-0.61422	-0.2229	7.247	-0.03963	-0.75663	-0.04172	-0.75663	-0.26994	-0.75663	-0.31166
7.287	0.00247	-0.59388	-0.23483	7.287	0.06831	-0.747	-0.04296	-0.747	-0.27846	-0.747	-0.32142
7.326	0.01996	-0.588	-0.23844	7.326	0.03228	-0.73629	-0.04439	-0.73629	-0.28841	-0.73629	-0.3328
7.366	-0.07867	-0.57354	-0.24766	7.366	-0.08978	-0.71595	-0.04724	-0.71595	-0.30883	-0.71595	-0.35607
7.406	0.01881	-0.55319	-0.26148	7.406	0.18116	-0.707	-0.04855	-0.707	-0.31849	-0.707	-0.36704
7.446	0.06518	-0.548	-0.26517	7.446	-0.0519	-0.6956	-0.05028	-0.6956	-0.33146	-0.6956	-0.38174
7.486	-0.05901	-0.53285	-0.27638	7.486	-0.01496	-0.67526	-0.05355	-0.67526	-0.35662	-0.67526	-0.41016
7.525	-0.01594	-0.5125	-0.29247	7.525	0.059	-0.668	-0.05477	-0.668	-0.36627	-0.668	-0.42104
7.565	-0.02955	-0.509	-0.29537	7.565	0.09193	-0.65491	-0.05705	-0.65491	-0.38465	-0.65491	-0.44171
7.605	-0.0915	-0.49216	-0.30989	7.605	-0.01713	-0.63457	-0.06082	-0.63457	-0.416	-0.63457	-0.47682
7.645	-0.00288	-0.47181	-0.32878	7.645	-0.0442	-0.628	-0.0621	-0.628	-0.4269	-0.628	-0.489
7.684	0.01854	-0.469	-0.33151	7.684	-0.10825	-0.61422	-0.06488	-0.61422	-0.45113	-0.61422	-0.51601
7.724	-0.02117	-0.45147	-0.34928	7.724	0.06067	-0.59388	-0.06926	-0.59388	-0.49061	-0.59388	-0.55987
7.764	-0.0042	-0.43113	-0.37159	7.764	0.1546	-0.588	-0.07059	-0.588	-0.50292	-0.588	-0.57351
7.804	0.0461	-0.429	-0.37404	7.804	-0.06749	-0.57354	-0.07399	-0.57354	-0.53508	-0.57354	-0.60907
7.844	0.09141	-0.41078	-0.39591	7.844	0.01143	-0.55319	-0.07912	-0.55319	-0.58526	-0.55319	-0.66438
7.883	0.07952	-0.39044	-0.42245	7.883	-0.08763	-0.548	-0.0805	-0.548	-0.59907	-0.548	-0.67957
7.923	0.05095	-0.389	-0.42442	7.923	0.04528	-0.53285	-0.08469	-0.53285	-0.64195	-0.53285	-0.72664
7.963	0.04627	-0.37009	-0.45148	7.963	0.19018	-0.5125	-0.09074	-0.5125	-0.70602	-0.5125	-0.79676
8.003	-0.01007	-0.35	-0.48286	8.003	0.02308	-0.509	-0.09184	-0.509	-0.71785	-0.509	-0.80969
8.042	0.02917	-0.34975	-0.48327	8.042	0.161	-0.49216	-0.09734	-0.49216	-0.77833	-0.49216	-0.87567
8.082	0.10839	-0.3294	-0.51815	8.082	-0.05311	-0.47181	-0.10455	-0.47181	-0.85971	-0.47181	-0.96426
8.122	0.01262	-0.31	-0.5546	8.122	-0.17322	-0.469	-0.1056	-0.469	-0.87172	-0.469	-0.97732
8.162	0.03907	-0.30906	-0.55646	8.162	-0.03234	-0.45147	-0.11244	-0.45147	-0.95079	-0.45147	-1.06322
8.201	0.09777	-0.28871	-0.59857	8.201	-0.08544	-0.43113	-0.1211	-0.43113	-1.05176	-0.43113	-1.17286
8.241	0.07312	-0.27	-0.64104	8.241	0.13543	-0.429	-0.12205	-0.429	-1.06287	-0.429	-1.18492
8.281	-0.00875	-0.26837	-0.64492	8.281	-0.1167	-0.41078	-0.13062	-0.41078	-1.16215	-0.41078	-1.29277
8.321	-0.07062	-0.24803	-0.69592	8.321	0.02915	-0.39044	-0.14112	-0.39044	-1.2803	-0.39044	-1.42142
8.361	0.03251	-0.23	-0.74536	8.361	-0.08399	-0.389	-0.1419	-0.389	-1.28886	-0.389	-1.43076
8.4	0.10012	-0.22768	-0.75203	8.4	-0.03212	-0.35	-0.1654	-0.35	-1.52347	-0.35	-1.68887
8.44	0.07159	-0.20734	-0.81368	8.44	-0.01528	-0.34975	-0.16557	-0.34975	-1.52495	-0.34975	-1.69051
8.48	-0.03527	-0.19	-0.8709	8.48	-0.07045	-0.3294	-0.17983	-0.3294	-1.63885	-0.3294	-1.81868
8.52	-0.03101	-0.18699	-0.88128	8.52	-0.00862	-0.31	-0.19492	-0.31	-1.7318	-0.31	-1.92671
8.559	0.000493126	-0.16665	-0.95515	8.559	0.04522	-0.30906	-0.19569	-0.30906	-1.73577	-0.30906	-1.93146
8.599	-0.05691	-0.151	-1.01633	8.599	-0.05896	-0.28871	-0.21336	-0.28871	-1.80657	-0.28871	-2.01993
8.639	-0.08709	-0.1463	-1.03543	8.639	0.16484	-0.27	-0.23141	-0.27	-1.84229	-0.27	-2.0737
8.679	-0.07005	-0.12596	-1.12202	8.679	-0.10537	-0.26837	-0.23307	-0.26837	-1.84394	-0.26837	-2.07701
8.719	-0.00133	-0.111	-1.18949	8.719	0.01742	-0.24803	-0.25508	-0.24803	-1.84442	-0.24803	-2.0995
8.758	0.03462	-0.10562	-1.21449	8.758	-0.21877	-0.23	-0.27672	-0.23	-1.81513	-0.23	-2.09184
8.798	-0.02221	-0.08527	-1.31184	8.798	-0.15	-0.22768	-0.27966	-0.22768	-1.80952	-0.22768	-2.08918
8.838	0.000394498	-0.071	-1.38222	8.838	-0.08624	-0.20734	-0.30707	-0.20734	-1.74527	-0.20734	-2.05234
8.878	0.04134	-0.06493	-1.41248	8.878	0.04751	-0.19	-0.33286	-0.19	-1.67394	-0.19	-2.0068
8.917	0.02452	-0.04458	-1.514	8.917	-0.08471	-0.18699	-0.33757	-0.18699	-1.66049	-0.18699	-1.99806
8.957	-0.02842	-0.031	-1.5807	8.957	0.20802	-0.16665	-0.37137	-0.16665	-1.56469	-0.16665	-1.93606
8.997	0.0053	-0.02424	-1.61317	8.997	-0.02026	-0.151	-0.39968	-0.151	-1.48888	-0.151	-1.88856
9.037	0.09292	-0.00389	-1.70606	9.037	0.07846	-0.1463	-0.40857	-0.1463	-1.46632	-0.1463	-1.87489
9.076	0.06388	0.008	-1.75569	9.076	0.10819	-0.12596	-0.44909	-0.12596	-1.37191	-0.12596	-1.821
9.116	0.00372	0.01645	-1.78823	9.116	0.07589	-0.111	-0.48082	-0.111	-1.30766	-0.111	-1.78848
9.156	-0.11088	0.03679	-1.85531	9.156	0.05157	-0.10562	-0.49259	-0.10562	-1.28589	-0.10562	-1.77848
9.196	-0.08493	0.048	-1.8844	9.196	0.19824	-0.08527	-0.53833	-0.08527	-1.21096	-0.08527	-1.74929
9.236	-0.0062	0.05714	-1.90356	9.236	0.1639	-0.071	-0.57111	-0.071	-1.1658	-0.071	-1.73691
9.275	0.0031	0.07748	-1.93063	9.275	0.05659	-0.06493	-0.58507	-0.06493	-1.14852	-0.06493	-1.73359
9.315	-0.0515	0.088	-1.93606	9.315	-0.11777	-0.04458	-0.63099	-0.04458	-1.09911	-0.04458	-1.73011
9.355	0.0089	0.09783	-1.93597	9.355	0.08685	-0.031	-0.66003	-0.031	-1.07345	-0.031	-1.73348
9.395	0.04151	0.11817	-1.92102	9.395	-0.03453	-0.02424	-0.67371	-0.02424	-1.06284	-0.02424	-1.73655
9.434	-0.01029	0.128	-1.90742	9.434	0.00511	-0.00389	-0.71045	-0.00389	-1.0396	-0.00389	-1.75005
9.474	0.02844	0.13852	-1.88896	9.474	-0.1023	0.008	-0.72804	0.008	-1.03198	0.008	-1.76002
9.514	0.07439	0.15886	-1.84412	9.514	-0.11972	0.01645	-0.73844	0.01645	-1.02923	0.01645	-1.76767
9.554	0.11145	0.168	-1.82112	9.554	-0.08816	0.03679	-0.75544	0.03679	-1.03165	0.03679	-1.7871
9.593	0.0102	0.17921	-1.79139	9.593	-0.18857	0.048	-0.75962	0.048	-1.03845	0.048	-1.79808
9.633	-0.0783	0.19955	-1.73551	9.633	0.09997	0.05714	-0.76025	0.05714	-1.04689	0.05714	-1.80714
9.673	-0.01401	0.207	-1.71511	9.673	-0.1075	0.07748	-0.75302	0.07748	-1.07506	0.07748	-1.82807
9.713	0.00916	0.21989	-1.68071	9.713	-0.02099	0.088	-0.74501	0.088	-1.09474	0.088	-1.83975
9.753	0.01622	0.24024	-1.63044	9.753	0.00351	0.09783	-0.73526	0.09783	-1.1163	0.09783	-1.85156
9.792	0.08662	0.247	-1.61522	9.792	-0.12096	0.11817	-0.70945	0.11817	-1.17068	0.11817	-1.88013
9.832	0.06146	0.26058	-1.58738	9.832	0.00351	0.128	-0.69498	0.128	-1.2016	0.128	-1.89658
9.872	0.000178906	0.28093	-1.55342	9.872	0.04096	0.13852	-0.67854	0.13852	-1.23796	0.13852	-1.9165
9.912	0.01445	0.287	-1.54526	9.912	0.05841	0.15886	-0.64539	0.15886	-1.31732	0.15886	-1.96271
9.951	0.08875	0.30127	-1.52987	9.951	-0.02613	0.168	-0.63045	0.168	-1.35646	0.168	-1.98691
9.991	0.11413	0.32162	-1.51751	9.991	-0.07272	0.17921	-0.61247	0.17921	-1.40692	0.17921	-2.01939
10.031	0.03673	0.327	-1.51617	10.031	-0.10132	0.19955	-0.58168	0.19955	-1.50347	0.19955	-2.08515
10.071	-0.01678	0.34196	-1.51672	10.071	-0.23294	0.207	-0.57122	0.207	-1.5396	0.207	-2.11082
10.111	0.0136	0.3623	-1.52753	10.111	-0.10657	0.21989	-0.55437	0.21989	-1.60175	0.21989	-2.15612
10.15	-0.00045095	0.366	-1.53072	10.15	-0.07618	0.24024	-0.53142	0.24024	-1.69445	0.24024	-2.22586
10.19	0.01492	0.38265	-1.5496	10.19	0.12015	0.247	-0.52485	0.247	-1.7225	0.247	-2.24735
10.23	0.06418	0.40299	-1.58221	10.23	-0.03153	0.26058	-0.51334	0.26058	-1.77257	0.26058	-2.2859
10.27	0.02455	0.406	-1.58786	10.27	-0.03023	0.28093	-0.50042	0.28093	-1.82662	0.28093	-2.32704
		0.42334	-1.62414			0.287	-0.49758	0.287	-1.83683	0.287	-2.33441
		0.44368	-1.67357			0.30127	-0.4928	0.30127	-1.8486	0.30127	-2.34139
		0.446	-1.67957			0.32162	-0.49054	0.32162	-1.83402	0.32162	-2.32456
		0.46403	-1.72794			0.327	-0.49084	0.327	-1.82399	0.327	-2.31482
		0.48437	-1.7839			0.34196	-0.49365	0.34196	-1.78332	0.34196	-2.27697
		0.486	-1.78834			0.3623	-0.50212	0.3623	-1.70161	0.3623	-2.20373
		0.50471	-1.83734			0.366	-0.50422	0.366	-1.68405	0.366	-2.18828
		0.525	-1.88341			0.38265	-0.51587	0.38265	-1.59715	0.38265	-2.11301
		0.52506	-1.88353			0.40299	-0.53475	0.40299	-1.4792	0.40299	-2.01395
		0.5454	-1.9176			0.406	-0.53796	0.406	-1.46116	0.406	-1.99911
		0.565	-1.93478			0.42334	-0.55844	0.42334	-1.35621	0.42334	-1.91465
		0.56575	-1.93508			0.44368	-0.58637	0.44368	-1.23474	0.44368	-1.82111
		0.58609	-1.93261			0.446	-0.58978	0.446	-1.22122	0.446	-1.811
		0.605	-1.91092			0.46403	-0.6176	0.46403	-1.11925	0.46403	-1.73685
		0.60644	-1.9085			0.48437	-0.6507	0.48437	-1.01231	0.48437	-1.66301
		0.62678	-1.86301			0.486	-0.65337	0.486	-1.00416	0.486	-1.65753
		0.645	-1.80586			0.50471	-0.68367	0.50471	-0.91508	0.50471	-1.59875
		0.64713	-1.79829			0.525	-0.71389	0.525	-0.82797	0.525	-1.54186
		0.66747	-1.71791			0.52506	-0.71397	0.52506	-0.82774	0.52506	-1.54171
		0.685	-1.63941			0.5454	-0.73869	0.5454	-0.74988	0.5454	-1.48857
		0.68781	-1.62622			0.565	-0.75451	0.565	-0.68319	0.565	-1.43769
		0.70816	-1.52764			0.56575	-0.75492	0.56575	-0.6808	0.56575	-1.43572
		0.724	-1.44874			0.58609	-0.76031	0.58609	-0.61963	0.58609	-1.37994
		0.7285	-1.42624			0.605	-0.75443	0.605	-0.56911	0.605	-1.32354
		0.74885	-1.32532			0.60644	-0.75354	0.60644	-0.56551	0.60644	-1.31905
		0.764	-1.252			0.62678	-0.73468	0.62678	-0.51758	0.62678	-1.25226
		0.76919	-1.22741			0.645	-0.70865	0.645	-0.47929	0.645	-1.18794
		0.78954	-1.13422			0.64713	-0.70513	0.64713	-0.47508	0.64713	-1.18021
		0.804	-1.07142			0.66747	-0.66725	0.66747	-0.43732	0.66747	-1.10457
		0.80988	-1.04679			0.685	-0.63008	0.685	-0.40812	0.685	-1.03819
		0.83022	-0.96564			0.68781	-0.62385	0.68781	-0.40369	0.68781	-1.02754
		0.844	-0.91434			0.70816	-0.57765	0.70816	-0.37366	0.70816	-0.9513
		0.85057	-0.89091			0.724	-0.54124	0.724	-0.35246	0.724	-0.8937
		0.87091	-0.82248			0.7285	-0.53096	0.7285	-0.34676	0.7285	-0.87772
		0.883	-0.78468			0.74885	-0.48551	0.74885	-0.3226	0.74885	-0.80811
		0.89126	-0.76004			0.764	-0.45316	0.764	-0.30618	0.764	-0.75934
		0.9116	-0.70321			0.76919	-0.44244	0.76919	-0.30084	0.76919	-0.74328
		0.923	-0.67365			0.78954	-0.40243	0.78954	-0.28119	0.78954	-0.68362
		0.93195	-0.65154			0.804	-0.37602	0.804	-0.26836	0.804	-0.64438
		0.95229	-0.60459			0.80988	-0.36578	0.80988	-0.26339	0.80988	-0.62916
		0.963	-0.58163			0.83022	-0.33251	0.83022	-0.24722	0.83022	-0.57973
		0.97263	-0.56193			0.844	-0.31185	0.844	-0.2371	0.844	-0.54895
		0.99298	-0.52313			0.85057	-0.30251	0.85057	-0.23249	0.85057	-0.53501
		1.003	-0.50532			0.87091	-0.27557	0.87091	-0.21905	0.87091	-0.49462
		1.01332	-0.48781			0.883	-0.2609	0.883	-0.21161	0.883	-0.47252
		1.03367	-0.45562			0.89126	-0.25142	0.89126	-0.20675	0.89126	-0.45817
		1.043	-0.44181			0.9116	-0.2298	0.9116	-0.19546	0.9116	-0.42525
		1.05401	-0.42623			0.923	-0.21868	0.923	-0.18954	0.923	-0.40822
		1.07436	-0.39937			0.93195	-0.21042	0.93195	-0.18508	0.93195	-0.3955
		1.082	-0.38987			0.95229	-0.19306	0.95229	-0.17551	0.95229	-0.36857
		1.0947	-0.37476			0.963	-0.18464	0.963	-0.17078	0.963	-0.35542
		1.11505	-0.3522			0.97263	-0.17746	0.97263	-0.16668	0.97263	-0.34414
		1.122	-0.34491			0.99298	-0.16344	0.99298	-0.15851	0.99298	-0.32194
		1.13539	-0.33145			1.003	-0.15705	1.003	-0.1547	1.003	-0.31175
		1.15573	-0.31236			1.01332	-0.1508	1.01332	-0.15093	1.01332	-0.30172
		1.162	-0.30679			1.03367	-0.13938	1.03367	-0.14389	1.03367	-0.28327
		1.17608	-0.29475			1.043	-0.13451	1.043	-0.14082	1.043	-0.27534
		1.19642	-0.27848			1.05401	-0.12905	1.05401	-0.13734	1.05401	-0.26638
		1.202	-0.27424			1.07436	-0.11967	1.07436	-0.13123	1.07436	-0.2509
		1.21677	-0.26343			1.082	-0.11637	1.082	-0.12904	1.082	-0.24541
		1.23711	-0.24947			1.0947	-0.11114	1.0947	-0.12553	1.0947	-0.23667
		1.241	-0.24692			1.11505	-0.10336	1.11505	-0.1202	1.11505	-0.22356
		1.25746	-0.23651			1.122	-0.10086	1.122	-0.11846	1.122	-0.21932
		1.2778	-0.22446			1.13539	-0.09625	1.13539	-0.11521	1.13539	-0.21146
		1.281	-0.22264			1.15573	-0.08975	1.15573	-0.11053	1.15573	-0.20027
		1.29814	-0.21324			1.162	-0.08785	1.162	-0.10914	1.162	-0.197
		1.31849	-0.20277			1.17608	-0.08377	1.17608	-0.10613	1.17608	-0.1899
		1.321	-0.20152			1.19642	-0.07828	1.19642	-0.10199	1.19642	-0.18028
		1.33883	-0.19298			1.202	-0.07685	1.202	-0.1009	1.202	-0.17776
		1.35918	-0.18383			1.21677	-0.07322	1.21677	-0.0981	1.21677	-0.17132
		1.361	-0.18304			1.23711	-0.06854	1.23711	-0.09443	1.23711	-0.16297
		1.37952	-0.17526			1.241	-0.06769	1.241	-0.09375	1.241	-0.16144
		1.39987	-0.16722			1.25746	-0.06421	1.25746	-0.09097	1.25746	-0.15518
		1.4	-0.16716			1.2778	-0.0602	1.2778	-0.08769	1.2778	-0.1479
		1.42021	-0.15966			1.281	-0.0596	1.281	-0.0872	1.281	-0.1468
		1.44	-0.15275			1.29814	-0.05648	1.29814	-0.0846	1.29814	-0.14108
		1.44055	-0.15256			1.31849	-0.05301	1.31849	-0.08167	1.31849	-0.13468
		1.4609	-0.14587			1.321	-0.0526	1.321	-0.08131	1.321	-0.13392
		1.48	-0.13994			1.33883	-0.04978	1.33883	-0.07889	1.33883	-0.12867
		1.48124	-0.13956			1.35918	-0.04677	1.35918	-0.07625	1.35918	-0.12302
		1.50159	-0.13361			1.361	-0.04651	1.361	-0.07602	1.361	-0.12253
		1.52	-0.12851			1.37952	-0.04395	1.37952	-0.07374	1.37952	-0.1177
		1.52193	-0.12799			1.39987	-0.04132	1.39987	-0.07136	1.39987	-0.11268
		1.54228	-0.12267			1.4	-0.0413	1.4	-0.07135	1.4	-0.11265
		1.56	-0.11827			1.42021	-0.03884	1.42021	-0.0691	1.42021	-0.10794
		1.56262	-0.11764			1.44	-0.03658	1.44	-0.067	1.44	-0.10358
		1.58296	-0.11287			1.44055	-0.03652	1.44055	-0.06694	1.44055	-0.10346
		1.599	-0.10929			1.4609	-0.03434	1.4609	-0.06488	1.4609	-0.09923
		1.60331	-0.10835			1.48	-0.03241	1.48	-0.06304	1.48	-0.09545
		1.62365	-0.10405			1.48124	-0.03229	1.48124	-0.06292	1.48124	-0.09521
		1.639	-0.10096			1.50159	-0.03035	1.50159	-0.06105	1.50159	-0.09141
		1.644	-0.09997			1.52	-0.0287	1.52	-0.05943	1.52	-0.08813
		1.66434	-0.09609			1.52193	-0.02853	1.52193	-0.05926	1.52193	-0.08779
		1.679	-0.09341			1.54228	-0.0268	1.54228	-0.05755	1.54228	-0.08436
		1.68469	-0.0924			1.56	-0.02538	1.56	-0.05613	1.56	-0.08151
		1.70503	-0.08888			1.56262	-0.02517	1.56262	-0.05592	1.56262	-0.08109
		1.719	-0.08655			1.58296	-0.02363	1.58296	-0.05435	1.58296	-0.07799
		1.72538	-0.08552			1.599	-0.02247	1.599	-0.05317	1.599	-0.07564
		1.74572	-0.08232			1.60331	-0.02217	1.60331	-0.05286	1.60331	-0.07502
		1.758	-0.08046			1.62365	-0.02078	1.62365	-0.05142	1.62365	-0.0722
		1.76606	-0.07926			1.639	-0.01978	1.639	-0.05037	1.639	-0.07016
		1.78641	-0.07634			1.644	-0.01947	1.644	-0.05004	1.644	-0.06951
		1.798	-0.07473			1.66434	-0.01822	1.66434	-0.04872	1.66434	-0.06693
		1.80675	-0.07355			1.679	-0.01735	1.679	-0.0478	1.679	-0.06515
		1.8271	-0.07088			1.68469	-0.01703	1.68469	-0.04745	1.68469	-0.06447
		1.838	-0.06949			1.70503	-0.01589	1.70503	-0.04623	1.70503	-0.06212
		1.84744	-0.06832			1.719	-0.01515	1.719	-0.04542	1.719	-0.06056
		1.86779	-0.06587			1.72538	-0.01482	1.72538	-0.04505	1.72538	-0.05987
		1.878	-0.06468			1.74572	-0.01379	1.74572	-0.04393	1.74572	-0.05771
		1.88813	-0.06352			1.758	-0.01319	1.758	-0.04327	1.758	-0.05646
		1.90847	-0.06127			1.76606	-0.01281	1.76606	-0.04284	1.76606	-0.05565
		1.917	-0.06035			1.78641	-0.01187	1.78641	-0.04179	1.78641	-0.05366
		1.92882	-0.0591			1.798	-0.01135	1.798	-0.04122	1.798	-0.05257
		1.94916	-0.05703			1.80675	-0.01097	1.80675	-0.04079	1.80675	-0.05176
		1.957	-0.05625			1.8271	-0.01012	1.8271	-0.03982	1.8271	-0.04994
		1.96951	-0.05503			1.838	-0.00968	1.838	-0.03931	1.838	-0.04899
		1.98985	-0.05311			1.84744	-0.0093	1.84744	-0.03888	1.84744	-0.04818
		1.997	-0.05246			1.86779	-0.00852	1.86779	-0.03798	1.86779	-0.04649
		2.0102	-0.05127			1.878	-0.00813	1.878	-0.03754	1.878	-0.04567
		2.03054	-0.04949			1.88813	-0.00776	1.88813	-0.03711	1.88813	-0.04487
		2.037	-0.04894			1.90847	-0.00704	1.90847	-0.03627	1.90847	-0.04331
		2.05088	-0.04778			1.917	-0.00675	1.917	-0.03592	1.917	-0.04267
		2.07123	-0.04614			1.92882	-0.00635	1.92882	-0.03545	1.92882	-0.04181
		2.077	-0.04568			1.94916	-0.00569	1.94916	-0.03467	1.94916	-0.04036
		2.09157	-0.04455			1.957	-0.00544	1.957	-0.03437	1.957	-0.03981
		2.11192	-0.04302			1.96951	-0.00505	1.96951	-0.03391	1.96951	-0.03896
		2.116	-0.04272			1.98985	-0.00444	1.98985	-0.03318	1.98985	-0.03762
		2.13226	-0.04154			1.997	-0.00423	1.997	-0.03292	1.997	-0.03715
		2.15261	-0.04012			2.0102	-0.00385	2.0102	-0.03247	2.0102	-0.03632
		2.156	-0.03988			2.03054	-0.00329	2.03054	-0.03178	2.03054	-0.03506
		2.17295	-0.03874			2.037	-0.00311	2.037	-0.03156	2.037	-0.03468
		2.1933	-0.03741			2.05088	-0.00274	2.05088	-0.03111	2.05088	-0.03385
		2.196	-0.03724			2.07123	-0.00222	2.07123	-0.03047	2.07123	-0.03268
		2.21364	-0.03613			2.077	-0.00207	2.077	-0.03029	2.077	-0.03236
		2.23398	-0.03489			2.09157	-0.00171	2.09157	-0.02984	2.09157	-0.03155
		2.236	-0.03477			2.11192	-0.00122	2.11192	-0.02924	2.11192	-0.03046
		2.25433	-0.03369			2.116	-0.00113	2.116	-0.02912	2.116	-0.03025
		2.27467	-0.03253			2.13226	-0.00075341	2.13226	-0.02865	2.13226	-0.02941
		2.275	-0.03251			2.15261	-0.000300051	2.15261	-0.02808	2.15261	-0.02838
		2.29502	-0.03141			2.156	-0.000225988	2.156	-0.02799	2.156	-0.02822
		2.315	-0.03034			2.17295	0.000137526	2.17295	-0.02753	2.17295	-0.02739
		2.31536	-0.03032			2.1933	0.000560053	2.1933	-0.027	2.1933	-0.02644
		2.33571	-0.02927			2.196	0.00061513	2.196	-0.02693	2.196	-0.02631
		2.355	-0.0283			2.21364	0.000968217	2.21364	-0.02648	2.21364	-0.02551
		2.35605	-0.02825			2.23398	0.00136	2.23398	-0.02597	2.23398	-0.02461
		2.37639	-0.02726			2.236	0.0014	2.236	-0.02592	2.236	-0.02452
		2.395	-0.02638			2.25433	0.00174	2.25433	-0.02548	2.25433	-0.02374
		2.39674	-0.0263			2.27467	0.00211	2.27467	-0.025	2.27467	-0.02289
		2.41708	-0.02537			2.275	0.00212	2.275	-0.025	2.275	-0.02288
		2.435	-0.02457			2.29502	0.00247	2.29502	-0.02454	2.29502	-0.02207
		2.43743	-0.02447			2.315	0.00281	2.315	-0.0241	2.315	-0.02129
		2.45777	-0.02359			2.31536	0.00282	2.31536	-0.02409	2.31536	-0.02127
		2.474	-0.02291			2.33571	0.00315	2.33571	-0.02365	2.33571	-0.0205
		2.47812	-0.02274			2.355	0.00346	2.355	-0.02325	2.355	-0.01979
		2.49846	-0.02192			2.35605	0.00347	2.35605	-0.02323	2.35605	-0.01975
		2.514	-0.02131			2.37639	0.00379	2.37639	-0.02281	2.37639	-0.01902
		2.5188	-0.02112			2.395	0.00407	2.395	-0.02244	2.395	-0.01838
		2.53915	-0.02034			2.39674	0.00409	2.39674	-0.02241	2.39674	-0.01832
		2.554	-0.01979			2.41708	0.00439	2.41708	-0.02202	2.41708	-0.01763
		2.55949	-0.01959			2.435	0.00464	2.435	-0.02168	2.435	-0.01704
		2.57984	-0.01885			2.43743	0.00467	2.43743	-0.02163	2.43743	-0.01696
		2.594	-0.01835			2.45777	0.00495	2.45777	-0.02126	2.45777	-0.01631
		2.60018	-0.01814			2.474	0.00517	2.474	-0.02097	2.474	-0.01581
		2.62053	-0.01744			2.47812	0.00522	2.47812	-0.0209	2.47812	-0.01568
		2.633	-0.01702			2.49846	0.00548	2.49846	-0.02054	2.49846	-0.01506
		2.64087	-0.01677			2.514	0.00568	2.514	-0.02028	2.514	-0.01461
		2.66122	-0.01611			2.5188	0.00573	2.5188	-0.0202	2.5188	-0.01447
		2.673	-0.01573			2.53915	0.00598	2.53915	-0.01986	2.53915	-0.01388
		2.68156	-0.01547			2.554	0.00616	2.554	-0.01962	2.554	-0.01347
		2.7019	-0.01484			2.55949	0.00622	2.55949	-0.01954	2.55949	-0.01332
		2.713	-0.01451			2.57984	0.00645	2.57984	-0.01922	2.57984	-0.01276
		2.72225	-0.01424			2.594	0.00661	2.594	-0.019	2.594	-0.01239
		2.74259	-0.01365			2.60018	0.00668	2.60018	-0.01891	2.60018	-0.01223
		2.753	-0.01335			2.62053	0.0069	2.62053	-0.0186	2.62053	-0.0117
		2.76294	-0.01307			2.633	0.00703	2.633	-0.01842	2.633	-0.01139
		2.78328	-0.01251			2.64087	0.00712	2.64087	-0.01831	2.64087	-0.01119
		2.792	-0.01227			2.66122	0.00732	2.66122	-0.01802	2.66122	-0.01069
		2.80363	-0.01196			2.673	0.00744	2.673	-0.01785	2.673	-0.01041
		2.82397	-0.01143			2.68156	0.00753	2.68156	-0.01773	2.68156	-0.01021
		2.832	-0.01122			2.7019	0.00772	2.7019	-0.01746	2.7019	-0.00973
		2.84431	-0.01091			2.713	0.00783	2.713	-0.01731	2.713	-0.00948
		2.86466	-0.0104			2.72225	0.00792	2.72225	-0.01719	2.72225	-0.00927
		2.872	-0.01022			2.74259	0.0081	2.74259	-0.01693	2.74259	-0.00882
		2.885	-0.00991			2.753	0.0082	2.753	-0.01679	2.753	-0.0086
		2.90535	-0.00942			2.76294	0.00829	2.76294	-0.01667	2.76294	-0.00838
		2.912	-0.00927			2.78328	0.00846	2.78328	-0.01642	2.78328	-0.00795
		2.92569	-0.00895			2.792	0.00854	2.792	-0.01631	2.792	-0.00777
		2.94604	-0.00849			2.80363	0.00864	2.80363	-0.01617	2.80363	-0.00753
		2.952	-0.00836			2.82397	0.00881	2.82397	-0.01593	2.82397	-0.00712
		2.96638	-0.00804			2.832	0.00887	2.832	-0.01584	2.832	-0.00697
		2.98672	-0.00761			2.84431	0.00897	2.84431	-0.0157	2.84431	-0.00673
		2.991	-0.00751			2.86466	0.00913	2.86466	-0.01547	2.86466	-0.00634
		3.00707	-0.00718			2.872	0.00919	2.872	-0.01539	2.872	-0.0062
		3.02741	-0.00676			2.885	0.00929	2.885	-0.01524	2.885	-0.00595
		3.031	-0.00669			2.90535	0.00944	2.90535	-0.01502	2.90535	-0.00558
		3.04776	-0.00635			2.912	0.00949	2.912	-0.01495	2.912	-0.00546
		3.0681	-0.00595			2.92569	0.00959	2.92569	-0.01481	2.92569	-0.00522
		3.071	-0.00589			2.94604	0.00974	2.94604	-0.0146	2.94604	-0.00486
		3.08845	-0.00556			2.952	0.00978	2.952	-0.01454	2.952	-0.00476
		3.10879	-0.00518			2.96638	0.00988	2.96638	-0.01439	2.96638	-0.00451
		3.111	-0.00514			2.98672	0.01002	2.98672	-0.01419	2.98672	-0.00417
		3.12914	-0.0048			2.991	0.01005	2.991	-0.01415	2.991	-0.0041
		3.14948	-0.00444			3.00707	0.01015	3.00707	-0.01399	3.00707	-0.00384
		3.15	-0.00443			3.02741	0.01028	3.02741	-0.0138	3.02741	-0.00351
		3.16982	-0.00408			3.031	0.01031	3.031	-0.01377	3.031	-0.00346
		3.19	-0.00374			3.04776	0.01041	3.04776	-0.01361	3.04776	-0.0032
		3.19017	-0.00373			3.0681	0.01054	3.0681	-0.01343	3.0681	-0.00288
		3.21051	-0.00339			3.071	0.01056	3.071	-0.0134	3.071	-0.00284
		3.23	-0.00307			3.08845	0.01066	3.08845	-0.01324	3.08845	-0.00258
		3.23086	-0.00306			3.10879	0.01079	3.10879	-0.01307	3.10879	-0.00228
		3.2512	-0.00273			3.111	0.0108	3.111	-0.01305	3.111	-0.00225
		3.27	-0.00243			3.12914	0.0109	3.12914	-0.01289	3.12914	-0.00199
		3.27155	-0.00241			3.14948	0.01102	3.14948	-0.01272	3.14948	-0.0017
		3.29189	-0.0021			3.15	0.01102	3.15	-0.01272	3.15	-0.0017
		3.31	-0.00182			3.16982	0.01113	3.16982	-0.01255	3.16982	-0.00142
		3.31223	-0.00179			3.19	0.01124	3.19	-0.01239	3.19	-0.00115
		3.33258	-0.00149			3.19017	0.01124	3.19017	-0.01239	3.19017	-0.00115
		3.349	-0.00125			3.21051	0.01135	3.21051	-0.01223	3.21051	-0.000878857
		3.35292	-0.00119			3.23	0.01145	3.23	-0.01208	3.23	-0.000626374
		3.37327	-0.000904976			3.23086	0.01146	3.23086	-0.01207	3.23086	-0.000615386
		3.389	-0.00068584			3.2512	0.01156	3.2512	-0.01192	3.2512	-0.000357218
		3.39361	-0.000622259			3.27	0.01165	3.27	-0.01178	3.27	-0.000123254
		3.41396	-0.00034523			3.27155	0.01166	3.27155	-0.01177	3.27155	-0.000104211
		3.429	-0.000143943			3.29189	0.01176	3.29189	-0.01162	3.29189	0.000143773
		3.4343	-7.37359e-05			3.31	0.01185	3.31	-0.01149	3.31	0.000360405
		3.45464	0.000192369			3.31223	0.01186	3.31223	-0.01147	3.31223	0.000386867
		3.469	0.000376972			3.33258	0.01195	3.33258	-0.01133	3.33258	0.000625199
		3.47499	0.000453228			3.349	0.01203	3.349	-0.01121	3.349	0.000814187
		3.49533	0.000708977			3.35292	0.01205	3.35292	-0.01119	3.35292	0.000858895
		3.508	0.000865689			3.37327	0.01214	3.37327	-0.01105	3.37327	0.00109
		3.51568	0.000959751			3.389	0.01221	3.389	-0.01094	3.389	0.00126
		3.53602	0.00121			3.39361	0.01223	3.39361	-0.01091	3.39361	0.00131
		3.548	0.00135			3.41396	0.01231	3.41396	-0.01078	3.41396	0.00153
		3.55637	0.00145			3.429	0.01238	3.429	-0.01068	3.429	0.00169
		3.57671	0.00168			3.4343	0.0124	3.4343	-0.01065	3.4343	0.00175
		3.588	0.00181			3.45464	0.01248	3.45464	-0.01052	3.45464	0.00196
		3.59706	0.00192			3.469	0.01254	3.469	-0.01043	3.469	0.00211
		3.6174	0.00214			3.47499	0.01257	3.47499	-0.0104	3.47499	0.00217
		3.628	0.00226			3.49533	0.01265	3.49533	-0.01027	3.49533	0.00237
		3.63774	0.00237			3.508	0.0127	3.508	-0.0102	3.508	0.0025
		3.65809	0.00259			3.51568	0.01273	3.51568	-0.01015	3.51568	0.00258
		3.667	0.00268			3.53602	0.0128	3.53602	-0.01003	3.53602	0.00277
		3.67843	0.0028			3.548	0.01285	3.548	-0.00996	3.548	0.00289
		3.69878	0.00301			3.55637	0.01288	3.55637	-0.00992	3.55637	0.00297
		3.707	0.0031			3.57671	0.01296	3.57671	-0.0098	3.57671	0.00316
		3.71912	0.00322			3.588	0.013	3.588	-0.00974	3.588	0.00326
		3.73947	0.00342			3.59706	0.01303	3.59706	-0.00969	3.59706	0.00334
		3.747	0.0035			3.6174	0.0131	3.6174	-0.00958	3.6174	0.00352
		3.75981	0.00362			3.628	0.01314	3.628	-0.00952	3.628	0.00362
		3.78015	0.00382			3.63774	0.01317	3.63774	-0.00947	3.63774	0.0037
		3.787	0.00389			3.65809	0.01324	3.65809	-0.00936	3.65809	0.00388
		3.8005	0.00401			3.667	0.01327	3.667	-0.00931	3.667	0.00396
		3.82084	0.0042			3.67843	0.01331	3.67843	-0.00925	3.67843	0.00405
		3.827	0.00426			3.69878	0.01338	3.69878	-0.00915	3.69878	0.00423
		3.84119	0.00439			3.707	0.0134	3.707	-0.00911	3.707	0.00429
		3.86153	0.00457			3.71912	0.01344	3.71912	-0.00905	3.71912	0.00439
		3.866	0.00461			3.73947	0.01351	3.73947	-0.00895	3.73947	0.00456
		3.88188	0.00475			3.747	0.01353	3.747	-0.00891	3.747	0.00462
		3.90222	0.00493			3.75981	0.01357	3.75981	-0.00885	3.75981	0.00472
		3.906	0.00496			3.78015	0.01363	3.78015	-0.00875	3.78015	0.00488
		3.92256	0.0051			3.787	0.01365	3.787	-0.00872	3.787	0.00493
		3.94291	0.00527			3.8005	0.01369	3.8005	-0.00866	3.8005	0.00503
		3.946	0.0053			3.82084	0.01375	3.82084	-0.00856	3.82084	0.00519
		3.96325	0.00544			3.827	0.01377	3.827	-0.00854	3.827	0.00523
		3.9836	0.00561			3.84119	0.01381	3.84119	-0.00847	3.84119	0.00534
		3.986	0.00562			3.86153	0.01387	3.86153	-0.00838	3.86153	0.00549
		4.00394	0.00577			3.866	0.01388	3.866	-0.00836	3.866	0.00552
		4.02429	0.00593			3.88188	0.01393	3.88188	-0.00829	3.88188	0.00563
		4.025	0.00593			3.90222	0.01398	3.90222	-0.0082	3.90222	0.00578
		4.04463	0.00608			3.906	0.01399	3.906	-0.00819	3.906	0.0058
		4.06497	0.00624			3.92256	0.01404	3.92256	-0.00812	3.92256	0.00592
		4.065	0.00624			3.94291	0.01409	3.94291	-0.00803	3.94291	0.00606
		4.08532	0.00639			3.946	0.0141	3.946	-0.00802	3.946	0.00608
		4.105	0.00653			3.96325	0.01414	3.96325	-0.00795	3.96325	0.0062
		4.10566	0.00654			3.9836	0.0142	3.9836	-0.00787	3.9836	0.00633
		4.12601	0.00669			3.986	0.0142	3.986	-0.00786	3.986	0.00635
		4.145	0.00682			4.00394	0.01425	4.00394	-0.00778	4.00394	0.00646
		4.14635	0.00683			4.02429	0.0143	4.02429	-0.0077	4.02429	0.00659
		4.1667	0.00697			4.025	0.0143	4.025	-0.0077	4.025	0.0066
		4.184	0.00709			4.04463	0.01435	4.04463	-0.00763	4.04463	0.00672
		4.18704	0.00711			4.06497	0.0144	4.06497	-0.00755	4.06497	0.00685
		4.20739	0.00725			4.065	0.0144	4.065	-0.00755	4.065	0.00685
		4.224	0.00736			4.08532	0.01444	4.08532	-0.00747	4.08532	0.00697
		4.22773	0.00738			4.105	0.01449	4.105	-0.0074	4.105	0.00709
		4.24807	0.00752			4.10566	0.01449	4.10566	-0.0074	4.10566	0.00709
		4.264	0.00762			4.12601	0.01454	4.12601	-0.00732	4.12601	0.00721
		4.26842	0.00765			4.145	0.01458	4.145	-0.00725	4.145	0.00733
		4.28876	0.00778			4.14635	0.01458	4.14635	-0.00725	4.14635	0.00733
		4.304	0.00787			4.1667	0.01463	4.1667	-0.00718	4.1667	0.00745
		4.30911	0.0079			4.184	0.01467	4.184	-0.00712	4.184	0.00755
		4.32945	0.00803			4.18704	0.01467	4.18704	-0.00711	4.18704	0.00756
		4.344	0.00812			4.20739	0.01472	4.20739	-0.00704	4.20739	0.00768
		4.3498	0.00815			4.224	0.01475	4.224	-0.00698	4.224	0.00777
		4.37014	0.00827			4.22773	0.01476	4.22773	-0.00697	4.22773	0.00779
		4.383	0.00835			4.24807	0.0148	4.24807	-0.0069	4.24807	0.0079
		4.39048	0.00839			4.264	0.01483	4.264	-0.00685	4.264	0.00798
		4.41083	0.00851			4.26842	0.01484	4.26842	-0.00683	4.26842	0.00801
		4.423	0.00858			4.28876	0.01488	4.28876	-0.00677	4.28876	0.00811
		4.43117	0.00863			4.304	0.01491	4.304	-0.00672	4.304	0.00819
		4.45152	0.00874			4.30911	0.01492	4.30911	-0.0067	4.30911	0.00822
		4.463	0.00881			4.32945	0.01496	4.32945	-0.00664	4.32945	0.00832
		4.47186	0.00885			4.344	0.01499	4.344	-0.0066	4.344	0.0084
		4.49221	0.00897			4.3498	0.015	4.3498	-0.00658	4.3498	0.00842
		4.503	0.00902			4.37014	0.01504	4.37014	-0.00652	4.37014	0.00853
		4.51255	0.00907			4.383	0.01506	4.383	-0.00648	4.383	0.00859
		4.53289	0.00918			4.39048	0.01508	4.39048	-0.00645	4.39048	0.00862
		4.542	0.00923			4.41083	0.01512	4.41083	-0.00639	4.41083	0.00872
		4.55324	0.00929			4.423	0.01514	4.423	-0.00636	4.423	0.00878
		4.57358	0.00939			4.43117	0.01515	4.43117	-0.00633	4.43117	0.00882
		4.582	0.00944			4.45152	0.01519	4.45152	-0.00628	4.45152	0.00891
		4.59393	0.0095			4.463	0.01521	4.463	-0.00624	4.463	0.00897
		4.61427	0.0096			4.47186	0.01522	4.47186	-0.00622	4.47186	0.00901
		4.622	0.00964			4.49221	0.01526	4.49221	-0.00616	4.49221	0.0091
		4.63462	0.0097			4.503	0.01528	4.503	-0.00613	4.503	0.00915
		4.65496	0.0098			4.51255	0.01529	4.51255	-0.0061	4.51255	0.00919
		4.662	0.00983			4.53289	0.01533	4.53289	-0.00605	4.53289	0.00928
		4.67531	0.00989			4.542	0.01534	4.542	-0.00602	4.542	0.00932
		4.69565	0.00999			4.55324	0.01536	4.55324	-0.00599	4.55324	0.00937
		4.702	0.01002			4.57358	0.01539	4.57358	-0.00594	4.57358	0.00945
		4.71599	0.01008			4.582	0.01541	4.582	-0.00592	4.582	0.00949
		4.73634	0.01018			4.59393	0.01543	4.59393	-0.00589	4.59393	0.00954
		4.741	0.0102			4.61427	0.01546	4.61427	-0.00583	4.61427	0.00962
		4.75668	0.01027			4.622	0.01547	4.622	-0.00581	4.622	0.00966
		4.77703	0.01036			4.63462	0.01549	4.63462	-0.00578	4.63462	0.00971
		4.781	0.01038			4.65496	0.01552	4.65496	-0.00573	4.65496	0.00979
		4.79737	0.01045			4.662	0.01553	4.662	-0.00571	4.662	0.00982
		4.81772	0.01054			4.67531	0.01555	4.67531	-0.00568	4.67531	0.00987
		4.821	0.01055			4.69565	0.01558	4.69565	-0.00563	4.69565	0.00995
		4.83806	0.01062			4.702	0.01559	4.702	-0.00562	4.702	0.00998
		4.8584	0.01071			4.71599	0.01561	4.71599	-0.00558	4.71599	0.01003
		4.861	0.01072			4.73634	0.01564	4.73634	-0.00553	4.73634	0.01011
		4.87875	0.01079			4.741	0.01565	4.741	-0.00552	4.741	0.01013
		4.89909	0.01088			4.75668	0.01567	4.75668	-0.00549	4.75668	0.01019
		4.9	0.01088			4.77703	0.0157	4.77703	-0.00544	4.77703	0.01026
		4.91944	0.01096			4.781	0.01571	4.781	-0.00543	4.781	0.01028
		4.93978	0.01104			4.79737	0.01573	4.79737	-0.00539	4.79737	0.01034
		4.94	0.01104			4.81772	0.01576	4.81772	-0.00535	4.81772	0.01041
		4.96013	0.01112			4.821	0.01576	4.821	-0.00534	4.821	0.01042
		4.98	0.0112			4.83806	0.01578	4.83806	-0.0053	4.83806	0.01048
		4.98047	0.0112			4.8584	0.01581	4.8584	-0.00526	4.8584	0.01055
		5.00081	0.01128			4.861	0.01581	4.861	-0.00525	4.861	0.01056
		5.02	0.01135			4.87875	0.01584	4.87875	-0.00521	4.87875	0.01063
		5.02116	0.01136			4.89909	0.01586	4.89909	-0.00517	4.89909	0.0107
		5.0415	0.01143			4.9	0.01586	4.9	-0.00517	4.9	0.0107
		5.059	0.0115			4.91944	0.01589	4.91944	-0.00512	4.91944	0.01077
		5.06185	0.01151			4.93978	0.01592	4.93978	-0.00508	4.93978	0.01083
		5.08219	0.01158			4.94	0.01592	4.94	-0.00508	4.94	0.01083
		5.099	0.01164			4.96013	0.01594	4.96013	-0.00504	4.96013	0.0109
		5.10254	0.01165			4.98	0.01597	4.98	-0.005	4.98	0.01097
		5.12288	0.01173			4.98047	0.01597	4.98047	-0.005	4.98047	0.01097
		5.139	0.01178			5.00081	0.01599	5.00081	-0.00496	5.00081	0.01103
		5.14323	0.0118			5.02	0.01601	5.02	-0.00492	5.02	0.01109
		5.16357	0.01187			5.02116	0.01601	5.02116	-0.00492	5.02116	0.0111
		5.179	0.01192			5.0415	0.01604	5.0415	-0.00488	5.0415	0.01116
		5.18391	0.01194			5.059	0.01606	5.059	-0.00484	5.059	0.01122
		5.20426	0.01201			5.06185	0.01606	5.06185	-0.00484	5.06185	0.01123
		5.219	0.01206			5.08219	0.01609	5.08219	-0.0048	5.08219	0.01129
		5.2246	0.01207			5.099	0.01611	5.099	-0.00477	5.099	0.01134
		5.24495	0.01214			5.139	0.01615	5.139	-0.00469	5.139	0.01146
		5.258	0.01218			5.179	0.01619	5.179	-0.00462	5.179	0.01158
		5.26529	0.01221			5.219	0.01624	5.219	-0.00455	5.219	0.01169
		5.28564	0.01227			5.258	0.01628	5.258	-0.00448	5.258	0.0118
		5.298	0.01231			5.298	0.01632	5.298	-0.00441	5.298	0.01191
		5.338	0.01244			5.338	0.01636	5.338	-0.00434	5.338	0.01201
		5.378	0.01256			5.378	0.0164	5.378	-0.00428	5.378	0.01212
		5.417	0.01268			5.417	0.01643	5.417	-0.00422	5.417	0.01222
		5.457	0.01279			5.457	0.01647	5.457	-0.00415	5.457	0.01231
		5.497	0.01291			5.497	0.0165	5.497	-0.00409	5.497	0.01241
		5.537	0.01302			5.537	0.01654	5.537	-0.00403	5.537	0.01251
		5.577	0.01313			5.577	0.01657	5.577	-0.00398	5.577	0.0126
		5.616	0.01323			5.616	0.01661	5.616	-0.00392	5.616	0.01269
		5.656	0.01333			5.656	0.01664	5.656	-0.00386	5.656	0.01278
		5.696	0.01343			5.696	0.01667	5.696	-0.00381	5.696	0.01286
		5.736	0.01353			5.736	0.0167	5.736	-0.00376	5.736	0.01295
		5.775	0.01363			5.775	0.01673	5.775	-0.00371	5.775	0.01303
		5.815	0.01372			5.815	0.01676	5.815	-0.00365	5.815	0.01311
		5.855	0.01382			5.855	0.01679	5.855	-0.0036	5.855	0.01319
		5.895	0.01391			5.895	0.01682	5.895	-0.00355	5.895	0.01327
		5.934	0.01399			5.934	0.01685	5.934	-0.00351	5.934	0.01334
		5.974	0.01408			5.974	0.01688	5.974	-0.00346	5.974	0.01342
		6.014	0.01416			6.014	0.0169	6.014	-0.00341	6.014	0.01349
		6.054	0.01425			6.054	0.01693	6.054	-0.00337	6.054	0.01356
		6.094	0.01433			6.094	0.01696	6.094	-0.00332	6.094	0.01363
		6.133	0.01441			6.133	0.01698	6.133	-0.00328	6.133	0.0137
		6.173	0.01449			6.173	0.017	6.173	-0.00324	6.173	0.01377
		6.213	0.01456			6.213	0.01703	6.213	-0.0032	6.213	0.01383
		6.253	0.01464			6.253	0.01705	6.253	-0.00316	6.253	0.0139
		6.292	0.01471			6.292	0.01708	6.292	-0.00312	6.292	0.01396
		6.332	0.01478			6.332	0.0171	6.332	-0.00308	6.332	0.01402
		6.372	0.01485			6.372	0.01712	6.372	-0.00304	6.372	0.01408
		6.412	0.01492			6.412	0.01714	6.412	-0.003	6.412	0.01414
		6.451	0.01499			6.451	0.01716	6.451	-0.00296	6.451	0.0142
		6.491	0.01506			6.491	0.01718	6.491	-0.00293	6.491	0.01426
		6.531	0.01512			6.531	0.01721	6.531	-0.00289	6.531	0.01431
		6.571	0.01518			6.571	0.01723	6.571	-0.00286	6.571	0.01437
		6.611	0.01525			6.611	0.01725	6.611	-0.00282	6.611	0.01442
		6.65	0.01531			6.65	0.01726	6.65	-0.00279	6.65	0.01448
		6.69	0.01537			6.69	0.01728	6.69	-0.00275	6.69	0.01453
		6.73	0.01543			6.73	0.0173	6.73	-0.00272	6.73	0.01458
		6.77	0.01549			6.77	0.01732	6.77	-0.00269	6.77	0.01463
		6.809	0.01554			6.809	0.01734	6.809	-0.00266	6.809	0.01468
		6.849	0.0156			6.849	0.01736	6.849	-0.00263	6.849	0.01473
		6.889	0.01565			6.889	0.01737	6.889	-0.0026	6.889	0.01478
		6.929	0.01571			6.929	0.01739	6.929	-0.00257	6.929	0.01482
		6.969	0.01576			6.969	0.01741	6.969	-0.00254	6.969	0.01487
		7.008	0.01581			7.008	0.01742	7.008	-0.00251	7.008	0.01492
		7.048	0.01586			7.048	0.01744	7.048	-0.00248	7.048	0.01496
		7.088	0.01591			7.088	0.01746	7.088	-0.00245	7.088	0.015
		7.128	0.01596			7.128	0.01747	7.128	-0.00242	7.128	0.01505
		7.167	0.01601			7.167	0.01749	7.167	-0.0024	7.167	0.01509
		7.207	0.01606			7.207	0.0175	7.207	-0.00237	7.207	0.01513
		7.247	0.01611			7.247	0.01752	7.247	-0.00235	7.247	0.01517
		7.287	0.01615			7.287	0.01753	7.287	-0.00232	7.287	0.01521
		7.326	0.0162			7.326	0.01755	7.326	-0.00229	7.326	0.01525
		7.366	0.01624			7.366	0.01756	7.366	-0.00227	7.366	0.01529
		7.406	0.01628			7.406	0.01757	7.406	-0.00224	7.406	0.01533
		7.446	0.01633			7.446	0.01759	7.446	-0.00222	7.446	0.01537
		7.486	0.01637			7.486	0.0176	7.486	-0.0022	7.486	0.0154
		7.525	0.01641			7.525	0.01761	7.525	-0.00217	7.525	0.01544
		7.565	0.01645			7.565	0.01763	7.565	-0.00215	7.565	0.01548
		7.605	0.01649			7.605	0.01764	7.605	-0.00213	7.605	0.01551
		7.645	0.01653			7.645	0.01765	7.645	-0.00211	7.645	0.01555
		7.684	0.01657			7.684	0.01766	7.684	-0.00208	7.684	0.01558
		7.724	0.01661			7.724	0.01768	7.724	-0.00206	7.724	0.01561
		7.764	0.01665			7.764	0.01769	7.764	-0.00204	7.764	0.01565
		7.804	0.01668			7.804	0.0177	7.804	-0.00202	7.804	0.01568
		7.844	0.01672			7.844	0.01771	7.844	-0.002	7.844	0.01571
		7.883	0.01676			7.883	0.01772	7.883	-0.00198	7.883	0.01574
		7.923	0.01679			7.923	0.01773	7.923	-0.00196	7.923	0.01577
		7.963	0.01683			7.963	0.01775	7.963	-0.00194	7.963	0.0158
		8.003	0.01686			8.003	0.01776	8.003	-0.00192	8.003	0.01584
		8.042	0.01689			8.042	0.01777	8.042	-0.0019	8.042	0.01586
		8.082	0.01693			8.082	0.01778	8.082	-0.00188	8.082	0.01589
		8.122	0.01696			8.122	0.01779	8.122	-0.00186	8.122	0.01592
		8.162	0.01699			8.162	0.0178	8.162	-0.00185	8.162	0.01595
		8.201	0.01702			8.201	0.01781	8.201	-0.00183	8.201	0.01598
		8.241	0.01705			8.241	0.01782	8.241	-0.00181	8.241	0.01601
		8.281	0.01709			8.281	0.01783	8.281	-0.00179	8.281	0.01603
		8.321	0.01712			8.321	0.01784	8.321	-0.00178	8.321	0.01606
		8.361	0.01715			8.361	0.01785	8.361	-0.00176	8.361	0.01609
		8.4	0.01717			8.4	0.01786	8.4	-0.00174	8.4	0.01611
		8.44	0.0172			8.44	0.01786	8.44	-0.00173	8.44	0.01614
		8.48	0.01723			8.48	0.01787	8.48	-0.00171	8.48	0.01616
		8.52	0.01726			8.52	0.01788	8.52	-0.00169	8.52	0.01619
		8.559	0.01729			8.559	0.01789	8.559	-0.00168	8.559	0.01621
		8.599	0.01731			8.599	0.0179	8.599	-0.00166	8.599	0.01624
		8.639	0.01734			8.639	0.01791	8.639	-0.00165	8.639	0.01626
		8.679	0.01737			8.679	0.01792	8.679	-0.00163	8.679	0.01628
		8.719	0.01739			8.719	0.01793	8.719	-0.00162	8.719	0.01631
		8.758	0.01742			8.758	0.01793	8.758	-0.0016	8.758	0.01633
		8.798	0.01745			8.798	0.01794	8.798	-0.00159	8.798	0.01635
		8.838	0.01747			8.838	0.01795	8.838	-0.00157	8.838	0.01638
		8.878	0.0175			8.878	0.01796	8.878	-0.00156	8.878	0.0164
		8.917	0.01752			8.917	0.01796	8.917	-0.00155	8.917	0.01642
		8.957	0.01754			8.957	0.01797	8.957	-0.00153	8.957	0.01644
		8.997	0.01757			8.997	0.01798	8.997	-0.00152	8.997	0.01646
		9.037	0.01759			9.037	0.01799	9.037	-0.00151	9.037	0.01648
		9.076	0.01761			9.076	0.01799	9.076	-0.00149	9.076	0.0165
		9.116	0.01764			9.116	0.018	9.116	-0.00148	9.116	0.01652
		9.156	0.01766			9.156	0.01801	9.156	-0.00147	9.156	0.01654
		9.196	0.01768			9.196	0.01802	9.196	-0.00145	9.196	0.01656
		9.236	0.0177			9.236	0.01802	9.236	-0.00144	9.236	0.01658
		9.275	0.01772			9.275	0.01803	9.275	-0.00143	9.275	0.0166
		9.315	0.01775			9.315	0.01804	9.315	-0.00142	9.315	0.01662
		9.355	0.01777			9.355	0.01804	9.355	-0.0014	9.355	0.01664
		9.395	0.01779			9.395	0.01805	9.395	-0.00139	9.395	0.01666
		9.434	0.01781			9.434	0.01806	9.434	-0.00138	9.434	0.01667
		9.474	0.01783			9.474	0.01806	9.474	-0.00137	9.474	0.01669
		9.514	0.01785			9.514	0.01807	9.514	-0.00136	9.514	0.01671
		9.554	0.01787			9.554	0.01807	9.554	-0.00135	9.554	0.01673
		9.593	0.01789			9.593	0.01808	9.593	-0.00134	9.593	0.01675
		9.633	0.01791			9.633	0.01809	9.633	-0.00132	9.633	0.01676
		9.673	0.01792			9.673	0.01809	9.673	-0.00131	9.673	0.01678
		9.713	0.01794			9.713	0.0181	9.713	-0.0013	9.713	0.0168
		9.753	0.01796			9.753	0.0181	9.753	-0.00129	9.753	0.01681
		9.792	0.01798			9.792	0.01811	9.792	-0.00128	9.792	0.01683
		9.832	0.018			9.832	0.01812	9.832	-0.00127	9.832	0.01684
		9.872	0.01802			9.872	0.01812	9.872	-0.00126	9.872	0.01686
		9.912	0.01803			9.912	0.01813	9.912	-0.00125	9.912	0.01688
		9.951	0.01805			9.951	0.01813	9.951	-0.00124	9.951	0.01689
		9.991	0.01807			9.991	0.01814	9.991	-0.00123	9.991	0.01691
		10.031	0.01808			10.031	0.01814	10.031	-0.00122	10.031	0.01692
		10.071	0.0181			10.071	0.01815	10.071	-0.00121	10.071	0.01694
		10.111	0.01812			10.111	0.01815	10.111	-0.0012	10.111	0.01695
		10.15	0.01813			10.15	0.01816	10.15	-0.00119	10.15	0.01697
		10.19	0.01815			10.19	0.01816	10.19	-0.00118	10.19	0.01698
		10.23	0.01817			10.23	0.01817	10.23	-0.00117	10.23	0.017
		10.27	0.01818			10.27	0.01817	10.27	-0.00117	10.27	0.01701

## Sheet: Fig.2h
Aza-CMP-Ni		Aza-CMP-NiFe
E (V vs. RHE)	Current density (A cm-2)	E (V vs. RHE)	Current density (A cm-2)
1.1804	-1.35295e-05	1.18039	0.000110775
1.1814	-1.24164e-05	1.18139	0.000109281
1.1824	-1.12786e-05	1.18239	0.000110382
1.1834	-1.01187e-05	1.18339	0.000110775
1.1844	-9.08928e-06	1.18439	0.000110539
1.1854	-8.05742e-06	1.18539	0.000109753
1.1864	-6.96399e-06	1.18639	0.000110225
1.1874	-5.92227e-06	1.18739	0.00011109
1.1884	-4.90518e-06	1.18839	0.000110697
1.1894	-3.85608e-06	1.18939	0.000111483
1.1904	-3.036e-06	1.19039	0.000111247
1.1914	-1.99182e-06	1.19139	0.000112663
1.1924	-1.07816e-06	1.19239	0.000111326
1.1934	-1.07866e-07	1.19339	0.000111876
1.1944	6.5803e-07	1.19439	0.000112348
1.1954	1.68497e-06	1.19539	0.000112898
1.1964	2.63557e-06	1.19639	0.000112741
1.1974	3.30542e-06	1.19739	0.000112033
1.1984	4.33482e-06	1.19839	0.000113213
1.1994	5.23124e-06	1.19939	0.000113134
1.2004	6.17199e-06	1.20039	0.000112505
1.2014	6.90833e-06	1.20139	0.000113213
1.2024	7.79982e-06	1.20239	0.000113213
1.2034	8.35393e-06	1.20339	0.000113921
1.2044	9.42766e-06	1.20439	0.000113292
1.2054	1.01024e-05	1.20539	0.000113685
1.2064	1.07747e-05	1.20639	0.00011455
1.2074	1.15751e-05	1.20739	0.000114
1.2084	1.2378e-05	1.20839	0.000113921
1.2094	1.31759e-05	1.20939	0.000113921
1.2104	1.37768e-05	1.21039	0.000114707
1.2114	1.4518e-05	1.21139	0.000114471
1.2124	1.4981e-05	1.21239	0.000114786
1.2134	1.54711e-05	1.21339	0.000114707
1.2144	1.67074e-05	1.21439	0.000114235
1.2154	1.74142e-05	1.21539	0.000115651
1.2164	1.79683e-05	1.21639	0.000114393
1.2174	1.87686e-05	1.21739	0.000116437
1.2184	1.92612e-05	1.21839	0.000116595
1.2194	1.99187e-05	1.21939	0.000115887
1.2204	2.07043e-05	1.22039	0.000116437
1.2214	2.13717e-05	1.22139	0.000116752
1.2224	2.19184e-05	1.22239	0.00011628
1.2234	2.25907e-05	1.22339	0.000116752
1.2244	2.32212e-05	1.22439	0.000117538
1.2254	2.39083e-05	1.22539	0.000117302
1.2264	2.43515e-05	1.22639	0.000116988
1.2274	2.48983e-05	1.22739	0.000116595
1.2284	2.57307e-05	1.22839	0.000116909
1.2294	2.5972e-05	1.22939	0.000116988
1.2304	2.67133e-05	1.23039	0.000116831
1.2314	2.73388e-05	1.23139	0.000118168
1.2324	2.77254e-05	1.23239	0.000117067
1.2334	2.86539e-05	1.23339	0.000118561
1.2344	2.90257e-05	1.23439	0.000118482
1.2354	2.94567e-05	1.23539	0.000117617
1.2364	3.0193e-05	1.23639	0.000117932
1.2374	3.06954e-05	1.23739	0.000118639
1.2384	3.10747e-05	1.23839	0.00011974
1.2394	3.17963e-05	1.23939	0.000119268
1.2404	3.21977e-05	1.24039	0.000121235
1.2414	3.30128e-05	1.24139	0.000120134
1.2424	3.30498e-05	1.24239	0.000119583
1.2434	3.37393e-05	1.24339	0.000119504
1.2444	3.42934e-05	1.24439	0.000120448
1.2454	3.48032e-05	1.24539	0.000120212
1.2464	3.53425e-05	1.24639	0.000121392
1.2474	3.58892e-05	1.24739	0.000121077
1.2484	3.62389e-05	1.24839	0.000121864
1.2494	3.69851e-05	1.24939	0.000122965
1.2504	3.7224e-05	1.25039	0.000120212
1.2514	3.78151e-05	1.25139	0.0001221
1.2524	3.84283e-05	1.25239	0.000121549
1.2534	3.88666e-05	1.25339	0.000121864
1.2544	3.92828e-05	1.25439	0.000122886
1.2554	3.98049e-05	1.25539	0.000123358
1.2564	4.04107e-05	1.25639	0.000122336
1.2574	4.08934e-05	1.25739	0.000121392
1.2584	4.12185e-05	1.25839	0.000122807
1.2594	4.20336e-05	1.25939	0.000123515
1.2604	4.25188e-05	1.26039	0.000124144
1.2614	4.27503e-05	1.26139	0.000122886
1.2624	4.34251e-05	1.26239	0.000123908
1.2634	4.39398e-05	1.26339	0.00012438
1.2644	4.43239e-05	1.26439	0.000124066
1.2654	4.50283e-05	1.26539	0.000125403
1.2664	4.55504e-05	1.26639	0.000124616
1.2674	4.58139e-05	1.26739	0.000126032
1.2684	4.65798e-05	1.26839	0.000125324
1.2694	4.69738e-05	1.26939	0.000126032
1.2704	4.74639e-05	1.27039	0.000125403
1.2714	4.82051e-05	1.27139	0.000126425
1.2724	4.86016e-05	1.27239	0.000126425
1.2734	4.91213e-05	1.27339	0.000126897
1.2744	4.97443e-05	1.27439	0.000126268
1.2754	5.02319e-05	1.27539	0.000126582
1.2764	5.10077e-05	1.27639	0.000127919
1.2774	5.12638e-05	1.27739	0.000127683
1.2784	5.20297e-05	1.27839	0.000128312
1.2794	5.28424e-05	1.27939	0.00012847
1.2804	5.30739e-05	1.28039	0.000128155
1.2814	5.39777e-05	1.28139	0.000129099
1.2824	5.45367e-05	1.28239	0.000129728
1.2834	5.51031e-05	1.28339	0.000129649
1.2844	5.59724e-05	1.28439	0.000129492
1.2854	5.66398e-05	1.28539	0.000130278
1.2864	5.72284e-05	1.28639	0.000130042
1.2874	5.80633e-05	1.28739	0.000131615
1.2884	5.88292e-05	1.28839	0.000130278
1.2894	5.96886e-05	1.28939	0.000130986
1.2904	6.03536e-05	1.29039	0.000131773
1.2914	6.13633e-05	1.29139	0.000132638
1.2924	6.23262e-05	1.29239	0.00013248
1.2934	6.31044e-05	1.29339	0.00013248
1.2944	6.42151e-05	1.29439	0.000134289
1.2954	6.54242e-05	1.29539	0.00013484
1.2964	6.64413e-05	1.29639	0.000133817
1.2974	6.79042e-05	1.29739	0.000134918
1.2984	6.92734e-05	1.29839	0.000136491
1.2994	7.06919e-05	1.29939	0.000136019
1.3004	7.26744e-05	1.30039	0.000135783
1.3014	7.45559e-05	1.30139	0.000137199
1.3024	7.69398e-05	1.30239	0.000136806
1.3034	7.94886e-05	1.30339	0.000138221
1.3044	8.26729e-05	1.30439	0.000137749
1.3054	8.60295e-05	1.30539	0.000139951
1.3064	9.06348e-05	1.30639	0.000139008
1.3074	9.6028e-05	1.30739	0.000139322
1.3084	0.000102906	1.30839	0.000141367
1.3094	0.000111023	1.30939	0.000141288
1.3104	0.000121194	1.31039	0.00014176
1.3114	0.00013368	1.31139	0.000142782
1.3124	0.00014805	1.31239	0.00014349
1.3134	0.000166887	1.31339	0.000144827
1.3144	0.000189056	1.31439	0.000144591
1.3154	0.000215525	1.31539	0.000145456
1.3164	0.000247569	1.31639	0.00014695
1.3174	0.000285931	1.31739	0.000147894
1.3184	0.000331045	1.31839	0.000148287
1.3194	0.000384946	1.31939	0.000150175
1.3204	0.000448094	1.32039	0.000151119
1.3214	0.000521679	1.32139	0.000152927
1.3224	0.000606546	1.32239	0.0001545
1.3234	0.000705794	1.32339	0.000156938
1.3244	0.000819275	1.32439	0.000158432
1.3254	0.000946923	1.32539	0.000159612
1.3264	0.00109	1.32639	0.000161892
1.3274	0.00125	1.32739	0.000165274
1.3284	0.00143	1.32839	0.000167319
1.3294	0.00163	1.32939	0.000171487
1.3304	0.00185	1.33039	0.00017534
1.3314	0.00209	1.33139	0.000177857
1.3324	0.00234	1.33239	0.000184148
1.3334	0.00261	1.33339	0.000189103
1.3344	0.00287	1.33439	0.000194214
1.3354	0.00313	1.33539	0.000200663
1.3364	0.00339	1.33639	0.000206954
1.3374	0.00364	1.33739	0.000215684
1.3384	0.00386	1.33839	0.000222683
1.3394	0.00405	1.33939	0.000231884
1.3404	0.00422	1.34038	0.00024368
1.3414	0.00435	1.34138	0.00025642
1.3424	0.00445	1.34238	0.000270183
1.3434	0.00452	1.34338	0.000285046
1.3444	0.00454	1.34438	0.000303763
1.3454	0.00452	1.34538	0.000323816
1.3464	0.00445	1.34638	0.000344578
1.3474	0.00435	1.34738	0.000368957
1.3484	0.00422	1.34838	0.000397583
1.3494	0.00406	1.34937	0.000427231
1.3504	0.00388	1.35037	0.000459238
1.3514	0.00367	1.35137	0.000497301
1.3524	0.00346	1.35237	0.000537723
1.3534	0.00324	1.35336	0.0005842
1.3544	0.00301	1.35436	0.000633902
1.3554	0.00279	1.35536	0.000689266
1.3564	0.00257	1.35635	0.000752415
1.3574	0.00236	1.35735	0.000818474
1.3584	0.00216	1.35834	0.000889725
1.3594	0.00197	1.35934	0.000968445
1.3604	0.00181	1.36033	0.00105
1.3614	0.00165	1.36133	0.00114
1.3624	0.00151	1.36232	0.00124
1.3634	0.00139	1.36332	0.00134
1.3644	0.00128	1.36431	0.00145
1.3654	0.00118	1.3653	0.00157
1.3664	0.00109	1.36629	0.00169
1.3674	0.00102	1.36729	0.00182
1.3684	0.000952068	1.36828	0.00196
1.3694	0.000894781	1.36927	0.00211
1.3704	0.000842951	1.37026	0.00226
1.3714	0.000800059	1.37125	0.00241
1.3724	0.000761998	1.37224	0.00258
1.3734	0.000725075	1.37323	0.00275
1.3744	0.000695468	1.37422	0.00292
1.3754	0.000669342	1.37521	0.0031
1.3764	0.0006437	1.37619	0.00328
1.3774	0.000623489	1.37718	0.00347
1.3784	0.000604073	1.37817	0.00365
1.3794	0.000585169	1.37916	0.00382
1.3804	0.000570536	1.38015	0.00399
1.3814	0.000554824	1.38114	0.00415
1.3824	0.00054143	1.38213	0.00429
1.3834	0.000528969	1.38312	0.00442
1.3844	0.000517955	1.38412	0.00453
1.3854	0.000508422	1.38511	0.00462
1.3864	0.000498239	1.38611	0.00469
1.3874	0.000488802	1.3871	0.00473
1.3884	0.00048037	1.3881	0.00474
1.3894	0.000471935	1.38911	0.00472
1.3904	0.000464692	1.39011	0.00467
1.3914	0.000458115	1.39111	0.0046
1.3924	0.000451423	1.39212	0.0045
1.3934	0.00044553	1.39313	0.00438
1.3944	0.000440196	1.39413	0.00425
1.3954	0.000433337	1.39514	0.00409
1.3964	0.000428678	1.39615	0.00392
1.3974	0.000423634	1.39717	0.00374
1.3984	0.000418293	1.39818	0.00356
1.3994	0.000414323	1.39919	0.00337
1.4004	0.000410087	1.4002	0.00318
1.4014	0.000406137	1.40121	0.003
1.4024	0.000400906	1.40222	0.00282
1.4034	0.000398626	1.40323	0.00265
1.4044	0.000395267	1.40424	0.00249
1.4054	0.000390942	1.40525	0.00233
1.4064	0.000388497	1.40626	0.00219
1.4074	0.000385517	1.40727	0.00204
1.4084	0.000381963	1.40828	0.00191
1.4094	0.00037921	1.40929	0.00179
1.4104	0.000376994	1.4103	0.00168
1.4114	0.0003731	1.4113	0.00157
1.4124	0.000372031	1.41231	0.00147
1.4134	0.000368783	1.41331	0.00138
1.4144	0.000365872	1.41432	0.0013
1.4154	0.000364468	1.41532	0.00122
1.4164	0.000361836	1.41633	0.00115
1.4174	0.000360518	1.41733	0.00109
1.4184	0.000358642	1.41834	0.00103
1.4194	0.000356393	1.41934	0.000972849
1.4204	0.000354664	1.42034	0.000921968
1.4214	0.000352354	1.42135	0.00087431
1.4224	0.00035067	1.42235	0.000834754
1.4234	0.000349106	1.42335	0.000798028
1.4244	0.000347407	1.42435	0.000760122
1.4254	0.000346052	1.42535	0.000730238
1.4264	0.000344587	1.42636	0.000702163
1.4274	0.000342632	1.42736	0.000674167
1.4284	0.000341905	1.42836	0.00065136
1.4294	0.000338652	1.42936	0.000628869
1.4304	0.000338044	1.43036	0.000610309
1.4314	0.000336736	1.43136	0.000592458
1.4324	0.000335249	1.43236	0.000576021
1.4334	0.000334677	1.43336	0.000564461
1.4344	0.000331584	1.43437	0.000548261
1.4354	0.000330707	1.43537	0.000535914
1.4364	0.000330183	1.43637	0.000527657
1.4374	0.000327907	1.43737	0.000515624
1.4384	0.000326575	1.43837	0.000507131
1.4394	0.000325876	1.43937	0.000500289
1.4404	0.000323346	1.44037	0.000491638
1.4414	0.000323376	1.44137	0.000487234
1.4424	0.00032195	1.44237	0.000478741
1.4434	0.000319835	1.44337	0.00047536
1.4444	0.00031918	1.44437	0.000471899
1.4454	0.000318	1.44537	0.000467259
1.4464	0.000315749	1.44637	0.000464035
1.4474	0.000315616	1.44737	0.000473708
1.4484	0.000313153	1.44837	0.000477955
1.4494	0.0003129	1.44937	0.000483145
1.4504	0.000311513	1.45037	0.000489201
1.4514	0.000310573	1.45137	0.000495649
1.4524	0.000309632	1.45237	0.00050312
1.4534	0.000306947	1.45337	0.000508468
1.4544	0.000306871	1.45437	0.000517512
1.4554	0.000305775	1.45537	0.000529544
1.4564	0.000304495	1.45637	0.000537487
1.4574	0.000303618	1.45737	0.000548025
1.4584	0.000303204	1.45837	0.000562023
1.4594	0.000301254	1.45937	0.000573662
1.4604	0.000300998	1.46037	0.000590413
1.4614	0.000299178	1.46137	0.00060158
1.4624	0.000297552	1.46237	0.000618095
1.4634	0.000297661	1.46337	0.000637362
1.4644	0.0002972	1.46437	0.000653091
1.4654	0.000296331	1.46537	0.00067338
1.4664	0.000294585	1.46637	0.000695714
1.4674	0.00029427	1.46737	0.000716555
1.4684	0.000293565	1.46837	0.000741956
1.4694	0.000291735	1.46937	0.000766807
1.4704	0.000291462	1.47037	0.000795433
1.4714	0.0002914	1.47136	0.000825946
1.4724	0.000288985	1.47236	0.000854414
1.4734	0.000289297	1.47336	0.000888073
1.4744	0.000288285	1.47436	0.000924406
1.4754	0.000287445	1.47536	0.000960659
1.4764	0.000287399	1.47636	0.001
1.4774	0.000285904	1.47736	0.00105
1.4784	0.00028497	1.47836	0.00109
1.4794	0.000284695	1.47936	0.00114
1.4804	0.000283914	1.48036	0.00119
1.4814	0.000283707	1.48135	0.00124
1.4824	0.000282414	1.48235	0.0013
1.4834	0.000281789	1.48335	0.00137
1.4844	0.000281409	1.48435	0.00143
1.4854	0.000280188	1.48535	0.0015
1.4864	0.000279158	1.48634	0.00158
1.4874	0.000279395	1.48734	0.00166
1.4884	0.000277836	1.48834	0.00174
1.4894	0.000277789	1.48934	0.00184
1.4904	0.00027723	1.49033	0.00194
1.4914	0.000275649	1.49133	0.00204
1.4924	0.000275317	1.49233	0.00215
1.4934	0.000274588	1.49333	0.00227
1.4944	0.00027379	1.49432	0.00239
1.4954	0.000273066	1.49532	0.00252
1.4964	0.000273337	1.49631	0.00267
1.4974	0.000272083	1.49731	0.00282
1.4984	0.000271261	1.49831	0.00297
1.4994	0.000271679	1.4993	0.00314
1.5004	0.000271354	1.5003	0.00333
1.5014	0.000269766	1.50129	0.00352
1.5024	0.000270455	1.50229	0.00372
1.5034	0.000270569	1.50328	0.00394
1.5044	0.000269586	1.50427	0.00417
1.5054	0.000270926	1.50527	0.00441
1.5064	0.000270248	1.50626	0.00468
1.5074	0.000270655	1.50725	0.00495
1.5084	0.000271113	1.50824	0.00525
1.5094	0.000271672	1.50923	0.00556
1.5104	0.000271891	1.51022	0.00589
1.5114	0.000272679	1.51121	0.00625
1.5124	0.000273307	1.5122	0.00662
1.5134	0.000274605	1.51319	0.00701
1.5144	0.000275344	1.51418	0.00743
1.5154	0.000276565	1.51517	0.00787
1.5164	0.00027808	1.51615	0.00834
1.5174	0.000278811	1.51714	0.00884
1.5184	0.00028039	1.51812	0.00937
1.5194	0.000282254	1.51911	0.00992
1.5204	0.000283737	1.52009	0.01051
1.5214	0.000286076	1.52107	0.01113
1.5224	0.000288081	1.52205	0.01178
1.5234	0.000289748	1.52303	0.01248
1.5244	0.000292521	1.52401	0.01322
1.5254	0.000294164	1.52499	0.01398
1.5264	0.000297057	1.52596	0.0148
1.5274	0.000299855	1.52694	0.01565
1.5284	0.00030329	1.52791	0.01656
1.5294	0.000305586	1.52888	0.01752
1.5304	0.00030877	1.52985	0.01853
1.5314	0.000311602	1.53081	0.0196
1.5324	0.000315958	1.53178	0.02071
1.5334	0.00031883	1.52878	0.02063
1.5344	0.000322994	1.52781	0.01954
1.5354	0.000326821	1.52685	0.0185
1.5364	0.0003304	1.52588	0.01751
1.5374	0.000335162	1.52491	0.01657
1.5384	0.000339302	1.52394	0.01567
1.5394	0.000344139	1.52296	0.01483
1.5404	0.000348936	1.52199	0.01401
1.5414	0.00035432	1.52101	0.01324
1.5424	0.000359041	1.52004	0.0125
1.5434	0.000365195	1.51906	0.0118
1.5444	0.00037033	1.51808	0.01113
1.5454	0.000376944	1.5171	0.0105
1.5464	0.000382971	1.51612	0.0099
1.5474	0.000389479	1.51513	0.00933
1.5484	0.000396538	1.51415	0.0088
1.5494	0.000402596	1.51317	0.00828
1.5504	0.000409715	1.51218	0.0078
1.5514	0.000418108	1.51119	0.00734
1.5524	0.000425267	1.51021	0.00691
1.5534	0.000433406	1.50922	0.0065
1.5544	0.000442082	1.50823	0.00611
1.5554	0.000449746	1.50724	0.00574
1.5564	0.000459511	1.50625	0.00539
1.5574	0.000468372	1.50526	0.00506
1.5584	0.000477804	1.50427	0.00476
1.5594	0.00048745	1.50328	0.00446
1.5604	0.000498158	1.50229	0.00419
1.5614	0.000508279	1.50129	0.00393
1.5624	0.000519568	1.5003	0.00369
1.5634	0.000530414	1.49931	0.00345
1.5644	0.000542624	1.49831	0.00324
1.5654	0.000554125	1.49732	0.00303
1.5664	0.000567337	1.49632	0.00284
1.5674	0.000580279	1.49533	0.00266
1.5684	0.00059354	1.49433	0.00249
1.5694	0.000607476	1.49334	0.00233
1.5704	0.00062129	1.49234	0.00218
1.5714	0.000636233	1.49135	0.00203
1.5724	0.000651359	1.49035	0.0019
1.5734	0.000666721	1.48935	0.00177
1.5744	0.000682621	1.48836	0.00165
1.5754	0.000699071	1.48736	0.00154
1.5764	0.000716332	1.48636	0.00144
1.5774	0.000733982	1.48536	0.00134
1.5784	0.000751699	1.48437	0.00125
1.5794	0.000770423	1.48337	0.00116
1.5804	0.000789799	1.48237	0.00108
1.5814	0.000808685	1.48137	0.00101
1.5824	0.000829057	1.48038	0.000937679
1.5834	0.000849967	1.47938	0.000871698
1.5844	0.000870676	1.47838	0.000806898
1.5854	0.00089238	1.47738	0.000746815
1.5864	0.000915147	1.47638	0.00069326
1.5874	0.000937021	1.47538	0.000639548
1.5884	0.00096151	1.47438	0.000591576
1.5894	0.000985309	1.47339	0.0005473
1.5904	0.00101	1.47239	0.000504834
1.5914	0.00104	1.47139	0.000464569
1.5924	0.00106	1.47039	0.000424776
1.5934	0.00109	1.46939	0.000394578
1.5944	0.00112	1.46839	0.000361863
1.5954	0.00114	1.46739	0.000329305
1.5964	0.00117	1.46639	0.000303117
1.5974	0.0012	1.46539	0.000274727
1.5984	0.00123	1.46439	0.000248933
1.5994	0.00126	1.46339	0.000226048
1.6004	0.00129	1.46239	0.000204421
1.6014	0.00132	1.46139	0.000184525
1.6024	0.00135	1.4604	0.000164864
1.6034	0.00139	1.4594	0.000146777
1.6044	0.00142	1.4584	0.000132071
1.6054	0.00146	1.4574	0.000115163
1.6064	0.00149	1.4564	0.000100378
1.6074	0.00153	1.4554	8.95254e-05
1.6084	0.00156	1.4544	7.47406e-05
1.6094	0.0016	1.4534	6.37307e-05
1.6104	0.00164	1.4524	5.35859e-05
1.6114	0.00167	1.4514	4.24187e-05
1.6124	0.00171	1.4504	3.51837e-05
1.6134	0.00175	1.4494	2.47243e-05
1.6144	0.00179	1.4484	1.91407e-05
1.6154	0.00183	1.4474	1.15911e-05
1.6164	0.00187	1.4464	7.9108e-06
1.6174	0.00191	1.4454	4.52981e-06
1.6184	0.00195	1.4444	3.35018e-06
1.6194	0.002	1.4434	8.33638e-07
1.6204	0.00204	1.4424	-6.6056e-07
1.6214	0.00208	1.4414	-2.86254e-06
1.6224	0.00213	1.4404	-5.53637e-06
1.6234	0.00217	1.4394	-6.95192e-06
1.6244	0.00222	1.4384	-8.91798e-06
1.6254	0.00226	1.4374	-1.11986e-05
1.6264	0.0023	1.4364	-9.70439e-06
1.6274	0.00235	1.4354	-1.44229e-05
1.6284	0.0024	1.4344	-1.40297e-05
1.6294	0.00244	1.4334	-1.32433e-05
1.6304	0.00249	1.4324	-1.64676e-05
1.6314	0.00254	1.4314	-1.73327e-05
1.6324	0.00258	1.4304	-1.78832e-05
1.6334	0.00263	1.4294	-1.82764e-05
1.6344	0.00268	1.4284	-1.89055e-05
1.6354	0.00273	1.4274	-2.2523e-05
1.6364	0.00277	1.4264	-2.18153e-05
1.6374	0.00282	1.4254	-2.15793e-05
1.6384	0.00287	1.4244	-2.50396e-05
1.6394	0.00292	1.4234	-2.48823e-05
1.6404	0.00296	1.4224	-2.56687e-05
1.6414	0.00301	1.4214	-2.57474e-05
1.6424	0.00306	1.4204	-2.79493e-05
1.6434	0.00311	1.4194	-2.9129e-05
1.6444	0.00316	1.4184	-2.74775e-05
1.6454	0.0032	1.4174	-2.99154e-05
1.6464	0.00325	1.4164	-3.16455e-05
1.6474	0.0033	1.4154	-2.89717e-05
1.6484	0.00334	1.4144	-3.15669e-05
1.6494	0.00339	1.4134	-3.38475e-05
1.6504	0.00344	1.4124	-3.16455e-05
1.6514	0.00348	1.4114	-3.36116e-05
1.6524	0.00352	1.4104	-3.48698e-05
1.6534	0.00357	1.4094	-3.43193e-05
1.6544	0.00361	1.4084	-3.46339e-05
1.6554	0.00366	1.4074	-3.5499e-05
1.6564	0.0037	1.4064	-3.72291e-05
1.6574	0.00374	1.4054	-3.5499e-05
1.6584	0.00379	1.4044	-3.69932e-05
1.6594	0.00383	1.4034	-3.9667e-05
1.6604	0.00387	1.4024	-3.89592e-05
1.6614	0.00391	1.4014	-3.84087e-05
1.6624	0.00395	1.4004	-3.99029e-05
1.6634	0.00399	1.3994	-4.21835e-05
1.6644	0.00403	1.3984	-4.06894e-05
1.6654	0.00407	1.3974	-4.17903e-05
1.6664	0.00411	1.3964	-4.21835e-05
1.6674	0.00414	1.3954	-4.43069e-05
1.6684	0.00418	1.3944	-4.50933e-05
1.6694	0.00421	1.3934	-4.47787e-05
1.6704	0.00425	1.3924	-4.85535e-05
1.6714	0.00428	1.3914	-4.57224e-05
1.6724	0.00432	1.3904	-4.9104e-05
1.6734	0.00435	1.3894	-5.01264e-05
1.6744	0.00439	1.3884	-5.06769e-05
1.6754	0.00442	1.3874	-5.19352e-05
1.6764	0.00445	1.3864	-5.33507e-05
1.6774	0.00448	1.3854	-5.53954e-05
1.6784	0.00451	1.3844	-5.48449e-05
1.6794	0.00454	1.3834	-5.61032e-05
1.6804	0.00457	1.3824	-6.07431e-05
1.6814	0.0046	1.3814	-6.09003e-05
1.6824	0.00463	1.3804	-6.2945e-05
1.6834	0.00466	1.3794	-6.70344e-05
1.6844	0.00469	1.3784	-6.82141e-05
1.6854	0.00472	1.3774	-6.96296e-05
1.6864	0.00475	1.3764	-7.45841e-05
1.6874	0.00477	1.3754	-7.77297e-05
1.6884	0.0048	1.37441	-8.01676e-05
1.6894	0.00482	1.37341	-8.32346e-05
1.6904	0.00485	1.37241	-8.68522e-05
1.6914	0.00488	1.37141	-9.22785e-05
1.6924	0.00491	1.37041	-9.36154e-05
1.6934	0.00494	1.36941	-9.96709e-05
1.6944	0.00497	1.36841	-0.000107928
1.6954	0.005	1.36741	-0.000110366
1.6964	0.00503	1.36641	-0.000117994
1.6974	0.00505	1.36541	-0.000124522
1.6984	0.00508	1.36441	-0.000131442
1.6994	0.00511	1.36341	-0.000138992
1.7004	0.00514	1.36241	-0.000147721
1.7014	0.00517	1.36141	-0.000157709
1.7024	0.0052	1.36041	-0.000168404
1.7034	0.00523	1.35941	-0.000178077
1.7044	0.00526	1.35841	-0.000195221
1.7054	0.00529	1.35741	-0.000206231
1.7064	0.00532	1.35641	-0.000220858
1.7074	0.00535	1.35542	-0.00024044
1.7084	0.00539	1.35442	-0.000257977
1.7094	0.00542	1.35342	-0.000275043
1.7104	0.00546	1.35242	-0.000300837
1.7114	0.00549	1.35142	-0.000323093
1.7124	0.00553	1.35042	-0.000351876
1.7134	0.00557	1.34942	-0.000381602
1.7144	0.00562	1.34843	-0.000415733
1.7154	0.00565	1.34743	-0.000454346
1.7164	0.0057	1.34643	-0.000487926
1.7174	0.00574	1.34543	-0.000537314
1.7184	0.00577	1.34444	-0.00058387
1.7194	0.00582	1.34344	-0.000630898
1.7204	0.00586	1.34244	-0.000684532
1.7214	0.0059	1.34145	-0.000735492
1.7224	0.00594	1.34045	-0.000795102
1.7234	0.00599	1.33945	-0.00085487
1.7244	0.00604	1.33846	-0.000915189
1.7254	0.00608	1.33746	-0.000980226
1.7264	0.00613	1.33647	-0.00105
1.7274	0.00618	1.33547	-0.00111
1.7284	0.00623	1.33447	-0.00118
1.7294	0.00628	1.33348	-0.00126
1.7304	0.00633	1.33248	-0.00133
1.7314	0.00639	1.33149	-0.00141
1.7324	0.00644	1.33049	-0.0015
1.7334	0.0065	1.3295	-0.0016
1.7344	0.00656	1.32851	-0.00171
1.7354	0.00661	1.32751	-0.00182
1.7364	0.00667	1.32652	-0.00195
1.7374	0.00673	1.32553	-0.00208
1.7384	0.00679	1.32454	-0.00224
1.7394	0.00686	1.32355	-0.00241
1.7404	0.00693	1.32256	-0.00259
1.7414	0.007	1.32157	-0.00278
1.7424	0.00706	1.32059	-0.00298
1.7434	0.00713	1.3196	-0.0032
1.7444	0.0072	1.31861	-0.00342
1.7454	0.00727	1.31763	-0.00363
1.7464	0.00734	1.31664	-0.00383
1.7474	0.00741	1.31565	-0.00402
1.7484	0.00748	1.31466	-0.00417
1.7494	0.00756	1.31367	-0.00431
1.7504	0.00763	1.31268	-0.0044
1.7514	0.00772	1.31168	-0.00447
1.7524	0.00779	1.31068	-0.00449
1.7534	0.00787	1.30968	-0.00446
1.7544	0.00795	1.30868	-0.00441
1.7554	0.00804	1.30767	-0.00431
1.7564	0.00812	1.30666	-0.00418
1.7574	0.00821	1.30565	-0.00404
1.7584	0.0083	1.30464	-0.00387
1.7594	0.00839	1.30363	-0.00368
1.7604	0.00848	1.30262	-0.0035
1.7614	0.00858	1.30161	-0.00329
1.7624	0.00869	1.30059	-0.00309
1.7634	0.00878	1.29958	-0.0029
1.7644	0.00888	1.29857	-0.00271
1.7654	0.00899	1.29756	-0.00252
1.7664	0.0091	1.29655	-0.00234
1.7674	0.0092	1.29554	-0.00217
1.7684	0.0093	1.29453	-0.00202
1.7694	0.0094	1.29352	-0.00187
1.7704	0.00951	1.29251	-0.00173
1.7714	0.00962	1.2915	-0.0016
1.7724	0.00974	1.29049	-0.00148
1.7734	0.00985	1.28949	-0.00137
1.7744	0.00997	1.28848	-0.00127
1.7754	0.01009	1.28747	-0.00117
1.7764	0.01021	1.28647	-0.00108
1.7774	0.01032	1.28546	-0.000999099
1.7784	0.01045	1.28446	-0.000921952
1.7794	0.01059	1.28345	-0.000852354
1.7804	0.01071	1.28245	-0.000787395
1.7814	0.01085	1.28145	-0.000728571
1.7824	0.01098	1.28044	-0.000673128
1.7834	0.01112	1.27944	-0.000626572
1.7844	0.01126	1.27844	-0.000581589
1.7854	0.0114	1.27743	-0.0005381
1.7864	0.01154	1.27643	-0.000498229
1.7874	0.01168	1.27543	-0.000462918
1.7884	0.01182	1.27443	-0.000427372
1.7894	0.01197	1.27342	-0.00039623
1.7904	0.01212	1.27242	-0.000368155
1.7914	0.01228	1.27142	-0.000342596
1.7924	0.01243	1.27042	-0.000318689
1.7934	0.01259	1.26942	-0.000298242
1.7944	0.01275	1.26842	-0.000277402
1.7954	0.01292	1.26742	-0.000260022
1.7964	0.01308	1.26642	-0.000243035
1.7974	0.01325	1.26541	-0.000228015
1.7984	0.01341	1.26441	-0.000214881
1.7994	0.01359	1.26341	-0.000202141
1.8004	0.01377	1.26241	-0.000187829
1.8014	0.01396	1.26141	-0.000176819
1.8024	0.01416	1.26041	-0.000165416
1.8034	0.01434	1.25941	-0.000156529
1.8044	0.01453	1.25841	-0.000146699
1.8054	0.01472	1.25741	-0.000138992
1.8064	0.01492	1.25641	-0.000131206
1.8074	0.01511	1.25541	-0.000124915
1.8084	0.01531	1.25441	-0.000117365
1.8094	0.01553	1.25341	-0.000110995
1.8104	0.01576	1.25241	-0.000105648
1.8114	0.01597	1.25141	-0.000100615
1.8124	0.01618	1.25041	-9.5896e-05
1.8134	0.01639	1.24941	-8.95261e-05
1.8144	0.0166	1.24841	-8.63017e-05
1.8154	0.01681	1.24741	-8.2055e-05
1.8164	0.01704	1.2464	-7.80443e-05
1.8174	0.01728	1.2454	-7.41908e-05
1.8184	0.0175	1.2444	-6.99442e-05
1.8194	0.01773	1.2434	-6.7349e-05
1.8204	0.01797	1.2424	-6.26305e-05
1.8214	0.01819	1.2414	-6.01139e-05
1.8224	0.01842	1.2404	-5.84624e-05
1.8234	0.01868	1.2394	-5.44517e-05
1.8244	0.01892	1.2384	-5.21711e-05
1.8254	0.01917	1.2374	-4.98118e-05
1.8264	0.0194	1.2364	-4.63516e-05
1.8274	0.01966	1.2354	-4.53292e-05
1.8284	0.01992	1.2344	-4.35205e-05
1.8294	0.02018	1.2334	-3.98243e-05
1.8304	0.02045	1.2324	-3.88019e-05
1.8314	0.02072	1.2314	-3.73864e-05
1.8324	0.02068	1.2304	-3.49485e-05
1.8314	0.02023	1.2294	-3.30611e-05
1.8304	0.01979	1.2284	-3.25106e-05
1.8294	0.01937	1.2274	-3.07804e-05
1.8284	0.01898	1.2264	-2.77134e-05
1.8274	0.01859	1.2254	-2.73988e-05
1.8264	0.01826	1.2244	-2.62192e-05
1.8254	0.01791	1.2234	-2.48037e-05
1.8244	0.01756	1.2224	-2.39386e-05
1.8234	0.01723	1.2214	-2.2759e-05
1.8224	0.01689	1.2204	-2.08716e-05
1.8214	0.01656	1.2194	-2.07143e-05
1.8204	0.01625	1.2184	-1.90628e-05
1.8194	0.01595	1.2174	-1.73327e-05
1.8184	0.01564	1.2164	-1.749e-05
1.8174	0.0154	1.2154	-1.6389e-05
1.8164	0.0151	1.2144	-1.48161e-05
1.8154	0.01482	1.2134	-1.48948e-05
1.8144	0.01455	1.2124	-1.33219e-05
1.8134	0.01428	1.2114	-1.31646e-05
1.8124	0.01401	1.2104	-1.1985e-05
1.8114	0.01376	1.2094	-1.11986e-05
1.8104	0.01352	1.2084	-1.05695e-05
1.8094	0.01331	1.2074	-9.23254e-06
1.8084	0.01308	1.2064	-8.83933e-06
1.8074	0.01286	1.2054	-8.36748e-06
1.8064	0.01265	1.2044	-6.716e-06
1.8054	0.01241	1.2034	-8.13155e-06
1.8044	0.01219	1.2024	-6.32278e-06
1.8034	0.01197	1.2014	-5.2218e-06
1.8024	0.01175	1.2004	-4.82859e-06
1.8014	0.01155	1.1994	-4.19945e-06
1.8004	0.01135	1.1984	-3.01982e-06
1.7994	0.01117	1.1974	-1.84019e-06
1.7984	0.01098	1.1964	-2.07612e-06
1.7974	0.0108	1.1954	-9.75128e-07
1.7964	0.01062	1.1944	-8.96486e-07
1.7954	0.01044	1.1934	-5.81918e-07
1.7944	0.01028	1.1924	-1.88708e-07
1.7934	0.01011	1.1914	1.46277e-06
1.7924	0.00994	1.1904	2.04502e-07
1.7914	0.00977	1.1894	9.1228e-07
1.7904	0.00962	1.1884	3.35018e-06
1.7894	0.00946	1.1874	2.6424e-06
1.7884	0.00931	1.1864	2.72105e-06
1.7874	0.00917	1.1854	3.66475e-06
1.7864	0.00904	1.1844	4.84438e-06
1.7854	0.00892	1.1834	5.15895e-06
1.7844	0.00877	1.1824	4.92302e-06
1.7834	0.00864	1.1814	6.10265e-06
1.7824	0.00849	1.1804	5.23759e-06
1.7814	0.00835
1.7804	0.00822
1.7794	0.00809
1.7784	0.00797
1.7774	0.00785
1.7764	0.00774
1.7754	0.00761
1.7744	0.00749
1.7734	0.00738
1.7724	0.00727
1.7714	0.00716
1.7704	0.00708
1.7694	0.00697
1.7684	0.00687
1.7674	0.00678
1.7664	0.00669
1.7654	0.00659
1.7644	0.00649
1.7634	0.00639
1.7624	0.0063
1.7614	0.00623
1.7604	0.00615
1.7594	0.00606
1.7584	0.00597
1.7574	0.00588
1.7564	0.0058
1.7554	0.00573
1.7544	0.00564
1.7534	0.00556
1.7524	0.0055
1.7514	0.00542
1.7504	0.00535
1.7494	0.00528
1.7484	0.0052
1.7474	0.00513
1.7464	0.00508
1.7454	0.00501
1.7444	0.00494
1.7434	0.00488
1.7424	0.00483
1.7414	0.00477
1.7404	0.0047
1.7394	0.00463
1.7384	0.00457
1.7374	0.00452
1.7364	0.00446
1.7354	0.0044
1.7344	0.00435
1.7334	0.0043
1.7324	0.00424
1.7314	0.00419
1.7304	0.00414
1.7294	0.00409
1.7284	0.00404
1.7274	0.00399
1.7264	0.00394
1.7254	0.00389
1.7244	0.00384
1.7234	0.00379
1.7224	0.00374
1.7214	0.0037
1.7204	0.00365
1.7194	0.0036
1.7184	0.00356
1.7174	0.00352
1.7164	0.00348
1.7154	0.00344
1.7144	0.00339
1.7134	0.00335
1.7124	0.00331
1.7114	0.00327
1.7104	0.00323
1.7094	0.00319
1.7084	0.00315
1.7074	0.00311
1.7064	0.00307
1.7054	0.00304
1.7044	0.003
1.7034	0.00296
1.7024	0.00292
1.7014	0.00288
1.7004	0.00285
1.6994	0.00282
1.6984	0.00278
1.6974	0.00275
1.6964	0.00271
1.6954	0.00268
1.6944	0.00264
1.6934	0.00261
1.6924	0.00258
1.6914	0.00255
1.6904	0.00252
1.6894	0.00248
1.6884	0.00246
1.6874	0.00243
1.6864	0.00239
1.6854	0.00237
1.6844	0.00235
1.6834	0.00232
1.6824	0.00229
1.6814	0.00226
1.6804	0.00223
1.6794	0.0022
1.6784	0.00217
1.6774	0.00214
1.6764	0.00211
1.6754	0.00209
1.6744	0.00206
1.6734	0.00204
1.6724	0.00202
1.6714	0.00199
1.6704	0.00196
1.6694	0.00193
1.6684	0.00191
1.6674	0.00188
1.6664	0.00186
1.6654	0.00183
1.6644	0.00181
1.6634	0.00178
1.6624	0.00175
1.6614	0.00173
1.6604	0.0017
1.6594	0.00168
1.6584	0.00166
1.6574	0.00164
1.6564	0.00161
1.6554	0.00159
1.6544	0.00157
1.6534	0.00154
1.6524	0.00152
1.6514	0.0015
1.6504	0.00148
1.6494	0.00145
1.6484	0.00143
1.6474	0.00141
1.6464	0.00139
1.6454	0.00136
1.6444	0.00134
1.6434	0.00132
1.6424	0.0013
1.6414	0.00128
1.6404	0.00126
1.6394	0.00124
1.6384	0.00122
1.6374	0.0012
1.6364	0.00118
1.6354	0.00116
1.6344	0.00114
1.6334	0.00112
1.6324	0.0011
1.6314	0.00108
1.6304	0.00106
1.6294	0.00104
1.6284	0.00102
1.6274	0.00101
1.6264	0.000987974
1.6254	0.000969319
1.6244	0.000950199
1.6234	0.000932113
1.6224	0.000914024
1.6214	0.000896404
1.6204	0.000879872
1.6194	0.000863332
1.6184	0.000846623
1.6174	0.000829483
1.6164	0.000812444
1.6154	0.000795362
1.6144	0.000779901
1.6134	0.00076434
1.6124	0.000748689
1.6114	0.000732899
1.6104	0.000718118
1.6094	0.000702413
1.6084	0.000687304
1.6074	0.000673188
1.6064	0.000657673
1.6054	0.000643365
1.6044	0.000630064
1.6034	0.000616135
1.6024	0.000602965
1.6014	0.000589238
1.6004	0.000574873
1.5994	0.000560794
1.5984	0.000547446
1.5974	0.00053515
1.5964	0.00052306
1.5954	0.000510718
1.5944	0.000498973
1.5934	0.00048646
1.5924	0.000473962
1.5914	0.0004627
1.5904	0.000450586
1.5894	0.000439782
1.5884	0.000429496
1.5874	0.000418066
1.5864	0.000407583
1.5854	0.000397951
1.5844	0.000387187
1.5834	0.000377205
1.5824	0.000366773
1.5814	0.00035708
1.5804	0.000347259
1.5794	0.00033779
1.5784	0.000328799
1.5774	0.000319283
1.5764	0.000310333
1.5754	0.000301345
1.5744	0.000292459
1.5734	0.000284217
1.5724	0.000276083
1.5714	0.000267446
1.5704	0.000259858
1.5694	0.00025199
1.5684	0.000244068
1.5674	0.000236113
1.5664	0.00022891
1.5654	0.000221943
1.5644	0.000214998
1.5634	0.000207438
1.5624	0.000201313
1.5614	0.000193986
1.5604	0.000187024
1.5594	0.00018118
1.5584	0.000174253
1.5574	0.000168392
1.5564	0.000162528
1.5554	0.000155997
1.5544	0.000150473
1.5534	0.000145417
1.5524	0.000139736
1.5514	0.000134313
1.5504	0.000128407
1.5494	0.000124058
1.5484	0.000118084
1.5474	0.000113291
1.5464	0.000108733
1.5454	0.000103857
1.5444	9.89857e-05
1.5434	9.4841e-05
1.5424	9.00757e-05
1.5414	8.57094e-05
1.5404	8.18848e-05
1.5394	7.74397e-05
1.5384	7.37998e-05
1.5374	7.00295e-05
1.5364	6.56139e-05
1.5354	6.15357e-05
1.5344	5.79845e-05
1.5334	5.46426e-05
1.5324	5.08722e-05
1.5314	4.70058e-05
1.5304	4.48682e-05
1.5294	4.04674e-05
1.5284	3.74506e-05
1.5274	3.43353e-05
1.5264	3.10304e-05
1.5254	2.81096e-05
1.5244	2.56346e-05
1.5234	2.13397e-05
1.5224	1.95345e-05
1.5214	1.64094e-05
1.5204	1.41462e-05
1.5194	1.10924e-05
1.5184	8.5337e-06
1.5174	5.84691e-06
1.5164	3.02467e-06
1.5154	7.39299e-07
1.5144	-1.38354e-06
1.5134	-3.96936e-06
1.5124	-6.70294e-06
1.5114	-8.47608e-06
1.5104	-1.08575e-05
1.5094	-1.34556e-05
1.5084	-1.53248e-05
1.5074	-1.77235e-05
1.5064	-1.96813e-05
1.5054	-2.14914e-05
1.5044	-2.41117e-05
1.5034	-2.60646e-05
1.5024	-2.84362e-05
1.5014	-2.95296e-05
1.5004	-3.18593e-05
1.4994	-3.43737e-05
1.4984	-3.48712e-05
1.4974	-3.77599e-05
1.4964	-3.94764e-05
1.4954	-4.08506e-05
1.4944	-4.35053e-05
1.4934	-4.42909e-05
1.4924	-4.62094e-05
1.4914	-4.83667e-05
1.4904	-5.00758e-05
1.4894	-5.11224e-05
1.4884	-5.35827e-05
1.4874	-5.46835e-05
1.4864	-5.67324e-05
1.4854	-5.78308e-05
1.4844	-5.9961e-05
1.4834	-6.16159e-05
1.4824	-6.28005e-05
1.4814	-6.46155e-05
1.4804	-6.64305e-05
1.4794	-6.73491e-05
1.4784	-6.93315e-05
1.4774	-7.10973e-05
1.4764	-7.21883e-05
1.4754	-7.41215e-05
1.4744	-7.53011e-05
1.4734	-7.65398e-05
1.4724	-7.92414e-05
1.4714	-7.98546e-05
1.4704	-8.19947e-05
1.4694	-8.29576e-05
1.4684	-8.47701e-05
1.4674	-8.66861e-05
1.4664	-8.66196e-05
1.4654	-8.97226e-05
1.4644	-9.13061e-05
1.4634	-9.16164e-05
1.4624	-9.39067e-05
1.4614	-9.51922e-05
1.4604	-9.63743e-05
1.4594	-9.81597e-05
1.4584	-9.98344e-05
1.4574	-0.000100428
1.4564	-0.000102775
1.4554	-0.000104213
1.4544	-0.000104949
1.4534	-0.00010671
1.4524	-0.000108358
1.4514	-0.000109537
1.4504	-0.000111094
1.4494	-0.000112212
1.4484	-0.000114347
1.4474	-0.000114608
1.4464	-0.000117278
1.4454	-0.000118504
1.4444	-0.00011944
1.4434	-0.000121582
1.4424	-0.0001219
1.4414	-0.000124052
1.4404	-0.000125141
1.4394	-0.000126929
1.4384	-0.000128374
1.4374	-0.000128663
1.4364	-0.000131002
1.4354	-0.000132123
1.4344	-0.000132502
1.4334	-0.000135546
1.4324	-0.00013677
1.4314	-0.00013612
1.4304	-0.000139447
1.4294	-0.000139767
1.4284	-0.000141343
1.4274	-0.000143109
1.4264	-0.00014388
1.4254	-0.000144411
1.4244	-0.000146822
1.4234	-0.000147955
1.4224	-0.000149472
1.4214	-0.000149783
1.4204	-0.000151169
1.4194	-0.000153834
1.4184	-0.000153371
1.4174	-0.00015572
1.4164	-0.000157252
1.4154	-0.000157412
1.4144	-0.000160062
1.4134	-0.000160037
1.4124	-0.000161576
1.4114	-0.000162749
1.4104	-0.000163963
1.4094	-0.000164642
1.4084	-0.000166556
1.4074	-0.000167945
1.4064	-0.000168738
1.4054	-0.000169031
1.4044	-0.000171297
1.4034	-0.000172626
1.4024	-0.000171937
1.4014	-0.000175168
1.4004	-0.000175279
1.3994	-0.000175493
1.3984	-0.000177631
1.3974	-0.000178333
1.3964	-0.000178291
1.3954	-0.000181327
1.3944	-0.000182029
1.3934	-0.000182433
1.3924	-0.000183233
1.3914	-0.000184797
1.3904	-0.000186188
1.3894	-0.000186213
1.3884	-0.00018826
1.3874	-0.000189599
1.3864	-0.000188858
1.3854	-0.000190599
1.3844	-0.000192212
1.3834	-0.000192308
1.3824	-0.000194616
1.3814	-0.000196465
1.3804	-0.000196226
1.3794	-0.000198251
1.3784	-0.000200184
1.3774	-0.000200076
1.3764	-0.000201546
1.3754	-0.000203834
1.3744	-0.000205658
1.3734	-0.000206166
1.3724	-0.000208082
1.3714	-0.000210389
1.3704	-0.0002102
1.3694	-0.000213189
1.3684	-0.000215472
1.3674	-0.000216965
1.3664	-0.000219452
1.3654	-0.000220939
1.3644	-0.000222612
1.3634	-0.000225781
1.3624	-0.000227271
1.3614	-0.000229116
1.3604	-0.000232191
1.3594	-0.000233576
1.3584	-0.000236836
1.3574	-0.000238464
1.3564	-0.00024134
1.3554	-0.000246384
1.3544	-0.000247187
1.3534	-0.000249906
1.3524	-0.000253883
1.3514	-0.00025525
1.3504	-0.000260709
1.3494	-0.000263084
1.3484	-0.000266792
1.3474	-0.000270297
1.3464	-0.000274493
1.3454	-0.000277717
1.3444	-0.000283295
1.3434	-0.000287898
1.3424	-0.000292537
1.3414	-0.000297667
1.3404	-0.000303336
1.3394	-0.000309978
1.3384	-0.000315147
1.3374	-0.000320947
1.3364	-0.000328951
1.3354	-0.000334964
1.3344	-0.000344094
1.3334	-0.000352654
1.3324	-0.000359734
1.3314	-0.000370796
1.3304	-0.000381773
1.3294	-0.000391481
1.3284	-0.000403321
1.3274	-0.0004146
1.3264	-0.000429817
1.3254	-0.000439747
1.3244	-0.000456592
1.3234	-0.000474907
1.3224	-0.000488804
1.3214	-0.000507308
1.3204	-0.000524929
1.3194	-0.000544345
1.3184	-0.000565974
1.3174	-0.000587826
1.3164	-0.000610155
1.3154	-0.000636914
1.3144	-0.000661509
1.3134	-0.000687264
1.3124	-0.000715124
1.3114	-0.00074479
1.3104	-0.000774751
1.3094	-0.000803616
1.3084	-0.000838653
1.3074	-0.000873298
1.3064	-0.000908408
1.3054	-0.000946477
1.3044	-0.000988475
1.3034	-0.00103
1.3024	-0.00108
1.3014	-0.00112
1.3004	-0.00118
1.2994	-0.00124
1.2984	-0.00131
1.2974	-0.00138
1.2964	-0.00147
1.2954	-0.00156
1.2944	-0.00167
1.2934	-0.00178
1.2924	-0.00193
1.2914	-0.00208
1.2904	-0.00225
1.2894	-0.00243
1.2884	-0.00263
1.2874	-0.00284
1.2864	-0.00305
1.2854	-0.00325
1.2844	-0.00345
1.2834	-0.00363
1.2824	-0.00379
1.2814	-0.00392
1.2804	-0.004
1.2794	-0.00405
1.2784	-0.00404
1.2774	-0.00398
1.2764	-0.00388
1.2754	-0.00373
1.2744	-0.00353
1.2734	-0.00331
1.2724	-0.00305
1.2714	-0.00277
1.2704	-0.0025
1.2694	-0.00223
1.2684	-0.00198
1.2674	-0.00175
1.2664	-0.00156
1.2654	-0.0014
1.2644	-0.00126
1.2634	-0.00114
1.2624	-0.00105
1.2614	-0.00097016
1.2604	-0.000905086
1.2594	-0.000852557
1.2584	-0.000801988
1.2574	-0.000760046
1.2564	-0.000723175
1.2554	-0.000690131
1.2544	-0.000661398
1.2534	-0.000635961
1.2524	-0.000613391
1.2514	-0.000593497
1.2504	-0.000575773
1.2494	-0.000559557
1.2484	-0.000544633
1.2474	-0.000531253
1.2464	-0.00051875
1.2454	-0.000507047
1.2444	-0.000497012
1.2434	-0.000487786
1.2424	-0.000479066
1.2414	-0.000471254
1.2404	-0.000463578
1.2394	-0.00045606
1.2384	-0.000449391
1.2374	-0.000442958
1.2364	-0.000436782
1.2354	-0.000431305
1.2344	-0.000426288
1.2334	-0.000420668
1.2324	-0.000415226
1.2314	-0.000409813
1.2304	-0.000404777
1.2294	-0.000399726
1.2284	-0.000395049
1.2274	-0.000390461
1.2264	-0.000385812
1.2254	-0.000381283
1.2244	-0.000376714
1.2234	-0.000372104
1.2224	-0.00036793
1.2214	-0.000363702
1.2204	-0.000359586
1.2194	-0.000355932
1.2184	-0.000352026
1.2174	-0.000348453
1.2164	-0.000344946
1.2154	-0.000341417
1.2144	-0.000338237
1.2134	-0.000335107
1.2124	-0.000332196
1.2114	-0.000329327
1.2104	-0.000326424
1.2094	-0.000323949
1.2084	-0.000321511
1.2074	-0.000318654
1.2064	-0.000316329
1.2054	-0.000314019
1.2044	-0.000311798
1.2034	-0.00031001
1.2024	-0.000308185
1.2014	-0.000306013
1.2004	-0.000303996
1.1994	-0.000301925
1.1984	-0.000299911
1.1974	-0.000297879
1.1964	-0.000296034
1.1954	-0.000294126
1.1944	-0.000292023
1.1934	-0.000290166
1.1924	-0.000288008
1.1914	-0.000285925
1.1904	-0.000283736
1.1894	-0.000281551
1.1884	-0.000279143
1.1874	-0.000276567
1.1864	-0.000273525
1.1854	-0.000270144
1.1844	-0.000266553
1.1834	-0.000262362
1.1824	-0.000257823
1.1814	-0.000252676
1.1804	-0.00024764
