# Supplementary material for: Metal-hydroxyls mediate intramolecular proton transfer in heterogeneous O–O bond formation
Source: Nat Chem. 2025 Nov 14;18(2):335–44. doi: 10.1038/s41557-025-01993-8 (PMC12872446; doi:10.1038/s41557-025-01993-8)
Supplement: Supplementary file 5 — Source data underlying the figure. [file 41557_2025_1993_MOESM5_ESM.xlsx]

## Sheet: Fig.3a
1.0 M NaOH				0.5 M NaOH				0.25 M NaOH				0.125 M NaOH				0.0625 M NaOH
CV		DPV		CV		DPV		CV		DPV		CV		DPV		CV		DPV
E (V vs. NHE)	Current density (A cm-2)	E (V vs. NHE)	Current density (A cm-2)	E (V vs. NHE)	Current density (A cm-2)	E (V vs. NHE)	Current density (A cm-2)	E (V vs. NHE)	Current density (A cm-2)	E (V vs. NHE)	Current density (A cm-2)	E (V vs. NHE)	Current density (A cm-2)	E (V vs. NHE)	Current density (A cm-2)	E (V vs. NHE)	Current density (A cm-2)	E (V vs. NHE)	Current density (A cm-2)
0.34	-0.000101409	0.341	0.00021573	0.34	-0.000123571	0.341	0.000192348	0.34	-0.000109248	0.341	0.000168933	0.34	-0.000105661	0.341	0.000167026	0.34	-0.000109311	0.341	0.000170518
0.341	-9.33276e-05	0.342	0.000211592	0.341	-0.000113821	0.342	0.000188356	0.341	-0.00010027	0.342	0.0001641	0.341	-9.71083e-05	0.342	0.000162954	0.341	-0.000100668	0.342	0.000166602
0.342	-8.87253e-05	0.343	0.000208977	0.342	-0.000108531	0.343	0.000185553	0.342	-9.58454e-05	0.343	0.000161014	0.342	-9.32034e-05	0.343	0.000159693	0.342	-9.67418e-05	0.343	0.00016369
0.343	-8.47318e-05	0.344	0.000206797	0.343	-0.00010401	0.344	0.000183316	0.343	-9.1848e-05	0.344	0.000158296	0.343	-9.00748e-05	0.344	0.000157659	0.343	-9.36113e-05	0.344	0.000160689
0.344	-8.12348e-05	0.345	0.000205693	0.344	-0.000100156	0.345	0.000181929	0.344	-8.87864e-05	0.345	0.00015656	0.344	-8.75314e-05	0.345	0.000156074	0.344	-9.0924e-05	0.345	0.000158173
0.345	-7.80313e-05	0.346	0.000204924	0.345	-9.63714e-05	0.346	0.000181225	0.345	-8.57031e-05	0.346	0.000155149	0.345	-8.51987e-05	0.346	0.000154795	0.345	-8.85972e-05	0.346	0.000156579
0.346	-7.50327e-05	0.347	0.000204268	0.346	-9.28784e-05	0.347	0.0001804	0.346	-8.30335e-05	0.347	0.000154148	0.346	-8.30926e-05	0.347	0.000154007	0.346	-8.65601e-05	0.347	0.000154988
0.347	-7.23612e-05	0.348	0.000204046	0.347	-8.97379e-05	0.348	0.000179994	0.347	-8.0494e-05	0.348	0.000153308	0.347	-8.1152e-05	0.348	0.000153483	0.347	-8.48027e-05	0.348	0.00015379
0.348	-6.95557e-05	0.349	0.000204258	0.348	-8.66369e-05	0.349	0.000179734	0.348	-7.79505e-05	0.349	0.000152539	0.348	-7.9308e-05	0.349	0.000153011	0.348	-8.27794e-05	0.349	0.000152973
0.349	-6.70733e-05	0.35	0.000204443	0.349	-8.37566e-05	0.35	0.000179692	0.349	-7.5805e-05	0.35	0.000152152	0.349	-7.76964e-05	0.35	0.000152657	0.349	-8.1223e-05	0.35	0.000152336
0.35	-6.46678e-05	0.351	0.000204494	0.35	-8.10555e-05	0.351	0.000179446	0.35	-7.35236e-05	0.351	0.000152025	0.35	-7.60434e-05	0.351	0.00015252	0.35	-7.96055e-05	0.351	0.00015169
0.351	-6.2345e-05	0.352	0.000204674	0.351	-7.84431e-05	0.352	0.000179687	0.351	-7.13939e-05	0.352	0.000151492	0.351	-7.44594e-05	0.352	0.000152435	0.351	-7.80353e-05	0.352	0.000151119
0.352	-6.01167e-05	0.353	0.000205438	0.352	-7.58602e-05	0.353	0.000179593	0.352	-6.94237e-05	0.353	0.000151161	0.352	-7.29207e-05	0.353	0.000152482	0.352	-7.66246e-05	0.353	0.000150869
0.353	-5.79831e-05	0.354	0.000205561	0.353	-7.34487e-05	0.354	0.000179541	0.353	-6.73531e-05	0.354	0.000150987	0.353	-7.15121e-05	0.354	0.000152454	0.353	-7.51608e-05	0.354	0.000150576
0.354	-5.60228e-05	0.355	0.000205849	0.354	-7.1386e-05	0.355	0.000179612	0.354	-6.56095e-05	0.355	0.000150765	0.354	-7.01606e-05	0.355	0.000152317	0.354	-7.40496e-05	0.355	0.000150345
0.355	-5.40507e-05	0.356	0.000206457	0.355	-6.89667e-05	0.356	0.000179267	0.355	-6.37418e-05	0.356	0.000150614	0.355	-6.87972e-05	0.356	0.000152426	0.355	-7.25444e-05	0.356	0.000149981
0.356	-5.21357e-05	0.357	0.000206656	0.356	-6.67345e-05	0.357	0.000179786	0.356	-6.19766e-05	0.357	0.000150161	0.356	-6.74319e-05	0.357	0.000152723	0.356	-7.11397e-05	0.357	0.000150052
0.357	-5.0398e-05	0.358	0.000207434	0.357	-6.45535e-05	0.358	0.000180107	0.357	-6.0365e-05	0.358	0.000150269	0.357	-6.62242e-05	0.358	0.000152388	0.357	-7.00404e-05	0.358	0.000149882
0.358	-4.85717e-05	0.359	0.000207784	0.358	-6.25105e-05	0.359	0.000180164	0.358	-5.85879e-05	0.359	0.00015	0.358	-6.4985e-05	0.359	0.000152577	0.358	-6.88307e-05	0.359	0.000149505
0.359	-4.68301e-05	0.36	0.000208076	0.359	-6.0499e-05	0.36	0.00018015	0.359	-5.68778e-05	0.36	0.000149698	0.359	-6.3728e-05	0.36	0.000152516	0.359	-6.76408e-05	0.36	0.000149297
0.36	-4.51633e-05	0.361	0.000208817	0.36	-5.8645e-05	0.361	0.000180522	0.36	-5.55362e-05	0.361	0.000149576	0.36	-6.27292e-05	0.361	0.000152671	0.36	-6.66123e-05	0.361	0.000148972
0.361	-4.3465e-05	0.362	0.000209289	0.361	-5.65527e-05	0.362	0.00018082	0.361	-5.37078e-05	0.362	0.000149717	0.361	-6.1421e-05	0.362	0.000152794	0.361	-6.5383e-05	0.362	0.000148854
0.362	-4.19736e-05	0.363	0.000209902	0.362	-5.48407e-05	0.363	0.000180905	0.362	-5.23938e-05	0.363	0.000149684	0.362	-6.03886e-05	0.363	0.000152978	0.362	-6.43427e-05	0.363	0.000148906
0.363	-4.03443e-05	0.364	0.000210568	0.363	-5.30676e-05	0.364	0.000181268	0.363	-5.10403e-05	0.364	0.0001495	0.363	-5.93169e-05	0.364	0.000153304	0.363	-6.32887e-05	0.364	0.00014883
0.364	-3.88766e-05	0.365	0.000211115	0.364	-5.12708e-05	0.365	0.000181622	0.364	-4.94582e-05	0.365	0.000149415	0.364	-5.81801e-05	0.365	0.000153506	0.364	-6.21539e-05	0.365	0.000148618
0.365	-3.74206e-05	0.366	0.000211408	0.365	-4.95883e-05	0.366	0.000181608	0.365	-4.80634e-05	0.366	0.000149099	0.365	-5.71595e-05	0.366	0.000153521	0.365	-6.12437e-05	0.366	0.000148542
0.366	-3.59509e-05	0.367	0.000211894	0.366	-4.80456e-05	0.367	0.000181877	0.366	-4.67512e-05	0.367	0.000149193	0.366	-5.62021e-05	0.367	0.000153488	0.366	-6.03473e-05	0.367	0.000148523
0.367	-3.45048e-05	0.368	0.000212474	0.367	-4.63651e-05	0.368	0.000182122	0.367	-4.53564e-05	0.368	0.00014917	0.367	-5.51736e-05	0.368	0.000153818	0.367	-5.93957e-05	0.368	0.000148575
0.368	-3.31828e-05	0.369	0.000212937	0.368	-4.48658e-05	0.369	0.000182131	0.368	-4.4064e-05	0.369	0.000149028	0.368	-5.4163e-05	0.369	0.000153974	0.368	-5.83121e-05	0.369	0.000148382
0.369	-3.17998e-05	0.37	0.000213234	0.369	-4.32148e-05	0.37	0.000182245	0.369	-4.27775e-05	0.37	0.000148717	0.369	-5.32015e-05	0.37	0.000154073	0.369	-5.74216e-05	0.37	0.000148528
0.37	-3.05409e-05	0.371	0.000213701	0.37	-4.19342e-05	0.371	0.000182433	0.37	-4.15816e-05	0.371	0.000148698	0.37	-5.23347e-05	0.371	0.00015429	0.37	-5.64838e-05	0.371	0.000148542
0.371	-2.91972e-05	0.372	0.000214027	0.371	-4.02576e-05	0.372	0.000182528	0.371	-4.03424e-05	0.372	0.000148476	0.371	-5.14481e-05	0.372	0.000154276	0.371	-5.55913e-05	0.372	0.000148169
0.372	-2.8021e-05	0.373	0.000214376	0.372	-3.88253e-05	0.373	0.000182448	0.372	-3.90421e-05	0.373	0.000148438	0.372	-5.04591e-05	0.373	0.000154549	0.372	-5.4691e-05	0.373	0.000147985
0.373	-2.67877e-05	0.374	0.000214947	0.373	-3.74521e-05	0.374	0.000182712	0.373	-3.80333e-05	0.374	0.000148306	0.373	-4.96355e-05	0.374	0.000154479	0.373	-5.39206e-05	0.374	0.000147938
0.374	-2.56096e-05	0.375	0.000215272	0.374	-3.59686e-05	0.375	0.000182622	0.374	-3.68118e-05	0.375	0.000148245	0.374	-4.88258e-05	0.375	0.000154681	0.374	-5.31404e-05	0.375	0.000148028
0.375	-2.43566e-05	0.376	0.000215485	0.375	-3.45166e-05	0.376	0.000182811	0.375	-3.60553e-05	0.376	0.000148202	0.375	-4.78801e-05	0.376	0.000154818	0.375	-5.22578e-05	0.376	0.000147891
0.376	-2.33242e-05	0.377	0.000215716	0.376	-3.32873e-05	0.377	0.000182783	0.376	-3.45698e-05	0.377	0.000147929	0.376	-4.70133e-05	0.377	0.000154752	0.376	-5.15111e-05	0.377	0.000147905
0.377	-2.21658e-05	0.378	0.000216212	0.377	-3.18313e-05	0.378	0.000182858	0.377	-3.33503e-05	0.378	0.000147811	0.377	-4.61642e-05	0.378	0.000154974	0.377	-5.0599e-05	0.378	0.000147981
0.378	-2.10428e-05	0.379	0.000216155	0.378	-3.05881e-05	0.379	0.0001825	0.378	-3.23022e-05	0.379	0.000147414	0.378	-4.52697e-05	0.379	0.000155087	0.378	-4.987e-05	0.379	0.000147764
0.379	-2.00557e-05	0.38	0.000216561	0.379	-2.94829e-05	0.38	0.000182707	0.379	-3.12304e-05	0.38	0.00014707	0.379	-4.46077e-05	0.38	0.000155163	0.379	-4.91154e-05	0.38	0.000147381
0.38	-1.89032e-05	0.381	0.000216735	0.38	-2.81333e-05	0.381	0.000182561	0.38	-3.01902e-05	0.381	0.000147221	0.38	-4.36404e-05	0.381	0.000155215	0.38	-4.82427e-05	0.381	0.00014774
0.381	-1.78945e-05	0.382	0.000216754	0.381	-2.70281e-05	0.382	0.000182627	0.381	-2.91657e-05	0.382	0.000146853	0.381	-4.29587e-05	0.382	0.000155083	0.381	-4.76083e-05	0.382	0.000147584
0.382	-1.67833e-05	0.383	0.000217188	0.382	-2.58933e-05	0.383	0.000182443	0.382	-2.82141e-05	0.383	0.000146716	0.382	-4.21096e-05	0.383	0.000154946	0.382	-4.67887e-05	0.383	0.000147188
0.383	-1.57667e-05	0.384	0.000217632	0.383	-2.45792e-05	0.384	0.00018258	0.383	-2.71207e-05	0.384	0.000146763	0.383	-4.13649e-05	0.384	0.000155116	0.383	-4.61346e-05	0.384	0.000147268
0.384	-1.46851e-05	0.385	0.000217438	0.384	-2.3602e-05	0.385	0.000182504	0.384	-2.61888e-05	0.385	0.000146145	0.384	-4.06458e-05	0.385	0.000154979	0.384	-4.53327e-05	0.385	0.000147216
0.385	-1.37178e-05	0.386	0.000217377	0.385	-2.24396e-05	0.386	0.000182075	0.385	-2.51919e-05	0.386	0.000145904	0.385	-3.97927e-05	0.386	0.000155144	0.385	-4.46097e-05	0.386	0.000146744
0.386	-1.27347e-05	0.387	0.000217533	0.386	-2.14329e-05	0.387	0.000181589	0.386	-2.44176e-05	0.387	0.00014556	0.386	-3.92548e-05	0.387	0.000154984	0.386	-4.40324e-05	0.387	0.000146574
0.387	-1.18284e-05	0.388	0.000217566	0.387	-2.03355e-05	0.388	0.000181612	0.387	-2.34503e-05	0.388	0.000145456	0.387	-3.83958e-05	0.388	0.000154766	0.387	-4.33074e-05	0.388	0.000146584
0.388	-1.08236e-05	0.389	0.000217481	0.388	-1.92046e-05	0.389	0.00018165	0.388	-2.24199e-05	0.389	0.000145333	0.388	-3.76767e-05	0.389	0.000155073	0.388	-4.2541e-05	0.389	0.000146291
0.389	-9.9331e-06	0.39	0.000217769	0.389	-1.83299e-05	0.39	0.000181589	0.389	-2.17146e-05	0.39	0.00014481	0.389	-3.69675e-05	0.39	0.000154927	0.389	-4.1952e-05	0.39	0.000145914
0.39	-9.02289e-06	0.391	0.000217599	0.39	-1.7201e-05	0.391	0.000181325	0.39	-2.06763e-05	0.391	0.000144399	0.39	-3.61223e-05	0.391	0.00015463	0.39	-4.12526e-05	0.391	0.000146197
0.391	-8.09495e-06	0.392	0.000217707	0.391	-1.61785e-05	0.392	0.000181485	0.391	-1.98252e-05	0.392	0.00014447	0.391	-3.54052e-05	0.392	0.000154493	0.391	-4.06064e-05	0.392	0.000145937
0.392	-7.27143e-06	0.393	0.000217939	0.392	-1.52131e-05	0.393	0.00018107	0.392	-1.90155e-05	0.393	0.000143781	0.392	-3.47609e-05	0.393	0.000154497	0.392	-4.00212e-05	0.393	0.000145697
0.393	-6.44594e-06	0.394	0.000217873	0.393	-1.42083e-05	0.394	0.000180626	0.393	-1.81821e-05	0.394	0.000143531	0.393	-3.40162e-05	0.394	0.000154592	0.393	-3.93849e-05	0.394	0.000145385
0.394	-5.57119e-06	0.395	0.00021749	0.394	-1.3243e-05	0.395	0.000180588	0.394	-1.72758e-05	0.395	0.000143012	0.394	-3.33877e-05	0.395	0.000154351	0.394	-3.86855e-05	0.395	0.000145286
0.395	-4.73782e-06	0.396	0.000217504	0.395	-1.22027e-05	0.396	0.000179975	0.395	-1.6543e-05	0.396	0.000142563	0.395	-3.27691e-05	0.396	0.00015412	0.395	-3.80944e-05	0.396	0.00014497
0.396	-3.92414e-06	0.397	0.000217585	0.396	-1.12846e-05	0.397	0.000179852	0.396	-1.56465e-05	0.397	0.000142507	0.396	-3.19594e-05	0.397	0.000153875	0.396	-3.74324e-05	0.397	0.000144885
0.397	-3.08486e-06	0.398	0.000217264	0.397	-1.03744e-05	0.398	0.000179659	0.397	-1.47265e-05	0.398	0.000142167	0.397	-3.12481e-05	0.398	0.00015412	0.397	-3.66936e-05	0.398	0.00014464
0.398	-2.4288e-06	0.399	0.000217297	0.398	-9.54301e-06	0.399	0.000179357	0.398	-1.40369e-05	0.399	0.000141907	0.398	-3.06571e-05	0.399	0.000153544	0.398	-3.62602e-05	0.399	0.000144205
0.399	-1.59346e-06	0.4	0.000217066	0.399	-8.69585e-06	0.4	0.000179102	0.399	-1.31563e-05	0.4	0.000141624	0.399	-3.0003e-05	0.4	0.000153393	0.399	-3.55904e-05	0.4	0.000144045
0.4	-8.62532e-07	0.401	0.000217231	0.4	-7.97871e-06	0.401	0.000178857	0.4	-1.24825e-05	0.401	0.000141152	0.4	-2.94297e-05	0.401	0.000153384	0.4	-3.50624e-05	0.401	0.00014396
0.401	-8.62926e-08	0.402	0.000216594	0.401	-6.99758e-06	0.402	0.000178611	0.401	-1.15644e-05	0.402	0.000140907	0.401	-2.87441e-05	0.402	0.000153228	0.401	-3.43176e-05	0.402	0.000143701
0.402	5.26424e-07	0.403	0.000216749	0.402	-6.38683e-06	0.403	0.00017796	0.402	-1.10403e-05	0.403	0.000140227	0.402	-2.81314e-05	0.403	0.000152879	0.402	-3.39236e-05	0.403	0.000143229
0.403	1.34798e-06	0.404	0.000216622	0.403	-5.46086e-06	0.404	0.00017788	0.403	-1.01813e-05	0.404	0.000140025	0.403	-2.74083e-05	0.404	0.000152445	0.403	-3.3171e-05	0.404	0.000143092
0.404	2.10845e-06	0.405	0.000216433	0.404	-4.59202e-06	0.405	0.000177318	0.404	-9.46026e-06	0.405	0.000139534	0.404	-2.68587e-05	0.405	0.000152365	0.404	-3.27061e-05	0.405	0.000142894
0.405	2.64433e-06	0.406	0.000216051	0.405	-3.93991e-06	0.406	0.000176851	0.405	-8.88301e-06	0.406	0.00013893	0.405	-2.62361e-05	0.406	0.000152001	0.405	-3.2119e-05	0.406	0.000142535
0.406	3.46786e-06	0.407	0.000215876	0.406	-3.25232e-06	0.407	0.000176497	0.406	-8.05949e-06	0.407	0.000138713	0.406	-2.5649e-05	0.407	0.000151727	0.406	-3.15772e-05	0.407	0.000142422
0.407	4.18499e-06	0.408	0.000215584	0.407	-2.32832e-06	0.408	0.000176157	0.407	-7.39752e-06	0.408	0.000138458	0.407	-2.49515e-05	0.408	0.000151657	0.407	-3.10767e-05	0.408	0.000141969
0.408	4.93759e-06	0.409	0.000215291	0.408	-1.82987e-06	0.409	0.000175751	0.408	-6.79268e-06	0.409	0.000137906	0.408	-2.44413e-05	0.409	0.000151463	0.408	-3.04601e-05	0.409	0.000141761
0.409	5.52666e-06	0.41	0.00021548	0.409	-8.97994e-07	0.41	0.000175398	0.409	-6.01053e-06	0.41	0.00013767	0.409	-2.37025e-05	0.41	0.000151142	0.409	-2.9936e-05	0.41	0.000141686
0.41	6.23986e-06	0.411	0.000215093	0.41	-2.69517e-07	0.411	0.000175011	0.41	-5.42343e-06	0.411	0.000136783	0.41	-2.31666e-05	0.411	0.000150505	0.41	-2.92741e-05	0.411	0.000141365
0.411	6.68314e-06	0.412	0.000214947	0.411	3.21528e-07	0.412	0.000174567	0.411	-4.9171e-06	0.412	0.000136608	0.411	-2.2745e-05	0.412	0.000150491	0.411	-2.8947e-05	0.412	0.000140581
0.412	7.54213e-06	0.413	0.000214215	0.412	1.16278e-06	0.413	0.000174232	0.412	-4.03644e-06	0.413	0.000136089	0.412	-2.19687e-05	0.413	0.000150043	0.412	-2.83343e-05	0.413	0.000140638
0.413	8.08195e-06	0.414	0.000214017	0.413	1.71048e-06	0.414	0.000173699	0.413	-3.55573e-06	0.414	0.000135589	0.413	-2.14604e-05	0.414	0.000149533	0.413	-2.77748e-05	0.414	0.000140303
0.414	8.6198e-06	0.415	0.000214097	0.414	2.39019e-06	0.415	0.000173076	0.414	-2.96862e-06	0.415	0.000135046	0.414	-2.08064e-05	0.415	0.00014899	0.414	-2.73906e-05	0.415	0.000140006
0.415	9.2601e-06	0.416	0.000213791	0.415	3.17233e-06	0.416	0.00017283	0.415	-2.26528e-06	0.416	0.000134442	0.415	-2.02468e-05	0.416	0.000148882	0.415	-2.68685e-05	0.416	0.000139538
0.416	9.90236e-06	0.417	0.000213503	0.416	3.78505e-06	0.417	0.000172467	0.416	-1.63877e-06	0.417	0.000134032	0.416	-1.96164e-05	0.417	0.000148561	0.416	-2.61967e-05	0.417	0.000139383
0.417	1.05407e-05	0.418	0.000213177	0.417	4.47263e-06	0.418	0.00017158	0.417	-1.0891e-06	0.418	0.000133862	0.417	-1.90293e-05	0.418	0.000148221	0.417	-2.57416e-05	0.418	0.000139024
0.418	1.10214e-05	0.419	0.000213102	0.418	4.97305e-06	0.419	0.000171438	0.418	-6.00502e-07	0.419	0.00013305	0.418	-1.8649e-05	0.419	0.000147863	0.418	-2.5316e-05	0.419	0.000138665
0.419	1.16144e-05	0.42	0.000212432	0.419	5.65866e-06	0.42	0.000171061	0.419	3.97969e-08	0.42	0.000133078	0.419	-1.7928e-05	0.42	0.000147466	0.419	-2.48274e-05	0.42	0.000138581
0.42	1.19848e-05	0.421	0.00021196	0.42	6.35216e-06	0.421	0.000170664	0.42	6.30842e-07	0.421	0.000132045	0.42	-1.73054e-05	0.421	0.000147211	0.42	-2.43053e-05	0.421	0.000137939
0.421	1.23769e-05	0.422	0.000211554	0.421	6.79741e-06	0.422	0.000169711	0.421	1.1746e-06	0.422	0.000131771	0.421	-1.68207e-05	0.422	0.000146504	0.421	-2.38857e-05	0.422	0.000137538
0.422	1.33659e-05	0.423	0.000211384	0.422	7.47514e-06	0.423	0.000169749	0.422	1.62774e-06	0.423	0.000131365	0.422	-1.6208e-05	0.423	0.000146532	0.422	-2.33222e-05	0.423	0.00013742
0.423	1.39313e-05	0.424	0.000211016	0.423	8.0524e-06	0.424	0.000169018	0.423	2.45323e-06	0.424	0.000130761	0.423	-1.56584e-05	0.424	0.000145739	0.423	-2.28238e-05	0.424	0.000137004
0.424	1.43746e-05	0.425	0.000210563	0.424	8.59813e-06	0.425	0.000168376	0.424	2.76254e-06	0.425	0.000130242	0.424	-1.52072e-05	0.425	0.000145475	0.424	-2.24376e-05	0.425	0.000136684
0.425	1.50149e-05	0.426	0.000210157	0.425	9.20887e-06	0.426	0.000168437	0.425	3.43042e-06	0.426	0.000129756	0.425	-1.45196e-05	0.426	0.00014489	0.425	-2.18939e-05	0.426	0.000136457
0.426	1.54089e-05	0.427	0.000209784	0.426	9.70929e-06	0.427	0.000167781	0.426	3.9663e-06	0.427	0.000129402	0.426	-1.40054e-05	0.427	0.00014471	0.426	-2.1555e-05	0.427	0.000135877
0.427	1.5935e-05	0.428	0.000209629	0.427	1.02176e-05	0.428	0.000167338	0.427	4.32093e-06	0.428	0.000129053	0.427	-1.35069e-05	0.428	0.000144154	0.427	-2.1027e-05	0.428	0.000135858
0.428	1.65634e-05	0.429	0.000209223	0.428	1.07554e-05	0.429	0.000166819	0.428	5.02624e-06	0.429	0.000128232	0.428	-1.2847e-05	0.429	0.000143441	0.428	-2.05286e-05	0.429	0.000135249
0.429	1.70973e-05	0.43	0.000208675	0.429	1.14568e-05	0.43	0.000166215	0.429	5.56607e-06	0.43	0.000128034	0.429	-1.23268e-05	0.43	0.000143394	0.429	-2.00695e-05	0.43	0.000134862
0.43	1.75347e-05	0.431	0.0002086	0.43	1.18942e-05	0.431	0.000165908	0.43	5.84583e-06	0.431	0.000127392	0.43	-1.1789e-05	0.431	0.000142828	0.43	-1.95947e-05	0.431	0.000134499
0.431	1.80726e-05	0.432	0.00020809	0.431	1.24005e-05	0.432	0.000165573	0.431	6.49204e-06	0.432	0.000127095	0.431	-1.12275e-05	0.432	0.000142332	0.431	-1.91593e-05	0.432	0.000134022
0.432	1.85769e-05	0.433	0.000207963	0.432	1.29443e-05	0.433	0.000165049	0.432	6.95305e-06	0.433	0.000126415	0.432	-1.07665e-05	0.433	0.000141973	0.432	-1.87948e-05	0.433	0.000133786
0.433	1.91266e-05	0.434	0.000207444	0.433	1.34939e-05	0.434	0.00016445	0.433	7.4318e-06	0.434	0.000125769	0.433	-1.02976e-05	0.434	0.000141313	0.433	-1.81723e-05	0.434	0.000133409
0.434	1.94812e-05	0.435	0.000207203	0.434	1.38624e-05	0.435	0.000163813	0.434	7.83174e-06	0.435	0.000125679	0.434	-9.68486e-06	0.435	0.000140935	0.434	-1.78748e-05	0.435	0.00013289
0.435	1.99186e-05	0.436	0.000207	0.435	1.43982e-05	0.436	0.000163709	0.435	8.41293e-06	0.436	0.000124929	0.435	-9.28492e-06	0.436	0.000140506	0.435	-1.73606e-05	0.436	0.000132687
0.436	2.05845e-05	0.437	0.000206807	0.436	1.49341e-05	0.437	0.000162911	0.436	8.93896e-06	0.437	0.00012474	0.436	-8.70964e-06	0.437	0.000140029	0.436	-1.69173e-05	0.437	0.000132493
0.437	2.07776e-05	0.438	0.00020616	0.437	1.5273e-05	0.438	0.000162515	0.437	9.07096e-06	0.438	0.000124065	0.437	-8.33728e-06	0.438	0.000139487	0.437	-1.65469e-05	0.438	0.000131851
0.438	2.13706e-05	0.439	0.000205953	0.438	1.58837e-05	0.439	0.000162015	0.438	9.85311e-06	0.439	0.000123673	0.438	-7.79746e-06	0.439	0.000138854	0.438	-1.61135e-05	0.439	0.000131497
0.439	2.1871e-05	0.44	0.000205533	0.439	1.63881e-05	0.44	0.000161302	0.439	1.01605e-05	0.44	0.0001234	0.439	-7.21823e-06	0.44	0.000138533	0.439	-1.55106e-05	0.44	0.000131101
0.44	2.21803e-05	0.441	0.000205561	0.44	1.68235e-05	0.441	0.000161165	0.44	1.05624e-05	0.441	0.000122673	0.44	-6.79071e-06	0.441	0.00013825	0.44	-1.53057e-05	0.441	0.000130922
0.441	2.29231e-05	0.442	0.00020515	0.441	1.72313e-05	0.442	0.000160698	0.441	1.10529e-05	0.442	0.000122508	0.441	-6.31985e-06	0.442	0.000137807	0.441	-1.46713e-05	0.442	0.00013037
0.442	2.32206e-05	0.443	0.000204881	0.442	1.76707e-05	0.443	0.000160061	0.442	1.15928e-05	0.443	0.000122045	0.442	-5.75638e-06	0.443	0.000137	0.442	-1.42517e-05	0.443	0.000130167
0.443	2.35654e-05	0.444	0.00020448	0.443	1.79347e-05	0.444	0.000159707	0.443	1.18646e-05	0.444	0.000121474	0.443	-5.42737e-06	0.444	0.000136334	0.443	-1.39167e-05	0.444	0.000129794
0.444	2.41544e-05	0.445	0.000204391	0.444	1.85454e-05	0.445	0.000159561	0.444	1.24242e-05	0.445	0.000120998	0.444	-4.9565e-06	0.445	0.000136603	0.444	-1.34459e-05	0.445	0.00012952
0.445	2.45563e-05	0.446	0.000204244	0.445	1.90655e-05	0.446	0.000158914	0.445	1.26665e-05	0.446	0.000120436	0.445	-4.37137e-06	0.446	0.00013565	0.445	-1.28982e-05	0.446	0.000128954
0.446	2.48597e-05	0.447	0.000204013	0.446	1.94241e-05	0.447	0.000158575	0.446	1.30664e-05	0.447	0.000120153	0.446	-3.98325e-06	0.447	0.000135117	0.446	-1.26736e-05	0.447	0.000128713
0.447	2.5437e-05	0.448	0.000204178	0.447	1.99935e-05	0.448	0.000158079	0.447	1.36555e-05	0.448	0.000119846	0.447	-3.58725e-06	0.448	0.000134702	0.447	-1.21475e-05	0.448	0.000128477
0.448	2.57581e-05	0.449	0.00020382	0.448	2.04781e-05	0.449	0.000157923	0.448	1.40397e-05	0.449	0.0001192	0.448	-3.05728e-06	0.449	0.000134253	0.448	-1.15644e-05	0.449	0.000127444
0.449	2.64102e-05	0.45	0.000203843	0.449	2.08406e-05	0.45	0.000157654	0.449	1.43982e-05	0.45	0.000119096	0.449	-2.6002e-06	0.45	0.000133602	0.449	-1.12413e-05	0.45	0.000127085
0.45	2.64398e-05	0.451	0.000203404	0.45	2.11559e-05	0.451	0.00015731	0.45	1.46504e-05	0.451	0.000118648	0.45	-2.36773e-06	0.451	0.00013338	0.45	-1.10265e-05	0.451	0.000127213
0.451	2.69914e-05	0.452	0.000203947	0.451	2.15597e-05	0.452	0.000156654	0.451	1.51016e-05	0.452	0.00011845	0.451	-1.87125e-06	0.452	0.000133041	0.451	-1.05419e-05	0.452	0.000126906
0.452	2.74347e-05	0.453	0.000203485	0.452	2.20661e-05	0.453	0.000156616	0.452	1.56572e-05	0.453	0.000117912	0.452	-1.29793e-06	0.453	0.000132182	0.452	-1.00592e-05	0.453	0.000126566
0.453	2.78425e-05	0.454	0.000203654	0.453	2.2332e-05	0.454	0.000156225	0.453	1.57458e-05	0.454	0.000117388	0.453	-1.0497e-06	0.454	0.00013179	0.453	-9.78928e-06	0.454	0.000126307
0.454	2.8274e-05	0.455	0.000203678	0.454	2.28187e-05	0.455	0.0001558	0.454	1.62384e-05	0.455	0.000117114	0.454	-4.27128e-07	0.455	0.000131597	0.454	-9.27901e-06	0.455	0.000126019
0.455	2.87114e-05	0.456	0.000204258	0.455	2.33565e-05	0.456	0.000155545	0.455	1.6792e-05	0.456	0.000116392	0.455	-5.87105e-08	0.456	0.000131186	0.455	-8.82193e-06	0.456	0.000125325
0.456	2.89911e-05	0.457	0.000204329	0.456	2.35456e-05	0.457	0.000155319	0.456	1.69338e-05	0.457	0.000116392	0.456	2.72275e-07	0.457	0.000130705	0.456	-8.58158e-06	0.457	0.000124919
0.457	2.95881e-05	0.458	0.000204787	0.457	2.41229e-05	0.458	0.000154884	0.457	1.74145e-05	0.458	0.000116118	0.457	7.86484e-07	0.458	0.000129926	0.457	-8.09101e-06	0.458	0.000124641
0.458	2.97792e-05	0.459	0.000204929	0.458	2.43849e-05	0.459	0.000154578	0.458	1.77731e-05	0.459	0.000115835	0.458	1.10959e-06	0.459	0.000129884	0.458	-7.76791e-06	0.459	0.000124037
0.459	3.0252e-05	0.46	0.000205226	0.459	2.48637e-05	0.46	0.000154507	0.459	1.81159e-05	0.46	0.000115326	0.459	1.5115e-06	0.46	0.00012935	0.459	-7.41328e-06	0.46	0.00012416
0.46	3.07426e-05	0.461	0.000206439	0.46	2.51592e-05	0.461	0.000153945	0.46	1.8441e-05	0.461	0.000115014	0.46	2.07496e-06	0.461	0.000128713	0.46	-6.89513e-06	0.461	0.000123782
0.461	3.10933e-05	0.462	0.000207095	0.461	2.55808e-05	0.462	0.00015386	0.461	1.89414e-05	0.462	0.000114811	0.461	2.49263e-06	0.462	0.000128326	0.461	-6.45185e-06	0.462	0.000123301
0.462	3.14262e-05	0.463	0.000208284	0.462	2.60517e-05	0.463	0.000153761	0.462	1.9103e-05	0.463	0.000114377	0.462	2.7586e-06	0.463	0.000128208	0.462	-6.24892e-06	0.463	0.000123164
0.463	3.18439e-05	0.464	0.000209685	0.463	2.6292e-05	0.464	0.000153695	0.463	1.95797e-05	0.464	0.000114401	0.463	3.14672e-06	0.464	0.000127935	0.463	-5.86671e-06	0.464	0.000122673
0.464	3.23286e-05	0.465	0.000211634	0.464	2.67156e-05	0.465	0.000153662	0.464	1.98556e-05	0.465	0.000113613	0.464	3.54863e-06	0.465	0.000127538	0.464	-5.33674e-06	0.465	0.000122432
0.465	3.27147e-05	0.466	0.000213885	0.465	2.71707e-05	0.466	0.000153563	0.465	2.02319e-05	0.466	0.000113537	0.465	4.01753e-06	0.466	0.000127066	0.465	-4.94862e-06	0.466	0.000122178
0.466	3.29748e-05	0.467	0.00021741	0.466	2.73677e-05	0.467	0.00015319	0.466	2.05353e-05	0.467	0.000113617	0.466	4.27562e-06	0.467	0.000126826	0.466	-4.72796e-06	0.467	0.000121526
0.467	3.36269e-05	0.468	0.000221799	0.467	2.78465e-05	0.468	0.00015328	0.467	2.08997e-05	0.468	0.000113193	0.467	4.8903e-06	0.468	0.000125976	0.467	-4.26301e-06	0.468	0.000121191
0.468	3.4015e-05	0.469	0.000226947	0.468	2.83528e-05	0.469	0.000153082	0.468	2.12563e-05	0.469	0.000113254	0.468	5.17598e-06	0.469	0.000125783	0.468	-3.8079e-06	0.469	0.000121149
0.469	3.42002e-05	0.47	0.000234233	0.469	2.84888e-05	0.47	0.000153615	0.469	2.14809e-05	0.47	0.000112995	0.469	5.40648e-06	0.47	0.000125637	0.469	-3.60498e-06	0.47	0.000120663
0.47	3.474e-05	0.471	0.000242817	0.47	2.88158e-05	0.471	0.000153535	0.47	2.19124e-05	0.471	0.000112565	0.47	5.8872e-06	0.471	0.000124957	0.47	-3.15579e-06	0.471	0.000120663
0.471	3.51518e-05	0.472	0.000254364	0.471	2.95408e-05	0.472	0.000153502	0.471	2.21981e-05	0.472	0.00011257	0.471	6.33442e-06	0.472	0.000124613	0.471	-2.66325e-06	0.472	0.000120139
0.472	3.54591e-05	0.473	0.000268799	0.472	2.97004e-05	0.473	0.000153875	0.472	2.24778e-05	0.473	0.000112159	0.472	6.58463e-06	0.473	0.000124348	0.472	-2.40516e-06	0.473	0.00011987
0.473	3.60226e-05	0.474	0.000285957	0.473	3.01851e-05	0.474	0.000153893	0.473	2.28187e-05	0.474	0.00011215	0.473	7.01413e-06	0.474	0.000124075	0.473	-1.97764e-06	0.474	0.000119823
0.474	3.64403e-05	0.475	0.000307211	0.474	3.05692e-05	0.475	0.000154403	0.474	2.31851e-05	0.475	0.000112249	0.474	7.37663e-06	0.475	0.000123423	0.474	-1.60922e-06	0.475	0.000119559
0.475	3.66511e-05	0.476	0.000333198	0.475	3.06185e-05	0.476	0.000154889	0.475	2.34767e-05	0.476	0.000111843	0.475	7.68595e-06	0.476	0.000123202	0.475	-1.31567e-06	0.476	0.000118969
0.476	3.72638e-05	0.477	0.000364126	0.476	3.12805e-05	0.477	0.000155493	0.476	2.3916e-05	0.477	0.000112188	0.476	8.04057e-06	0.477	0.000123079	0.476	-8.4086e-07	0.477	0.000118771
0.477	3.7579e-05	0.478	0.000399952	0.477	3.15031e-05	0.478	0.000155805	0.477	2.42194e-05	0.478	0.000111824	0.477	8.54887e-06	0.478	0.000122701	0.477	-5.63069e-07	0.478	0.000118497
0.478	3.79711e-05	0.479	0.000442517	0.478	3.19011e-05	0.479	0.000157079	0.478	2.44342e-05	0.479	0.000111772	0.478	8.75771e-06	0.479	0.000122522	0.478	-9.81135e-08	0.479	0.000118313
0.479	3.85641e-05	0.48	0.000491334	0.479	3.24428e-05	0.48	0.000157569	0.479	2.48735e-05	0.48	0.000112188	0.479	9.17538e-06	0.48	0.000122234	0.479	3.01827e-07	0.48	0.000117964
0.48	3.88813e-05	0.481	0.000547664	0.48	3.27817e-05	0.481	0.000159042	0.48	2.51533e-05	0.481	0.000111853	0.48	9.59699e-06	0.481	0.000122149	0.48	6.91916e-07	0.481	0.000118124
0.481	3.9297e-05	0.482	0.000610841	0.481	3.31285e-05	0.482	0.000160736	0.481	2.54626e-05	0.482	0.000111791	0.481	9.92601e-06	0.482	0.000121654	0.481	1.1549e-06	0.482	0.00011777
0.482	3.97954e-05	0.483	0.00068238	0.482	3.34378e-05	0.483	0.000162708	0.482	2.56971e-05	0.483	0.000111876	0.482	1.01861e-05	0.483	0.000121371	0.482	1.30069e-06	0.483	0.000117218
0.483	4.01855e-05	0.484	0.000762153	0.483	3.39382e-05	0.484	0.000165535	0.483	2.61285e-05	0.484	0.000112301	0.483	1.05584e-05	0.484	0.000121404	0.483	1.80308e-06	0.484	0.000117072
0.484	4.08061e-05	0.485	0.000848391	0.484	3.42928e-05	0.485	0.000168805	0.484	2.64733e-05	0.485	0.000112466	0.484	1.0984e-05	0.485	0.000121036	0.484	2.16953e-06	0.485	0.000116718
0.485	4.1011e-05	0.486	0.000944062	0.485	3.46632e-05	0.486	0.000173038	0.485	2.65974e-05	0.486	0.000112424	0.485	1.11928e-05	0.486	0.000120814	0.485	2.49657e-06	0.486	0.00011652
0.486	4.16237e-05	0.487	0.00105	0.486	3.5075e-05	0.487	0.000178531	0.486	2.70427e-05	0.487	0.00011256	0.486	1.16203e-05	0.487	0.000120941	0.486	2.95562e-06	0.487	0.000116449
0.487	4.22739e-05	0.488	0.00116	0.487	3.55281e-05	0.488	0.00018559	0.487	2.73973e-05	0.488	0.000112792	0.487	1.20242e-05	0.488	0.000120691	0.487	3.34965e-06	0.488	0.000116336
0.488	4.24591e-05	0.489	0.00128	0.488	3.57941e-05	0.489	0.000194868	0.488	2.74781e-05	0.489	0.000113655	0.488	1.22173e-05	0.489	0.000120507	0.488	3.66093e-06	0.489	0.000116321
0.489	4.31821e-05	0.49	0.00141	0.489	3.63694e-05	0.49	0.000205863	0.489	2.80691e-05	0.49	0.000113424	0.489	1.26704e-05	0.49	0.000120323	0.489	4.02541e-06	0.49	0.000116104
0.49	4.36294e-05	0.491	0.00155	0.49	3.65605e-05	0.491	0.000219449	0.49	2.83193e-05	0.491	0.000113877	0.49	1.29187e-05	0.491	0.000119988	0.49	4.3761e-06	0.491	0.000115647
0.491	4.40825e-05	0.492	0.0017	0.491	3.71022e-05	0.492	0.000236423	0.491	2.84572e-05	0.492	0.000114514	0.491	1.32772e-05	0.492	0.000120403	0.491	4.66571e-06	0.492	0.000115779
0.492	4.47779e-05	0.493	0.00186	0.492	3.74214e-05	0.493	0.000257743	0.492	2.89301e-05	0.493	0.000115033	0.492	1.37146e-05	0.493	0.000119941	0.492	5.16416e-06	0.493	0.0001155
0.493	4.53119e-05	0.494	0.00203	0.493	3.79849e-05	0.494	0.000283763	0.493	2.92039e-05	0.494	0.000115783	0.493	1.40653e-05	0.494	0.000120054	0.493	5.54834e-06	0.494	0.000115543
0.494	4.57827e-05	0.495	0.00221	0.494	3.83809e-05	0.495	0.000314648	0.494	2.93812e-05	0.495	0.000116704	0.494	1.43608e-05	0.495	0.000120413	0.494	5.92857e-06	0.495	0.000115401
0.495	4.64506e-05	0.496	0.00239	0.495	3.87237e-05	0.496	0.000351182	0.495	2.99053e-05	0.496	0.000117997	0.495	1.46209e-05	0.496	0.000120101	0.495	6.28123e-06	0.496	0.00011525
0.496	4.70633e-05	0.497	0.00258	0.496	3.91768e-05	0.497	0.00039336	0.496	3.00984e-05	0.497	0.00011895	0.496	1.50385e-05	0.497	0.000119922	0.496	6.6792e-06	0.497	0.00011508
0.497	4.77509e-05	0.498	0.00276	0.497	3.98348e-05	0.498	0.00044096	0.497	3.05279e-05	0.498	0.000120134	0.497	1.55074e-05	0.498	0.000120281	0.497	6.95108e-06	0.498	0.000114797
0.498	4.82828e-05	0.499	0.00295	0.498	3.99767e-05	0.499	0.000495123	0.498	3.08175e-05	0.499	0.000122163	0.498	1.56138e-05	0.499	0.000120144	0.498	7.41013e-06	0.499	0.000114906
0.499	4.90906e-05	0.5	0.00312	0.499	4.05539e-05	0.5	0.000555002	0.499	3.1115e-05	0.5	0.000124518	0.499	1.60374e-05	0.5	0.000120295	0.499	7.71353e-06	0.5	0.000114882
0.5	4.98609e-05	0.501	0.00329	0.5	4.12455e-05	0.501	0.000622596	0.5	3.15701e-05	0.501	0.000127826	0.5	1.64905e-05	0.501	0.000120535	0.5	8.21395e-06	0.501	0.000114797
0.501	5.04835e-05	0.502	0.00345	0.501	4.12218e-05	0.502	0.000696262	0.501	3.17434e-05	0.502	0.000131927	0.501	1.66836e-05	0.502	0.000120894	0.501	8.26714e-06	0.502	0.000114759
0.502	5.1372e-05	0.503	0.0036	0.502	4.21202e-05	0.503	0.000775064	0.502	3.21493e-05	0.503	0.000137514	0.502	1.70934e-05	0.503	0.000120918	0.502	8.92123e-06	0.503	0.000114925
0.503	5.23394e-05	0.504	0.00374	0.503	4.25871e-05	0.504	0.000858518	0.503	3.25729e-05	0.504	0.000143705	0.503	1.75111e-05	0.504	0.000121451	0.503	9.24631e-06	0.504	0.000114736
0.504	5.31531e-05	0.505	0.00388	0.504	4.29654e-05	0.505	0.000950126	0.504	3.27265e-05	0.505	0.000152945	0.504	1.76805e-05	0.505	0.000121441	0.504	9.56941e-06	0.505	0.000114759
0.505	5.43233e-05	0.506	0.004	0.505	4.36471e-05	0.506	0.00105	0.505	3.31974e-05	0.506	0.000164308	0.505	1.81021e-05	0.506	0.000122248	0.505	9.95556e-06	0.506	0.000114542
0.506	5.54187e-05	0.507	0.0041	0.506	4.41692e-05	0.507	0.00115	0.506	3.35382e-05	0.507	0.00017855	0.506	1.85021e-05	0.507	0.000122428	0.506	1.03673e-05	0.507	0.000114868
0.507	5.65535e-05	0.508	0.0042	0.507	4.4644e-05	0.508	0.00126	0.507	3.38082e-05	0.508	0.000196737	0.507	1.87976e-05	0.508	0.000122923	0.507	1.06372e-05	0.508	0.000115043
0.508	5.81395e-05	0.509	0.00429	0.508	4.51877e-05	0.509	0.00137	0.508	3.42889e-05	0.509	0.000218963	0.508	1.91601e-05	0.509	0.00012365	0.508	1.11672e-05	0.509	0.000115161
0.509	5.96447e-05	0.51	0.00436	0.509	4.57748e-05	0.51	0.00149	0.509	3.45824e-05	0.51	0.000245964	0.509	1.94497e-05	0.51	0.00012406	0.509	1.15199e-05	0.51	0.000115132
0.51	6.15518e-05	0.511	0.00442	0.51	4.65058e-05	0.511	0.00162	0.51	3.49843e-05	0.511	0.000279723	0.51	1.99147e-05	0.511	0.000124933	0.51	1.18272e-05	0.511	0.000115208
0.511	6.35909e-05	0.512	0.00447	0.511	4.71717e-05	0.512	0.00176	0.511	3.54059e-05	0.512	0.00031965	0.511	2.01826e-05	0.512	0.000126033	0.511	1.23178e-05	0.512	0.000115505
0.512	6.61383e-05	0.513	0.0045	0.512	4.77982e-05	0.513	0.0019	0.512	3.57034e-05	0.513	0.000366802	0.512	2.05294e-05	0.513	0.000126868	0.512	1.25148e-05	0.513	0.00011568
0.513	6.88236e-05	0.514	0.00452	0.513	4.85606e-05	0.514	0.00205	0.513	3.61763e-05	0.514	0.000421654	0.513	2.09588e-05	0.514	0.000128034	0.513	1.32024e-05	0.514	0.000115873
0.514	7.25078e-05	0.515	0.00451	0.514	4.89822e-05	0.515	0.0022	0.514	3.62669e-05	0.515	0.000483944	0.514	2.12051e-05	0.515	0.000129247	0.514	1.32674e-05	0.515	0.000116227
0.515	7.68224e-05	0.516	0.0045	0.515	4.98255e-05	0.516	0.00236	0.515	3.68205e-05	0.516	0.000555771	0.515	2.15479e-05	0.516	0.000131318	0.515	1.37087e-05	0.516	0.00011668
0.516	8.23251e-05	0.517	0.00447	0.516	5.08657e-05	0.517	0.00251	0.516	3.73899e-05	0.517	0.000635143	0.516	2.19242e-05	0.517	0.000133814	0.516	1.43116e-05	0.517	0.000116656
0.517	8.88187e-05	0.518	0.00442	0.517	5.14351e-05	0.518	0.00266	0.517	3.75199e-05	0.518	0.000723963	0.517	2.23163e-05	0.518	0.000135929	0.517	1.44219e-05	0.518	0.000117001
0.518	9.69554e-05	0.519	0.00436	0.518	5.25876e-05	0.519	0.0028	0.518	3.81898e-05	0.519	0.000821531	0.518	2.27753e-05	0.519	0.000139015	0.518	1.49105e-05	0.519	0.000117487
0.519	0.000106944	0.52	0.00428	0.519	5.35628e-05	0.52	0.00294	0.519	3.86409e-05	0.52	0.00092907	0.519	2.31122e-05	0.52	0.000142582	0.519	1.53833e-05	0.52	0.000117982
0.52	0.00011844	0.521	0.00418	0.52	5.44494e-05	0.521	0.00308	0.52	3.88222e-05	0.521	0.00105	0.52	2.32718e-05	0.521	0.000147499	0.52	1.56059e-05	0.521	0.000118133
0.521	0.00013351	0.522	0.00407	0.521	5.57202e-05	0.522	0.00321	0.521	3.9429e-05	0.522	0.00118	0.521	2.38116e-05	0.522	0.000152813	0.521	1.60729e-05	0.522	0.000118648
0.522	0.000151245	0.523	0.00394	0.522	5.68944e-05	0.523	0.00333	0.522	3.99491e-05	0.523	0.00132	0.522	2.41662e-05	0.523	0.000160122	0.522	1.65063e-05	0.523	0.000119195
0.523	0.00017242	0.524	0.0038	0.523	5.83858e-05	0.524	0.00344	0.523	4.03175e-05	0.524	0.00148	0.523	2.45603e-05	0.524	0.000168607	0.523	1.67762e-05	0.524	0.000119969
0.524	0.000198056	0.525	0.00364	0.524	6.00663e-05	0.525	0.00355	0.524	4.08771e-05	0.525	0.00166	0.524	2.4974e-05	0.525	0.000179206	0.524	1.7255e-05	0.525	0.000120521
0.525	0.000228745	0.526	0.00347	0.525	6.20601e-05	0.526	0.00365	0.525	4.14307e-05	0.526	0.00185	0.525	2.51533e-05	0.526	0.000191768	0.525	1.76746e-05	0.526	0.000121262
0.526	0.000264836	0.527	0.00329	0.526	6.40894e-05	0.527	0.00374	0.526	4.1805e-05	0.527	0.00207	0.526	2.55769e-05	0.527	0.000207076	0.526	1.79898e-05	0.527	0.000122314
0.527	0.000307956	0.528	0.0031	0.527	6.66052e-05	0.528	0.00382	0.527	4.23921e-05	0.528	0.0023	0.527	2.61285e-05	0.528	0.000225824	0.527	1.83976e-05	0.528	0.000123202
0.528	0.000358475	0.529	0.00291	0.528	6.96077e-05	0.529	0.0039	0.528	4.29575e-05	0.529	0.00253	0.528	2.64221e-05	0.529	0.000247168	0.528	1.87936e-05	0.529	0.000124197
0.529	0.000417343	0.53	0.00272	0.529	7.34653e-05	0.53	0.00396	0.529	4.36215e-05	0.53	0.00277	0.529	2.70171e-05	0.53	0.000272489	0.529	1.92369e-05	0.53	0.000125448
0.53	0.000485236	0.531	0.00253	0.53	7.77307e-05	0.531	0.00401	0.53	4.40982e-05	0.531	0.003	0.53	2.72338e-05	0.531	0.000302124	0.53	1.94044e-05	0.531	0.000126849
0.531	0.000564635	0.532	0.00235	0.531	8.35584e-05	0.532	0.00405	0.531	4.47385e-05	0.532	0.00322	0.531	2.78386e-05	0.532	0.000335732	0.531	2.01491e-05	0.532	0.000128336
0.532	0.00065542	0.533	0.00218	0.532	9.05169e-05	0.533	0.00408	0.532	4.55069e-05	0.533	0.00343	0.532	2.83095e-05	0.533	0.000373196	0.532	2.04427e-05	0.533	0.000130157
0.533	0.000757539	0.534	0.00203	0.533	9.84192e-05	0.534	0.0041	0.533	4.61058e-05	0.534	0.00361	0.533	2.86208e-05	0.534	0.000417327	0.533	2.06968e-05	0.534	0.000132767
0.534	0.000873862	0.535	0.00189	0.534	0.000108845	0.535	0.00411	0.534	4.66929e-05	0.535	0.00377	0.534	2.91389e-05	0.535	0.000466564	0.534	2.11519e-05	0.535	0.000135089
0.535	0.001	0.536	0.00177	0.535	0.000121129	0.536	0.00411	0.535	4.76938e-05	0.536	0.00391	0.535	2.94581e-05	0.536	0.000519798	0.535	2.16169e-05	0.536	0.000137557
0.536	0.00115	0.537	0.00167	0.536	0.000135856	0.537	0.00409	0.536	4.82316e-05	0.537	0.00403	0.536	3.00629e-05	0.537	0.000579823	0.536	2.20148e-05	0.537	0.000141039
0.537	0.0013	0.538	0.00157	0.537	0.000154385	0.538	0.00406	0.537	4.92778e-05	0.538	0.00413	0.537	3.05909e-05	0.538	0.000645728	0.537	2.25271e-05	0.538	0.000145168
0.538	0.00148	0.539	0.00149	0.538	0.000175872	0.539	0.00402	0.538	5.01348e-05	0.539	0.0042	0.538	3.11071e-05	0.539	0.00071646	0.538	2.29251e-05	0.539	0.000149816
0.539	0.00167	0.54	0.00142	0.539	0.000201352	0.54	0.00396	0.539	5.11553e-05	0.54	0.00425	0.539	3.14479e-05	0.54	0.00079502	0.539	2.31477e-05	0.54	0.000155252
0.54	0.00187	0.541	0.00136	0.54	0.000232094	0.541	0.00389	0.54	5.23729e-05	0.541	0.00428	0.54	3.2167e-05	0.541	0.000880414	0.54	2.3788e-05	0.541	0.000161576
0.541	0.00208	0.542	0.00131	0.541	0.000267903	0.542	0.0038	0.541	5.34052e-05	0.542	0.00428	0.541	3.25827e-05	0.542	0.000972367	0.541	2.41485e-05	0.542	0.00016922
0.542	0.0023	0.543	0.00126	0.542	0.000310131	0.543	0.0037	0.542	5.49262e-05	0.543	0.00427	0.542	3.31285e-05	0.543	0.00107	0.542	2.46529e-05	0.543	0.000178102
0.543	0.00251	0.544	0.00122	0.543	0.000359204	0.544	0.00358	0.543	5.6589e-05	0.544	0.00424	0.543	3.37096e-05	0.544	0.00118	0.543	2.5039e-05	0.544	0.000187978
0.544	0.00271	0.545	0.00118	0.544	0.000415718	0.545	0.00345	0.544	5.84055e-05	0.545	0.00419	0.544	3.43421e-05	0.545	0.0013	0.544	2.56143e-05	0.545	0.000199639
0.545	0.00291	0.546	0.00115	0.545	0.000481466	0.546	0.0033	0.545	6.05273e-05	0.546	0.00412	0.545	3.48898e-05	0.546	0.00143	0.545	2.60556e-05	0.546	0.000212885
0.546	0.00309	0.547	0.00112	0.546	0.000554582	0.547	0.00314	0.546	6.29151e-05	0.547	0.00403	0.546	3.54059e-05	0.547	0.00157	0.546	2.63531e-05	0.547	0.000228551
0.547	0.00324	0.548	0.00109	0.547	0.000638144	0.548	0.00296	0.547	6.57344e-05	0.548	0.00393	0.547	3.61723e-05	0.548	0.00172	0.547	2.68654e-05	0.548	0.000246167
0.548	0.00338	0.549	0.00106	0.548	0.000732679	0.549	0.00278	0.548	6.93083e-05	0.549	0.00381	0.548	3.69052e-05	0.549	0.00188	0.548	2.73402e-05	0.549	0.000265996
0.549	0.00348	0.55	0.00104	0.549	0.000835381	0.55	0.00259	0.549	7.33648e-05	0.55	0.00369	0.549	3.75042e-05	0.55	0.00205	0.549	2.76436e-05	0.55	0.000289029
0.55	0.00356	0.551	0.00102	0.55	0.000951711	0.551	0.00241	0.55	7.86901e-05	0.551	0.00355	0.55	3.81957e-05	0.551	0.00222	0.55	2.84021e-05	0.551	0.000314677
0.551	0.00362	0.552	0.000994116	0.551	0.00108	0.552	0.00224	0.551	8.50478e-05	0.552	0.00341	0.551	3.936e-05	0.552	0.0024	0.551	2.88099e-05	0.552	0.000343344
0.552	0.00363	0.553	0.000974934	0.552	0.00122	0.553	0.00208	0.552	9.25363e-05	0.553	0.00325	0.552	3.96772e-05	0.553	0.00258	0.552	2.92827e-05	0.553	0.000375301
0.553	0.00362	0.554	0.0009582	0.553	0.00137	0.554	0.00194	0.553	0.000101853	0.554	0.0031	0.553	4.08672e-05	0.554	0.00276	0.553	2.9856e-05	0.554	0.000411764
0.554	0.00356	0.555	0.000942402	0.554	0.00153	0.555	0.00181	0.554	0.000112703	0.555	0.00293	0.554	4.15824e-05	0.555	0.00294	0.554	3.03033e-05	0.555	0.000450501
0.555	0.00348	0.556	0.000927324	0.555	0.00171	0.556	0.00171	0.555	0.000126112	0.556	0.00276	0.555	4.28039e-05	0.556	0.00311	0.555	3.07978e-05	0.556	0.000494463
0.556	0.00337	0.557	0.000911653	0.556	0.0019	0.557	0.00162	0.556	0.000141981	0.557	0.00259	0.556	4.38874e-05	0.557	0.00328	0.556	3.14262e-05	0.557	0.000542284
0.557	0.00325	0.558	0.000899058	0.557	0.00209	0.558	0.00154	0.557	0.000161151	0.558	0.00242	0.557	4.51464e-05	0.558	0.00344	0.557	3.19385e-05	0.558	0.000595674
0.558	0.0031	0.559	0.000887204	0.558	0.00229	0.559	0.00148	0.558	0.000183291	0.559	0.00225	0.558	4.64467e-05	0.559	0.00359	0.558	3.24665e-05	0.559	0.000653363
0.559	0.00294	0.56	0.000874524	0.559	0.00249	0.56	0.00142	0.559	0.000209236	0.56	0.00208	0.559	4.79656e-05	0.56	0.00373	0.559	3.31009e-05	0.56	0.000716261
0.56	0.00277	0.561	0.000863326	0.56	0.00268	0.561	0.00137	0.56	0.000239671	0.561	0.00193	0.56	4.99181e-05	0.561	0.00386	0.56	3.37471e-05	0.561	0.0007852
0.561	0.00259	0.562	0.000851359	0.561	0.00286	0.562	0.00132	0.561	0.00027482	0.562	0.00177	0.561	5.18488e-05	0.562	0.00398	0.561	3.42928e-05	0.562	0.000859207
0.562	0.00241	0.563	0.000841983	0.562	0.00303	0.563	0.00128	0.562	0.000313965	0.563	0.00163	0.562	5.42209e-05	0.563	0.00408	0.562	3.4876e-05	0.563	0.00093941
0.563	0.00223	0.564	0.000831979	0.563	0.00319	0.564	0.00125	0.563	0.00035946	0.564	0.0015	0.563	5.72293e-05	0.564	0.00417	0.563	3.54316e-05	0.564	0.00103
0.564	0.00205	0.565	0.000821819	0.564	0.00333	0.565	0.00122	0.564	0.000410782	0.565	0.00139	0.564	6.05766e-05	0.565	0.00424	0.564	3.62433e-05	0.565	0.00112
0.565	0.00189	0.566	0.000813806	0.565	0.00344	0.566	0.00119	0.565	0.000467397	0.566	0.00128	0.565	6.44223e-05	0.566	0.0043	0.565	3.6789e-05	0.566	0.00123
0.566	0.00173	0.567	0.000804472	0.566	0.00353	0.567	0.00117	0.566	0.000531401	0.567	0.00119	0.566	6.90561e-05	0.567	0.00434	0.566	3.75554e-05	0.567	0.00134
0.567	0.00158	0.568	0.000795445	0.567	0.00359	0.568	0.00114	0.567	0.000602151	0.568	0.00111	0.567	7.48641e-05	0.568	0.00436	0.567	3.83454e-05	0.568	0.00146
0.568	0.00144	0.569	0.000788499	0.568	0.00362	0.569	0.00112	0.568	0.000680031	0.569	0.00104	0.568	8.15685e-05	0.569	0.00437	0.568	3.89877e-05	0.569	0.00159
0.569	0.00132	0.57	0.000780208	0.569	0.00363	0.57	0.0011	0.569	0.000765697	0.57	0.000984414	0.569	8.98057e-05	0.57	0.00436	0.569	3.99294e-05	0.57	0.00173
0.57	0.00121	0.571	0.00077337	0.57	0.0036	0.571	0.00108	0.57	0.000859417	0.571	0.000929278	0.57	9.96919e-05	0.571	0.00434	0.57	4.07864e-05	0.571	0.00187
0.571	0.00111	0.572	0.000765003	0.571	0.00356	0.572	0.00106	0.571	0.000962541	0.572	0.000882736	0.571	0.000111133	0.572	0.00431	0.571	4.15705e-05	0.572	0.00203
0.572	0.00102	0.573	0.00075775	0.572	0.00349	0.573	0.00104	0.572	0.00107	0.573	0.000841554	0.572	0.000124705	0.573	0.00426	0.572	4.25714e-05	0.573	0.00218
0.573	0.000943456	0.574	0.000750322	0.573	0.0034	0.574	0.00102	0.573	0.0012	0.574	0.000806162	0.573	0.000140328	0.574	0.0042	0.573	4.36983e-05	0.574	0.00233
0.574	0.000875166	0.575	0.000743565	0.574	0.00329	0.575	0.00101	0.574	0.00133	0.575	0.000775951	0.574	0.000158889	0.575	0.00413	0.574	4.48134e-05	0.575	0.00249
0.575	0.000814789	0.576	0.000737614	0.575	0.00316	0.576	0.00099623	0.575	0.00148	0.576	0.000745943	0.575	0.000179765	0.576	0.00405	0.575	4.60723e-05	0.576	0.00265
0.576	0.000761654	0.577	0.000730607	0.576	0.00302	0.577	0.000981314	0.576	0.00163	0.577	0.000720763	0.576	0.000203637	0.577	0.00396	0.576	4.73786e-05	0.577	0.0028
0.577	0.000715825	0.578	0.000723533	0.577	0.00287	0.578	0.000968186	0.577	0.00179	0.578	0.000695541	0.577	0.000231138	0.578	0.00386	0.577	4.89685e-05	0.578	0.00294
0.578	0.000674361	0.579	0.000717257	0.578	0.00272	0.579	0.000956761	0.578	0.00196	0.579	0.00067708	0.578	0.000261154	0.579	0.00375	0.578	5.06608e-05	0.579	0.00308
0.579	0.000640047	0.58	0.000711146	0.579	0.00256	0.58	0.000944728	0.579	0.00213	0.58	0.000657322	0.579	0.000295676	0.58	0.00363	0.579	5.26546e-05	0.58	0.00322
0.58	0.000609598	0.581	0.000703728	0.58	0.0024	0.581	0.00093379	0.58	0.0023	0.581	0.000637474	0.58	0.000333958	0.581	0.00351	0.58	5.5072e-05	0.581	0.00334
0.581	0.00058006	0.582	0.000699184	0.581	0.00223	0.582	0.0009232	0.581	0.00247	0.582	0.000623922	0.581	0.000375765	0.582	0.00339	0.581	5.74007e-05	0.582	0.00345
0.582	0.000556374	0.583	0.000691614	0.582	0.00208	0.583	0.000912672	0.582	0.00263	0.583	0.000608533	0.582	0.000422217	0.583	0.00326	0.582	6.06869e-05	0.583	0.00355
0.583	0.000535473	0.584	0.000686612	0.583	0.00192	0.584	0.000903197	0.583	0.00277	0.584	0.000595202	0.583	0.000474024	0.584	0.00312	0.583	6.43632e-05	0.584	0.00363
0.584	0.00051496	0.585	0.000680407	0.584	0.00178	0.585	0.000893013	0.584	0.00291	0.585	0.000580918	0.584	0.000529184	0.585	0.00298	0.584	6.77105e-05	0.585	0.0037
0.585	0.000498791	0.586	0.000675546	0.585	0.00164	0.586	0.000885123	0.585	0.00303	0.586	0.000569961	0.585	0.000590293	0.586	0.00284	0.585	7.27698e-05	0.586	0.00376
0.586	0.000483258	0.587	0.000667982	0.586	0.00151	0.587	0.000876681	0.586	0.00314	0.587	0.000557899	0.586	0.000656876	0.587	0.00269	0.586	7.80794e-05	0.587	0.00379
0.587	0.000468135	0.588	0.000662886	0.587	0.00139	0.588	0.000867899	0.587	0.00322	0.588	0.000545384	0.587	0.000728812	0.588	0.00254	0.587	8.4439e-05	0.588	0.00382
0.588	0.000456429	0.589	0.000656841	0.588	0.00128	0.589	0.00086083	0.588	0.00328	0.589	0.000536754	0.588	0.000807902	0.589	0.00239	0.588	9.18586e-05	0.589	0.00383
0.589	0.000443859	0.59	0.000651164	0.589	0.00118	0.59	0.000852194	0.589	0.00332	0.59	0.000527193	0.589	0.000892703	0.59	0.00224	0.589	0.000100204	0.59	0.00383
0.59	0.000433144	0.591	0.000645704	0.59	0.00109	0.591	0.000845324	0.59	0.00335	0.591	0.000518359	0.59	0.000984823	0.591	0.00209	0.59	0.000109765	0.591	0.00381
0.591	0.000423175	0.592	0.000639678	0.591	0.00101	0.592	0.000837849	0.591	0.00334	0.592	0.00050776	0.591	0.00108	0.592	0.00194	0.591	0.000120579	0.592	0.00379
0.592	0.000414364	0.593	0.000634874	0.592	0.000936517	0.593	0.000830101	0.592	0.00333	0.593	0.000500026	0.592	0.00119	0.593	0.0018	0.592	0.00013294	0.593	0.00375
0.593	0.000406738	0.594	0.000628758	0.593	0.000873295	0.594	0.000823664	0.593	0.00329	0.594	0.000493613	0.593	0.0013	0.594	0.00167	0.593	0.000147178	0.594	0.0037
0.594	0.000398591	0.595	0.000623082	0.594	0.000816895	0.595	0.000816203	0.594	0.00324	0.595	0.000486492	0.594	0.00142	0.595	0.00154	0.594	0.000162969	0.595	0.00365
0.595	0.000391042	0.596	0.00061699	0.595	0.000767041	0.596	0.000810182	0.595	0.00318	0.596	0.000476634	0.595	0.00155	0.596	0.00143	0.595	0.00018075	0.596	0.0036
0.596	0.000384296	0.597	0.000612374	0.596	0.00072428	0.597	0.000802622	0.596	0.0031	0.597	0.000474072	0.596	0.00168	0.597	0.00133	0.596	0.000200434	0.597	0.00353
0.597	0.000377548	0.598	0.000605046	0.597	0.000683299	0.598	0.000795898	0.597	0.00302	0.598	0.000467376	0.597	0.00181	0.598	0.00124	0.597	0.000222109	0.598	0.00346
0.598	0.000371754	0.599	0.000601148	0.598	0.000650014	0.599	0.000789773	0.598	0.00292	0.599	0.000461218	0.598	0.00195	0.599	0.00116	0.598	0.000246173	0.599	0.00339
0.599	0.000366492	0.6	0.000595514	0.599	0.000619033	0.6	0.000783261	0.599	0.00282	0.6	0.00045733	0.599	0.00208	0.6	0.00109	0.599	0.000272848	0.6	0.00331
0.6	0.000361139	0.601	0.0005881	0.6	0.000591778	0.601	0.000776069	0.6	0.00272	0.601	0.000451785	0.6	0.0022	0.601	0.00103	0.6	0.000302552	0.601	0.00322
0.601	0.000356424	0.602	0.000583589	0.601	0.000567248	0.602	0.000771676	0.601	0.0026	0.602	0.000447868	0.601	0.00233	0.602	0.000981634	0.601	0.000334597	0.602	0.00314
0.602	0.000352157	0.603	0.000578049	0.602	0.000545572	0.603	0.000764149	0.602	0.00249	0.603	0.000441002	0.602	0.00244	0.603	0.000937046	0.602	0.000370235	0.603	0.00305
0.603	0.00034667	0.604	0.000571145	0.603	0.000524105	0.604	0.000756216	0.603	0.00237	0.604	0.000438534	0.603	0.00254	0.604	0.000896822	0.603	0.000408052	0.604	0.00295
0.604	0.000342942	0.605	0.000566115	0.604	0.000507519	0.605	0.000751984	0.604	0.00225	0.605	0.000432852	0.604	0.00263	0.605	0.000859778	0.604	0.000449545	0.605	0.00286
0.605	0.000338907	0.606	0.000561962	0.605	0.000490688	0.606	0.000745849	0.605	0.00213	0.606	0.000429252	0.605	0.0027	0.606	0.000829501	0.605	0.000494691	0.606	0.00276
0.606	0.000334634	0.607	0.000556512	0.606	0.000476089	0.607	0.00073904	0.606	0.00201	0.607	0.000425859	0.606	0.00276	0.607	0.00080182	0.606	0.000544022	0.607	0.00266
0.607	0.000331458	0.608	0.000549414	0.607	0.000462589	0.608	0.000733254	0.607	0.00189	0.608	0.000420984	0.607	0.00281	0.608	0.000775012	0.607	0.000597021	0.608	0.00256
0.608	0.00032807	0.609	0.000543214	0.608	0.000449701	0.609	0.000727275	0.608	0.00177	0.609	0.000418516	0.608	0.00284	0.609	0.000751158	0.608	0.000654827	0.609	0.00245
0.609	0.00032491	0.61	0.000537759	0.609	0.000438938	0.61	0.000720036	0.609	0.00166	0.61	0.000414198	0.609	0.00286	0.61	0.000732447	0.609	0.000717399	0.61	0.00234
0.61	0.000320725	0.611	0.000533559	0.61	0.000427578	0.611	0.000713742	0.61	0.00154	0.611	0.000411028	0.61	0.00287	0.611	0.000711868	0.61	0.000782426	0.611	0.00224
0.611	0.000318901	0.612	0.000528231	0.611	0.000418102	0.612	0.000707763	0.611	0.00143	0.612	0.000407776	0.611	0.00287	0.612	0.00069421	0.611	0.000854328	0.612	0.00213
0.612	0.000316213	0.613	0.00052153	0.612	0.000409626	0.613	0.000701906	0.612	0.00133	0.613	0.00040562	0.612	0.00285	0.613	0.000676892	0.612	0.00093061	0.613	0.00202
0.613	0.000312754	0.614	0.000515707	0.613	0.000400325	0.614	0.000695069	0.613	0.00124	0.614	0.000401849	0.613	0.00283	0.614	0.000664726	0.613	0.00101	0.614	0.00192
0.614	0.000310797	0.615	0.000511281	0.614	0.000393197	0.615	0.000690496	0.614	0.00115	0.615	0.000398452	0.614	0.0028	0.615	0.00064694	0.614	0.0011	0.615	0.00181
0.615	0.000308413	0.616	0.000506718	0.615	0.000386037	0.616	0.000683026	0.615	0.00106	0.616	0.000394908	0.615	0.00276	0.616	0.000632822	0.615	0.00119	0.616	0.00171
0.616	0.000305571	0.617	0.000500385	0.616	0.00037847	0.617	0.000676118	0.616	0.000986496	0.617	0.000392208	0.616	0.00271	0.617	0.00062268	0.616	0.00128	0.617	0.00161
0.617	0.000303368	0.618	0.000495803	0.617	0.000372717	0.618	0.000671035	0.617	0.000919597	0.618	0.000391236	0.617	0.00266	0.618	0.000609038	0.617	0.00138	0.618	0.00151
0.618	0.000301595	0.619	0.000491518	0.618	0.000366235	0.619	0.000662758	0.618	0.000856972	0.619	0.000387952	0.618	0.0026	0.619	0.00059709	0.618	0.00148	0.619	0.00142
0.619	0.00029848	0.62	0.00048544	0.619	0.000360656	0.62	0.000656916	0.619	0.000801962	0.62	0.000388438	0.619	0.00254	0.62	0.000588072	0.619	0.00158	0.62	0.00134
0.62	0.000297625	0.621	0.000480306	0.62	0.000356408	0.621	0.000650984	0.62	0.000753484	0.621	0.000383299	0.62	0.00247	0.621	0.000579361	0.62	0.00168	0.621	0.00127
0.621	0.000295026	0.622	0.000476743	0.621	0.000350916	0.622	0.000644642	0.621	0.000709223	0.622	0.000383384	0.621	0.0024	0.622	0.000568531	0.621	0.00178	0.622	0.0012
0.622	0.000292698	0.623	0.000471439	0.622	0.000345632	0.623	0.000637772	0.622	0.000669877	0.623	0.000379552	0.622	0.00233	0.623	0.000559386	0.622	0.00187	0.623	0.00114
0.623	0.000291575	0.624	0.000466008	0.623	0.00034098	0.624	0.000631764	0.623	0.000635104	0.624	0.000377348	0.623	0.00225	0.624	0.000554214	0.623	0.00196	0.624	0.00109
0.624	0.000289469	0.625	0.000462695	0.624	0.000337696	0.625	0.000625526	0.624	0.000604551	0.625	0.000374418	0.624	0.00217	0.625	0.000545588	0.624	0.00204	0.625	0.00104
0.625	0.000288414	0.626	0.000457169	0.625	0.000333354	0.626	0.000618292	0.625	0.000577611	0.626	0.00037228	0.625	0.00209	0.626	0.000536438	0.625	0.00211	0.626	0.001
0.626	0.000286913	0.627	0.000453134	0.626	0.000329271	0.627	0.000612256	0.626	0.000552028	0.627	0.000370563	0.626	0.00201	0.627	0.000530935	0.626	0.00218	0.627	0.000962853
0.627	0.000285114	0.628	0.000448416	0.627	0.000325875	0.628	0.000604881	0.627	0.000530404	0.628	0.000368298	0.627	0.00193	0.628	0.000525263	0.627	0.00223	0.628	0.000928952
0.628	0.000283731	0.629	0.000443998	0.628	0.000322886	0.629	0.00059825	0.628	0.000509627	0.629	0.000364928	0.628	0.00185	0.629	0.000518576	0.628	0.00227	0.629	0.000899648
0.629	0.000281883	0.63	0.000441285	0.629	0.000318089	0.63	0.000592371	0.629	0.000490294	0.63	0.000364079	0.629	0.00177	0.63	0.00051239	0.629	0.00231	0.63	0.000872882
0.63	0.000280536	0.631	0.000436481	0.63	0.000316393	0.631	0.000586151	0.63	0.000475218	0.631	0.000362054	0.63	0.00168	0.631	0.000509086	0.63	0.00233	0.631	0.000848646
0.631	0.000279285	0.632	0.000432838	0.631	0.000313077	0.632	0.000579847	0.631	0.000459993	0.632	0.000360483	0.631	0.0016	0.632	0.000501475	0.631	0.00235	0.632	0.000825849
0.632	0.000277925	0.633	0.000429323	0.632	0.000309499	0.633	0.000574312	0.632	0.000445841	0.633	0.000357987	0.632	0.00152	0.633	0.000496058	0.632	0.00237	0.633	0.000804392
0.633	0.000276842	0.634	0.000426071	0.633	0.000308193	0.634	0.000567328	0.633	0.00043457	0.634	0.000354698	0.633	0.00144	0.634	0.000492486	0.633	0.00237	0.634	0.000786399
0.634	0.00027567	0.635	0.000423127	0.634	0.00030536	0.635	0.000560853	0.634	0.000422205	0.635	0.000353985	0.634	0.00136	0.635	0.00048771	0.634	0.00237	0.635	0.000768231
0.635	0.000274105	0.636	0.000418974	0.635	0.000302322	0.636	0.000554738	0.635	0.000411082	0.636	0.000353103	0.635	0.00128	0.636	0.0004846	0.635	0.00236	0.636	0.000752314
0.636	0.000273524	0.637	0.000415444	0.636	0.000300379	0.637	0.000549028	0.636	0.000402051	0.637	0.000352253	0.636	0.0012	0.637	0.000479461	0.636	0.00235	0.637	0.00073769
0.637	0.000270922	0.638	0.000411636	0.637	0.000297972	0.638	0.000541897	0.637	0.000392062	0.638	0.000348884	0.637	0.00112	0.638	0.000475318	0.637	0.00233	0.638	0.000723307
0.638	0.000270435	0.639	0.000408574	0.638	0.000295933	0.639	0.000536905	0.638	0.000384144	0.639	0.000348006	0.638	0.00105	0.639	0.000470991	0.638	0.0023	0.639	0.00070931
0.639	0.000269389	0.64	0.00040545	0.639	0.000294045	0.64	0.000530624	0.639	0.000376979	0.64	0.000346605	0.639	0.000982662	0.64	0.000467381	0.639	0.00227	0.64	0.000697636
0.64	0.000268199	0.641	0.000402184	0.64	0.000292248	0.641	0.000524508	0.64	0.000369405	0.641	0.000344222	0.64	0.00091743	0.641	0.000464144	0.64	0.00224	0.641	0.00068809
0.641	0.000267742	0.642	0.00040015	0.641	0.000290434	0.642	0.000518034	0.641	0.00036317	0.642	0.000341395	0.641	0.000856868	0.642	0.000461374	0.641	0.0022	0.642	0.000675131
0.642	0.000265267	0.643	0.000396342	0.642	0.000287636	0.643	0.00051222	0.642	0.000354966	0.643	0.000339559	0.642	0.000798185	0.643	0.000460397	0.642	0.00216	0.643	0.000663735
0.643	0.000264566	0.644	0.00039402	0.643	0.000286435	0.644	0.000506822	0.643	0.000349879	0.644	0.000338403	0.643	0.000746923	0.644	0.00045699	0.643	0.00212	0.644	0.00065392
0.644	0.000264146	0.645	0.000391203	0.644	0.000285182	0.645	0.000501248	0.644	0.00034456	0.645	0.000336931	0.644	0.000699845	0.645	0.000452884	0.644	0.00208	0.645	0.000645284
0.645	0.000262326	0.646	0.000388697	0.645	0.000283491	0.646	0.000495704	0.645	0.000338062	0.646	0.000333524	0.645	0.000656767	0.646	0.000450591	0.645	0.00204	0.646	0.000636653
0.646	0.00026126	0.647	0.000386263	0.646	0.000282165	0.647	0.000489772	0.646	0.000333799	0.647	0.000332321	0.646	0.000618929	0.647	0.000448113	0.646	0.00199	0.647	0.000626626
0.647	0.0002607	0.648	0.000383804	0.647	0.000280753	0.648	0.000483963	0.647	0.00033058	0.648	0.000332075	0.647	0.00058429	0.648	0.000443711	0.647	0.00195	0.648	0.000621133
0.648	0.000258677	0.649	0.000382086	0.648	0.000278483	0.649	0.00047964	0.648	0.000324159	0.649	0.000327951	0.648	0.00055281	0.649	0.000443239	0.648	0.0019	0.649	0.000613662
0.649	0.000258701	0.65	0.000379774	0.649	0.000277921	0.65	0.000475195	0.649	0.000321139	0.65	0.000328399	0.649	0.00052621	0.65	0.00044246	0.649	0.00185	0.65	0.00060581
0.65	0.00025756	0.651	0.000377778	0.65	0.000276375	0.651	0.000468933	0.65	0.000317108	0.651	0.000325992	0.65	0.000500954	0.651	0.000437864	0.65	0.0018	0.651	0.000598623
0.651	0.000255868	0.652	0.000376131	0.651	0.000274578	0.652	0.000464516	0.651	0.000312833	0.652	0.00032443	0.651	0.000479665	0.652	0.000437458	0.651	0.00175	0.652	0.000593782
0.652	0.000255344	0.653	0.000374678	0.652	0.000274757	0.653	0.000459896	0.652	0.000309334	0.653	0.000322793	0.652	0.000460206	0.653	0.000433749	0.652	0.0017	0.653	0.000588388
0.653	0.0002544	0.654	0.000373106	0.653	0.0002725	0.654	0.000455314	0.653	0.000306327	0.654	0.000319504	0.653	0.000441984	0.654	0.000431843	0.653	0.00166	0.654	0.000582357
0.654	0.000252599	0.655	0.000370506	0.654	0.000271388	0.655	0.000450152	0.654	0.000302148	0.655	0.000320523	0.654	0.000425637	0.655	0.000429167	0.654	0.00161	0.655	0.000577591
0.655	0.000252493	0.656	0.000369803	0.655	0.00027064	0.656	0.000445938	0.655	0.000300375	0.656	0.000318079	0.655	0.000412349	0.656	0.000427756	0.655	0.00156	0.656	0.000572782
0.656	0.000250523	0.657	0.000367458	0.656	0.000269156	0.657	0.000441743	0.656	0.000295718	0.657	0.000317187	0.656	0.000398867	0.657	0.00042685	0.656	0.00151	0.657	0.000568507
0.657	0.00025032	0.658	0.000366401	0.657	0.00026814	0.658	0.000437118	0.657	0.000293442	0.658	0.000315521	0.657	0.000387302	0.658	0.000424519	0.657	0.00146	0.658	0.000563151
0.658	0.000249211	0.659	0.000365282	0.658	0.000266217	0.659	0.000433367	0.658	0.000290491	0.659	0.000313332	0.658	0.000376051	0.659	0.000423481	0.658	0.00141	0.659	0.000558706
0.659	0.000248458	0.66	0.000363767	0.659	0.000266692	0.66	0.000429521	0.659	0.00028868	0.66	0.000312426	0.659	0.00036723	0.66	0.000421508	0.659	0.00136	0.66	0.000556111
0.66	0.000247705	0.661	0.000362989	0.66	0.000265181	0.661	0.000425222	0.66	0.000286105	0.661	0.00031176	0.66	0.000358138	0.661	0.000422088	0.66	0.00131	0.661	0.000552454
0.661	0.000245558	0.662	0.000362262	0.661	0.0002644	0.662	0.000423032	0.661	0.000283075	0.662	0.00030832	0.661	0.000348648	0.662	0.000417719	0.661	0.00126	0.662	0.000548254
0.662	0.000245497	0.663	0.000360365	0.662	0.00026282	0.663	0.000419361	0.662	0.000280449	0.663	0.00030992	0.662	0.000341	0.663	0.000417275	0.662	0.00121	0.663	0.000545937
0.663	0.00024462	0.664	0.000360747	0.663	0.000262505	0.664	0.000414784	0.663	0.000278485	0.664	0.000307419	0.663	0.000334455	0.664	0.000417242	0.663	0.00116	0.664	0.000542718
0.664	0.000243596	0.665	0.00035919	0.664	0.000260273	0.665	0.000412004	0.664	0.000275723	0.665	0.000305678	0.664	0.000327085	0.665	0.000413982	0.664	0.00111	0.665	0.000537962
0.665	0.000242894	0.666	0.000359686	0.665	0.000260564	0.666	0.000408626	0.665	0.000274446	0.666	0.00030539	0.665	0.000321284	0.666	0.000413481	0.665	0.00106	0.666	0.000535857
0.666	0.000242563	0.667	0.000358393	0.666	0.000258957	0.667	0.000405752	0.666	0.000272844	0.667	0.000303998	0.666	0.000315849	0.667	0.00041166	0.666	0.00101	0.667	0.000532507
0.667	0.000241003	0.668	0.000357567	0.667	0.000257404	0.668	0.000402708	0.667	0.000269537	0.668	0.000303856	0.667	0.000309875	0.668	0.0004114	0.667	0.000959497	0.668	0.000529774
0.668	0.000240798	0.669	0.000357553	0.668	0.000256989	0.669	0.000400367	0.668	0.000268392	0.669	0.000300793	0.668	0.00030508	0.669	0.000408616	0.668	0.0009104	0.669	0.000527174
0.669	0.000239342	0.67	0.000357208	0.669	0.000256073	0.67	0.000397064	0.669	0.000265701	0.67	0.000300109	0.669	0.00030005	0.67	0.000407125	0.669	0.000862433	0.67	0.000524598
0.67	0.000238042	0.671	0.000357699	0.67	0.000254971	0.671	0.000394785	0.67	0.000264036	0.671	0.000299751	0.67	0.000295533	0.671	0.000407026	0.67	0.000814933	0.671	0.000522866
0.671	0.000238128	0.672	0.000357949	0.671	0.000253746	0.672	0.000393355	0.671	0.00026259	0.672	0.00029758	0.671	0.000291592	0.672	0.000404378	0.671	0.000771083	0.672	0.000520152
0.672	0.00023776	0.673	0.000357421	0.672	0.00025384	0.673	0.000390868	0.672	0.000261532	0.673	0.000297113	0.672	0.000287721	0.673	0.000402632	0.672	0.00072791	0.673	0.00051926
0.673	0.000237065	0.674	0.000357751	0.673	0.000252944	0.674	0.000388721	0.673	0.000259798	0.674	0.000295338	0.673	0.000284425	0.674	0.00040167	0.673	0.000686984	0.674	0.000516198
0.674	0.000235668	0.675	0.000358246	0.674	0.00025086	0.675	0.000386716	0.674	0.000257038	0.675	0.000295423	0.674	0.000279519	0.675	0.000401538	0.674	0.000647393	0.675	0.000514174
0.675	0.000235416	0.676	0.000358629	0.675	0.000250674	0.676	0.000385182	0.675	0.000255757	0.676	0.000295324	0.675	0.000277007	0.676	0.000400141	0.675	0.000611407	0.676	0.000514141
0.676	0.000234852	0.677	0.00036011	0.676	0.000250046	0.677	0.000382879	0.676	0.000254749	0.677	0.000293503	0.676	0.000274424	0.677	0.000397182	0.676	0.000577942	0.677	0.00051104
0.677	0.000233388	0.678	0.000360799	0.677	0.000248452	0.678	0.000382275	0.677	0.000252495	0.678	0.000294027	0.677	0.000270401	0.678	0.000397413	0.677	0.00054746	0.678	0.000509842
0.678	0.00023317	0.679	0.000361125	0.678	0.000248322	0.679	0.00038035	0.678	0.000252479	0.679	0.000292398	0.678	0.000268445	0.679	0.000397824	0.678	0.000519769	0.679	0.000506336
0.679	0.00023312	0.68	0.000361743	0.679	0.000247623	0.68	0.000379038	0.679	0.000250263	0.68	0.000293191	0.679	0.000266217	0.68	0.00039705	0.679	0.000494467	0.68	0.000506458
0.68	0.000231188	0.681	0.000362541	0.68	0.000245838	0.681	0.000378042	0.68	0.000247853	0.681	0.000291516	0.68	0.000262314	0.681	0.000395663	0.68	0.00047089	0.681	0.000504703
0.681	0.000231438	0.682	0.000364291	0.681	0.000245995	0.682	0.000377197	0.681	0.000247684	0.682	0.000292936	0.681	0.000261248	0.682	0.000394521	0.681	0.000450684	0.682	0.000501838
0.682	0.000230628	0.683	0.000365891	0.682	0.000245032	0.683	0.00037682	0.682	0.000245897	0.683	0.000291511	0.682	0.000258108	0.683	0.000392789	0.682	0.000432009	0.683	0.000502697
0.683	0.000229956	0.684	0.00036657	0.683	0.000243643	0.684	0.000376103	0.683	0.000244667	0.684	0.000293125	0.683	0.000256392	0.684	0.000393336	0.683	0.000415929	0.684	0.000501918
0.684	0.000229919	0.685	0.000369232	0.684	0.000243974	0.685	0.000375834	0.684	0.000244212	0.685	0.000291809	0.684	0.000254867	0.685	0.000392246	0.684	0.000401318	0.685	0.000500125
0.685	0.000228723	0.686	0.000370402	0.685	0.000243095	0.686	0.000375518	0.685	0.000242855	0.686	0.000292115	0.685	0.000252126	0.686	0.000392341	0.685	0.000388593	0.686	0.000498488
0.686	0.000227976	0.687	0.000371988	0.686	0.000241941	0.687	0.000374465	0.686	0.000240772	0.687	0.000294178	0.686	0.00024966	0.687	0.000393723	0.686	0.000376594	0.687	0.000497058
0.687	0.000227756	0.688	0.000374291	0.687	0.000241732	0.688	0.000375975	0.687	0.000240696	0.688	0.000293172	0.687	0.000249205	0.688	0.000390335	0.687	0.00036564	0.688	0.000496336
0.688	0.000227131	0.689	0.000376164	0.688	0.000240987	0.689	0.000376452	0.688	0.000238327	0.689	0.000293923	0.688	0.000247035	0.689	0.000391623	0.688	0.000356842	0.689	0.000496388
0.689	0.000226966	0.69	0.000378297	0.689	0.000240694	0.69	0.000375928	0.689	0.000239139	0.69	0.000294819	0.689	0.000245321	0.69	0.000390977	0.689	0.000348453	0.69	0.000494123
0.69	0.000225931	0.691	0.00038135	0.69	0.000239695	0.691	0.000377179	0.69	0.000237167	0.691	0.000294711	0.69	0.000243515	0.691	0.000391821	0.69	0.000340107	0.691	0.000494821
0.691	0.000225431	0.692	0.000383837	0.691	0.000239381	0.692	0.000377603	0.691	0.000236221	0.692	0.000296197	0.691	0.000242258	0.692	0.000390684	0.691	0.000333174	0.692	0.000494628
0.692	0.000225127	0.693	0.000386645	0.692	0.000238767	0.693	0.000379132	0.692	0.000236009	0.693	0.000297004	0.692	0.000241082	0.693	0.000390679	0.692	0.000326736	0.693	0.000493406
0.693	0.00022415	0.694	0.000389589	0.693	0.000238337	0.694	0.000379807	0.693	0.000233662	0.694	0.00029926	0.693	0.000239113	0.694	0.000391052	0.693	0.000319649	0.694	0.000490961
0.694	0.000223327	0.695	0.000392407	0.694	0.000238036	0.695	0.000381496	0.694	0.000233406	0.695	0.000299434	0.694	0.000237461	0.695	0.000391699	0.694	0.000314653	0.695	0.000491702
0.695	0.000223516	0.696	0.00039562	0.695	0.000237589	0.696	0.000382016	0.695	0.000233361	0.696	0.000301001	0.695	0.000237488	0.696	0.000392289	0.695	0.000310086	0.696	0.000490961
0.696	0.000222269	0.697	0.000398371	0.696	0.000236992	0.697	0.000384309	0.696	0.000232021	0.697	0.000303285	0.696	0.000234882	0.697	0.000391694	0.696	0.000304735	0.697	0.000491263
0.697	0.000222231	0.698	0.000402047	0.697	0.000237118	0.698	0.000386829	0.697	0.000232041	0.698	0.000302639	0.697	0.000234237	0.698	0.000393011	0.697	0.000299995	0.698	0.000490395
0.698	0.000221784	0.699	0.000406856	0.698	0.000236511	0.699	0.000387825	0.698	0.000230983	0.699	0.0003058	0.698	0.000233095	0.699	0.000393511	0.698	0.000295336	0.699	0.000490565
0.699	0.000220519	0.7	0.000410145	0.699	0.000236164	0.7	0.000390264	0.699	0.000228768	0.7	0.00030883	0.699	0.000231406	0.7	0.000393784	0.699	0.000291086	0.7	0.000491027
0.7	0.000220253	0.701	0.000414954	0.7	0.000235873	0.701	0.000392421	0.7	0.000229381	0.701	0.000310689	0.7	0.000230908	0.701	0.000394955	0.7	0.000288026	0.701	0.000489635
0.701	0.00021967	0.702	0.000418748	0.701	0.000236416	0.702	0.000394714	0.701	0.000229438	0.702	0.000313667	0.701	0.000229146	0.702	0.000396422	0.701	0.000284078	0.702	0.000490636
0.702	0.000219032	0.703	0.000423972	0.702	0.000235321	0.703	0.000398428	0.702	0.000227945	0.703	0.000315804	0.702	0.000228597	0.703	0.000394945	0.702	0.000280579	0.703	0.000491419
0.703	0.000218453	0.704	0.00042919	0.703	0.000235481	0.704	0.000401075	0.703	0.000227724	0.704	0.000317022	0.703	0.000227781	0.704	0.000398376	0.703	0.000278061	0.704	0.000491688
0.704	0.000218669	0.705	0.00043366	0.704	0.000235975	0.705	0.000404435	0.704	0.000227586	0.705	0.000321736	0.704	0.00022692	0.705	0.000399924	0.704	0.000274935	0.705	0.000491344
0.705	0.000217666	0.706	0.000438539	0.705	0.000235266	0.706	0.000407361	0.705	0.000227641	0.706	0.000322887	0.705	0.000225898	0.706	0.000400325	0.705	0.000271934	0.706	0.000492471
0.706	0.000217008	0.707	0.000444164	0.706	0.000234564	0.707	0.000412099	0.706	0.000226242	0.707	0.000326766	0.706	0.000224266	0.707	0.000403227	0.706	0.000269133	0.707	0.000494604
0.707	0.000217343	0.708	0.000449935	0.707	0.000235021	0.708	0.000415284	0.707	0.000226166	0.708	0.000329791	0.707	0.000223855	0.708	0.00040452	0.707	0.000266357	0.708	0.00049275
0.708	0.000217083	0.709	0.000456362	0.708	0.000235004	0.709	0.000419559	0.708	0.000225267	0.709	0.000334222	0.708	0.000222915	0.709	0.000405695	0.708	0.000264775	0.709	0.000494444
0.709	0.000215813	0.71	0.000461789	0.709	0.000235094	0.71	0.000424104	0.709	0.000224759	0.71	0.000339215	0.709	0.000221926	0.71	0.000408772	0.709	0.000261922	0.71	0.00049433
0.71	0.000216364	0.711	0.000468509	0.71	0.00023541	0.711	0.000429342	0.71	0.00022496	0.711	0.000342065	0.71	0.000221812	0.711	0.000412032	0.71	0.000260385	0.711	0.000496714
0.711	0.000216455	0.712	0.000475587	0.711	0.000235595	0.712	0.000433414	0.711	0.000225571	0.712	0.00034685	0.711	0.000220559	0.712	0.000415685	0.711	0.000258683	0.712	0.000497148
0.712	0.000215669	0.713	0.000482656	0.712	0.000235199	0.713	0.000439322	0.712	0.000224404	0.713	0.00035307	0.712	0.000219574	0.713	0.000418078	0.712	0.000255909	0.713	0.000497398
0.713	0.00021674	0.714	0.000489989	0.713	0.000236284	0.714	0.000443824	0.713	0.000225198	0.714	0.000357293	0.713	0.000220336	0.714	0.000421093	0.713	0.000254723	0.714	0.000501772
0.714	0.000216199	0.715	0.00049727	0.714	0.000235963	0.715	0.00045085	0.714	0.00022361	0.715	0.000362361	0.714	0.0002189	0.715	0.000423962	0.714	0.000252782	0.715	0.000502041
0.715	0.000216524	0.716	0.000506034	0.715	0.000235904	0.716	0.000456282	0.715	0.000223384	0.716	0.00036691	0.715	0.000218169	0.716	0.000428615	0.715	0.000251212	0.716	0.000502801
0.716	0.00021689	0.717	0.000514211	0.716	0.000237269	0.717	0.000463912	0.716	0.000223766	0.717	0.000372276	0.716	0.000218137	0.717	0.000431678	0.716	0.000250032	0.717	0.000504863
0.717	0.000217337	0.718	0.00052237	0.717	0.000237234	0.718	0.000469094	0.717	0.000224873	0.718	0.00037875	0.717	0.000217115	0.718	0.000434716	0.717	0.000248334	0.718	0.000507978
0.718	0.000217513	0.719	0.000530831	0.718	0.000237204	0.719	0.000476772	0.718	0.000224546	0.719	0.000386003	0.718	0.000217188	0.719	0.000439223	0.718	0.000247682	0.719	0.000510205
0.719	0.000218143	0.72	0.000539915	0.719	0.000238142	0.72	0.000483661	0.719	0.000225096	0.72	0.000392921	0.719	0.000216626	0.72	0.000444725	0.719	0.000246062	0.72	0.000512975
0.72	0.000218646	0.721	0.000548962	0.72	0.00023855	0.721	0.000491532	0.72	0.00022417	0.721	0.000398636	0.72	0.000215881	0.721	0.000448887	0.72	0.000245107	0.721	0.000514395
0.721	0.000219684	0.722	0.000559626	0.721	0.000239387	0.722	0.000498488	0.721	0.000225053	0.722	0.000406941	0.721	0.000216218	0.722	0.000454338	0.721	0.000244346	0.722	0.000518392
0.722	0.000220275	0.723	0.000568573	0.722	0.000239543	0.723	0.000507223	0.722	0.000224367	0.723	0.000415591	0.722	0.00021464	0.723	0.000459755	0.722	0.000242999	0.723	0.000519742
0.723	0.000221252	0.724	0.000579427	0.723	0.000240213	0.724	0.000516618	0.723	0.000224903	0.724	0.000422329	0.723	0.000215493	0.724	0.00046563	0.723	0.000242201	0.724	0.000522413
0.724	0.000222464	0.725	0.000589638	0.724	0.000242224	0.725	0.000523937	0.724	0.000225856	0.725	0.000430752	0.724	0.000215616	0.725	0.000472968	0.724	0.000241507	0.725	0.00052616
0.725	0.000223049	0.726	0.000601403	0.725	0.000241992	0.726	0.000533988	0.725	0.000225823	0.726	0.00044012	0.725	0.000214812	0.726	0.000479315	0.725	0.000239754	0.726	0.000530959
0.726	0.000224312	0.727	0.000613148	0.726	0.000242859	0.727	0.000544011	0.726	0.000226741	0.727	0.000447906	0.726	0.000214548	0.727	0.000485818	0.726	0.00024043	0.727	0.000534974
0.727	0.000225803	0.728	0.000624686	0.727	0.000244029	0.728	0.000553548	0.727	0.000227756	0.728	0.000458254	0.727	0.000215135	0.728	0.000492566	0.727	0.000239454	0.728	0.000539472
0.728	0.000226989	0.729	0.000636818	0.728	0.00024505	0.729	0.000563949	0.728	0.000227724	0.729	0.000468796	0.728	0.000214284	0.729	0.000503103	0.728	0.000238674	0.729	0.000543525
0.729	0.000228861	0.73	0.000649187	0.729	0.000245623	0.73	0.00057417	0.729	0.000228181	0.73	0.000479419	0.729	0.000215117	0.73	0.000508893	0.729	0.000238731	0.73	0.000549032
0.73	0.000230465	0.731	0.000661715	0.73	0.000247772	0.731	0.000585193	0.73	0.000228766	0.731	0.000490084	0.73	0.000214865	0.731	0.000514292	0.73	0.000237709	0.731	0.00055368
0.731	0.000231798	0.732	0.000675514	0.731	0.000248017	0.732	0.000597462	0.731	0.000228723	0.732	0.000501263	0.731	0.000214802	0.732	0.000524286	0.731	0.000237067	0.732	0.000558234
0.732	0.000234017	0.733	0.000690109	0.732	0.000249776	0.733	0.000609434	0.732	0.000231097	0.733	0.000512598	0.732	0.000215095	0.733	0.000536683	0.732	0.000237021	0.733	0.000562439
0.733	0.000235331	0.734	0.000703648	0.733	0.000250793	0.734	0.000621213	0.733	0.000231418	0.734	0.000525796	0.733	0.000215434	0.734	0.000545248	0.733	0.000236239	0.734	0.000569777
0.734	0.000237646	0.735	0.000716917	0.734	0.000252152	0.735	0.000634176	0.734	0.000232687	0.735	0.000537948	0.734	0.000215082	0.735	0.000556295	0.734	0.000236164	0.735	0.00057644
0.735	0.000239884	0.736	0.000733188	0.735	0.000253834	0.736	0.000647592	0.735	0.000233611	0.736	0.000552604	0.735	0.000216402	0.736	0.000567908	0.735	0.000236121	0.736	0.00058315
0.736	0.000242632	0.737	0.00074844	0.736	0.000255458	0.737	0.00066121	0.736	0.000235313	0.737	0.000565865	0.736	0.00021675	0.737	0.000578615	0.736	0.000236125	0.737	0.000590181
0.737	0.000244468	0.738	0.000764017	0.737	0.000257442	0.738	0.00067473	0.737	0.000235752	0.738	0.000579035	0.737	0.000217276	0.738	0.00059021	0.737	0.000236249	0.738	0.000597821
0.738	0.000247016	0.739	0.000782241	0.738	0.00025859	0.739	0.000690109	0.738	0.000236274	0.739	0.000596306	0.738	0.000217066	0.739	0.000602059	0.738	0.0002354	0.739	0.00060431
0.739	0.000249281	0.74	0.000798715	0.739	0.000261092	0.74	0.000705502	0.739	0.000238554	0.74	0.000610392	0.739	0.000218356	0.74	0.000614965	0.739	0.000235538	0.74	0.000611841
0.74	0.000252767	0.741	0.000815675	0.74	0.000262834	0.741	0.000720711	0.74	0.000240877	0.741	0.000626758	0.74	0.000218851	0.741	0.000629825	0.74	0.000236162	0.741	0.00062043
0.741	0.000255064	0.742	0.000833295	0.741	0.000264643	0.742	0.00073635	0.741	0.000242142	0.742	0.000642764	0.741	0.000219782	0.742	0.000641905	0.741	0.00023602	0.742	0.000629985
0.742	0.000258395	0.743	0.000851124	0.742	0.000266857	0.743	0.000752913	0.742	0.000243733	0.743	0.000659441	0.742	0.000220695	0.743	0.000657322	0.742	0.000236517	0.743	0.000639947
0.743	0.000261457	0.744	0.00087015	0.743	0.000269988	0.744	0.000769783	0.743	0.000245355	0.744	0.000678014	0.743	0.000221656	0.744	0.000672238	0.743	0.000237088	0.744	0.000647809
0.744	0.00026432	0.745	0.000888667	0.744	0.000271603	0.745	0.000788154	0.744	0.000246768	0.745	0.000694762	0.744	0.000222056	0.745	0.000686362	0.744	0.000236799	0.745	0.000658247
0.745	0.00026813	0.746	0.000908128	0.745	0.000274683	0.746	0.00080643	0.745	0.000249063	0.746	0.000714751	0.745	0.000223664	0.746	0.000703888	0.745	0.000237463	0.746	0.000670285
0.746	0.000271442	0.747	0.000928518	0.746	0.000277159	0.747	0.000824976	0.746	0.000251872	0.747	0.000734085	0.746	0.000224519	0.747	0.000722632	0.746	0.00023779	0.747	0.000682087
0.747	0.000275311	0.748	0.000948767	0.747	0.000280173	0.748	0.000843323	0.747	0.000254331	0.748	0.000755825	0.747	0.000225346	0.748	0.000737926	0.747	0.000238128	0.748	0.00069337
0.748	0.000279149	0.749	0.000969738	0.748	0.000283357	0.749	0.000863024	0.748	0.00025728	0.749	0.000776682	0.748	0.000228219	0.749	0.000756806	0.748	0.000239374	0.749	0.000704252
0.749	0.000283456	0.75	0.000992082	0.749	0.000286953	0.75	0.000882273	0.749	0.000259252	0.75	0.000798635	0.749	0.000229016	0.75	0.000775352	0.749	0.000240146	0.75	0.000716526
0.75	0.000287232	0.751	0.00101	0.75	0.000290056	0.751	0.000904108	0.75	0.000261617	0.751	0.000822465	0.75	0.000230378	0.751	0.000796875	0.75	0.000240774	0.751	0.0007303
0.751	0.000292156	0.752	0.00104	0.751	0.000293817	0.752	0.000925248	0.751	0.00026466	0.752	0.000846461	0.751	0.000232506	0.752	0.000817449	0.751	0.000241787	0.752	0.000743853
0.752	0.000296264	0.753	0.00106	0.752	0.00029779	0.753	0.000947267	0.752	0.00026769	0.753	0.000869296	0.752	0.000234233	0.753	0.000838038	0.752	0.000242157	0.753	0.00075817
0.753	0.000301555	0.754	0.00108	0.753	0.000302119	0.754	0.00096945	0.753	0.000271497	0.754	0.00089467	0.753	0.000235987	0.754	0.000860174	0.753	0.000244285	0.754	0.000774134
0.754	0.000306376	0.755	0.0011	0.754	0.000306053	0.755	0.00099187	0.754	0.000273956	0.755	0.000921185	0.754	0.000238268	0.755	0.000882787	0.754	0.000244202	0.755	0.000788272
0.755	0.000311583	0.756	0.00113	0.755	0.000310384	0.756	0.00102	0.755	0.00027828	0.756	0.0009468	0.755	0.000240229	0.756	0.000906778	0.755	0.000246628	0.756	0.00080493
0.756	0.00031723	0.757	0.00115	0.756	0.000315622	0.757	0.00104	0.756	0.000281568	0.757	0.000974485	0.756	0.000243062	0.757	0.000930543	0.756	0.000248007	0.757	0.000823173
0.757	0.000322076	0.758	0.00118	0.757	0.000319314	0.758	0.00106	0.757	0.000285493	0.758	0.001	0.757	0.000244573	0.758	0.000957507	0.757	0.000248365	0.758	0.000840402
0.758	0.000327772	0.759	0.0012	0.758	0.000324908	0.759	0.00109	0.758	0.000289969	0.759	0.00103	0.758	0.000247707	0.759	0.000982408	0.758	0.000250521	0.759	0.000858103
0.759	0.000334486	0.76	0.00123	0.759	0.000330566	0.76	0.00111	0.759	0.000294465	0.76	0.00106	0.759	0.000250921	0.76	0.00101	0.759	0.00025213	0.76	0.00087669
0.76	0.000340214	0.761	0.00126	0.76	0.000335284	0.761	0.00114	0.76	0.000298356	0.761	0.00109	0.76	0.000253283	0.761	0.00104	0.76	0.00025375	0.761	0.000896236
0.761	0.000346725	0.762	0.00128	0.761	0.000341786	0.762	0.00117	0.761	0.000303667	0.762	0.00113	0.761	0.000256654	0.762	0.00107	0.761	0.000256155	0.762	0.000916169
0.762	0.000353666	0.763	0.00131	0.762	0.000347552	0.763	0.00119	0.762	0.000308388	0.763	0.00116	0.762	0.000260003	0.763	0.00109	0.762	0.000258159	0.763	0.000937008
0.763	0.000359797	0.764	0.00134	0.763	0.000353382	0.764	0.00122	0.763	0.000313317	0.764	0.00119	0.763	0.000262676	0.764	0.00112	0.763	0.000260038	0.764	0.000959192
0.764	0.000367609	0.765	0.00136	0.764	0.000360236	0.765	0.00125	0.764	0.000319675	0.765	0.00123	0.764	0.00026703	0.765	0.00116	0.764	0.000262454	0.765	0.000981002
0.765	0.000374697	0.766	0.00139	0.765	0.00036699	0.766	0.00128	0.765	0.000324979	0.766	0.00126	0.765	0.000270399	0.766	0.00119	0.765	0.000264495	0.766	0.001
0.766	0.000382243	0.767	0.00142	0.766	0.000373434	0.767	0.00131	0.766	0.000330704	0.767	0.0013	0.766	0.000274342	0.767	0.00122	0.766	0.000267133	0.767	0.00103
0.767	0.00038996	0.768	0.00145	0.767	0.000381212	0.768	0.00134	0.767	0.00033702	0.768	0.00134	0.767	0.000278733	0.768	0.00125	0.767	0.000269814	0.768	0.00105
0.768	0.000398526	0.769	0.00148	0.768	0.000388776	0.769	0.00137	0.768	0.000343498	0.769	0.00137	0.768	0.000283525	0.769	0.00129	0.768	0.000272986	0.769	0.00108
0.769	0.000406623	0.77	0.00151	0.769	0.000396501	0.77	0.0014	0.769	0.000350742	0.77	0.00141	0.769	0.000287859	0.77	0.00132	0.769	0.000275861	0.77	0.0011
0.77	0.000415655	0.771	0.00154	0.77	0.000404212	0.771	0.00143	0.77	0.000357013	0.771	0.00145	0.77	0.000291766	0.771	0.00136	0.77	0.000278345	0.771	0.00113
0.771	0.000424331	0.772	0.00157	0.771	0.000412841	0.772	0.00146	0.771	0.000364655	0.772	0.00149	0.771	0.000297188	0.772	0.0014	0.771	0.000281905	0.772	0.00116
0.772	0.000434099	0.773	0.0016	0.772	0.000421914	0.773	0.00149	0.772	0.000373072	0.773	0.00154	0.772	0.000303409	0.773	0.00144	0.772	0.000286165	0.773	0.00119
0.773	0.0004433	0.774	0.00163	0.773	0.00043085	0.774	0.00152	0.773	0.0003795	0.774	0.00158	0.773	0.000308343	0.774	0.00148	0.773	0.000288716	0.774	0.00121
0.774	0.00045387	0.775	0.00166	0.774	0.000440772	0.775	0.00156	0.774	0.000388118	0.775	0.00162	0.774	0.000314462	0.775	0.00152	0.774	0.000293476	0.775	0.00124
0.775	0.000464223	0.776	0.00169	0.775	0.000450524	0.776	0.00159	0.775	0.000397135	0.776	0.00167	0.775	0.000320491	0.776	0.00156	0.775	0.000297485	0.776	0.00128
0.776	0.000474832	0.777	0.00172	0.776	0.000460267	0.777	0.00162	0.776	0.000405361	0.777	0.00171	0.776	0.000326072	0.777	0.0016	0.776	0.000301286	0.777	0.00131
0.777	0.000485981	0.778	0.00175	0.777	0.000471694	0.778	0.00166	0.777	0.000415077	0.778	0.00176	0.777	0.000333819	0.778	0.00164	0.777	0.00030654	0.778	0.00134
0.778	0.000497032	0.779	0.00178	0.778	0.000482013	0.779	0.00169	0.778	0.000424664	0.779	0.00181	0.778	0.000339845	0.779	0.00169	0.778	0.000310764	0.779	0.00137
0.779	0.000508987	0.78	0.00182	0.779	0.000493755	0.78	0.00173	0.779	0.000434036	0.78	0.00186	0.779	0.000347068	0.78	0.00173	0.779	0.000315813	0.78	0.00141
0.78	0.000521087	0.781	0.00185	0.78	0.00050559	0.781	0.00176	0.78	0.000445043	0.781	0.00191	0.78	0.000354755	0.781	0.00178	0.78	0.000321198	0.781	0.00144
0.781	0.000533377	0.782	0.00188	0.781	0.000517543	0.782	0.00179	0.781	0.000456118	0.782	0.00196	0.781	0.000362425	0.782	0.00183	0.781	0.000326624	0.782	0.00148
0.782	0.000546096	0.783	0.00191	0.782	0.000530233	0.783	0.00183	0.782	0.000467198	0.783	0.00201	0.782	0.000370422	0.783	0.00188	0.782	0.000331856	0.783	0.00151
0.783	0.000559257	0.784	0.00194	0.783	0.000543267	0.784	0.00187	0.783	0.000478737	0.784	0.00207	0.783	0.000378679	0.784	0.00193	0.783	0.000338204	0.784	0.00155
0.784	0.000573066	0.785	0.00197	0.784	0.000556489	0.785	0.0019	0.784	0.000491117	0.785	0.00212	0.784	0.00038732	0.785	0.00198	0.784	0.000344266	0.785	0.00159
0.785	0.000587186	0.786	0.002	0.785	0.000570644	0.786	0.00194	0.785	0.000503596	0.786	0.00218	0.785	0.00039653	0.786	0.00203	0.785	0.000350827	0.786	0.00163
0.786	0.000601359	0.787	0.00203	0.786	0.000584729	0.787	0.00197	0.786	0.000515837	0.787	0.00223	0.786	0.000405666	0.787	0.00208	0.786	0.000357056	0.787	0.00167
0.787	0.000616338	0.788	0.00207	0.787	0.000599816	0.788	0.00201	0.787	0.000529884	0.788	0.00229	0.787	0.0004157	0.788	0.00213	0.787	0.00036451	0.788	0.00171
0.788	0.000631839	0.789	0.0021	0.788	0.000615339	0.789	0.00205	0.788	0.000543793	0.789	0.00235	0.788	0.00042651	0.789	0.00219	0.788	0.000372175	0.789	0.00175
0.789	0.000646948	0.79	0.00213	0.789	0.000630626	0.79	0.00208	0.789	0.000558039	0.79	0.0024	0.789	0.000436298	0.79	0.00224	0.789	0.000379678	0.79	0.00179
0.79	0.000663245	0.791	0.00216	0.79	0.000647066	0.791	0.00212	0.79	0.000573123	0.791	0.00247	0.79	0.00044774	0.791	0.0023	0.79	0.000387172	0.791	0.00183
0.791	0.000679974	0.792	0.00219	0.791	0.000664402	0.792	0.00216	0.791	0.000588726	0.792	0.00253	0.791	0.000459542	0.792	0.00235	0.791	0.000395652	0.792	0.00188
0.792	0.000696541	0.793	0.00222	0.792	0.00068144	0.793	0.00219	0.792	0.000604196	0.793	0.00259	0.792	0.000471055	0.793	0.00241	0.792	0.000404021	0.793	0.00192
0.793	0.000713904	0.794	0.00225	0.793	0.000699328	0.794	0.00223	0.793	0.000621104	0.794	0.00265	0.793	0.000483765	0.794	0.00247	0.793	0.000414303	0.794	0.00197
0.794	0.000732118	0.795	0.00228	0.794	0.000717619	0.795	0.00227	0.794	0.000638347	0.795	0.00271	0.794	0.000496909	0.795	0.00253	0.794	0.000422834	0.795	0.00201
0.795	0.000749617	0.796	0.00231	0.795	0.000735766	0.796	0.00231	0.795	0.000655288	0.796	0.00277	0.795	0.000509241	0.796	0.00259	0.795	0.000432401	0.796	0.00206
0.796	0.000769208	0.797	0.00234	0.796	0.00075612	0.797	0.00234	0.796	0.000674008	0.797	0.00284	0.796	0.000523507	0.797	0.00265	0.796	0.000442754	0.797	0.00211
0.797	0.000788247	0.798	0.00237	0.797	0.000776208	0.798	0.00238	0.797	0.000692597	0.798	0.0029	0.797	0.000537723	0.798	0.00271	0.797	0.00045306	0.798	0.00215
0.798	0.000808041	0.799	0.0024	0.798	0.000796794	0.799	0.00241	0.798	0.000712022	0.799	0.00297	0.798	0.00055234	0.799	0.00277	0.798	0.0004643	0.799	0.0022
0.799	0.000828356	0.8	0.00243	0.799	0.000818588	0.8	0.00245	0.799	0.000731976	0.8	0.00303	0.799	0.000567837	0.8	0.00284	0.799	0.000475474	0.8	0.00225
0.8	0.000849123	0.801	0.00245	0.8	0.000840492	0.801	0.00249	0.8	0.000752633	0.801	0.0031	0.8	0.000583336	0.801	0.0029	0.8	0.000487805	0.801	0.0023
0.801	0.00087175	0.802	0.00248	0.801	0.000862938	0.802	0.00252	0.801	0.000774011	0.802	0.00316	0.801	0.000600151	0.802	0.00297	0.801	0.00050016	0.802	0.00235
0.802	0.000892074	0.803	0.00251	0.802	0.000885784	0.803	0.00256	0.802	0.000795476	0.803	0.00323	0.802	0.000616651	0.803	0.00303	0.802	0.000512308	0.803	0.00241
0.803	0.000914022	0.804	0.00253	0.803	0.000909632	0.804	0.00259	0.803	0.000818152	0.804	0.0033	0.803	0.000634184	0.804	0.0031	0.803	0.000525664	0.804	0.00246
0.804	0.000937561	0.805	0.00256	0.804	0.000934663	0.805	0.00263	0.804	0.000842314	0.805	0.00336	0.804	0.00065278	0.805	0.00316	0.804	0.000539481	0.805	0.00251
0.805	0.000960346	0.806	0.00258	0.805	0.000959489	0.806	0.00266	0.805	0.000865735	0.806	0.00343	0.805	0.000671061	0.806	0.00323	0.805	0.000553356	0.806	0.00256
0.806	0.00098383	0.807	0.00261	0.806	0.000985719	0.807	0.0027	0.806	0.000890738	0.807	0.0035	0.806	0.000689984	0.807	0.0033	0.806	0.000567941	0.807	0.00262
0.807	0.00101	0.808	0.00263	0.807	0.00101	0.808	0.00273	0.807	0.000916794	0.808	0.00357	0.807	0.000709768	0.808	0.00336	0.807	0.000583882	0.808	0.00267
0.808	0.00103	0.809	0.00265	0.808	0.00104	0.809	0.00277	0.808	0.000942122	0.809	0.00363	0.808	0.000730205	0.809	0.00343	0.808	0.000598924	0.809	0.00272
0.809	0.00106	0.81	0.00268	0.809	0.00107	0.81	0.0028	0.809	0.000969521	0.81	0.0037	0.809	0.000751429	0.81	0.0035	0.809	0.000615231	0.81	0.00278
0.81	0.00108	0.811	0.0027	0.81	0.0011	0.811	0.00283	0.81	0.000996772	0.811	0.00377	0.81	0.000772868	0.811	0.00357	0.81	0.000631567	0.811	0.00283
0.811	0.00111	0.812	0.00272	0.811	0.00112	0.812	0.00286	0.811	0.00102	0.812	0.00384	0.811	0.000795505	0.812	0.00364	0.811	0.000648601	0.812	0.00289
0.812	0.00114	0.813	0.00274	0.812	0.00115	0.813	0.00289	0.812	0.00105	0.813	0.00391	0.812	0.00081859	0.813	0.00371	0.812	0.000666555	0.813	0.00295
0.813	0.00117	0.814	0.00276	0.813	0.00119	0.814	0.00292	0.813	0.00108	0.814	0.00397	0.813	0.000842267	0.814	0.00378	0.813	0.000684814	0.814	0.003
0.814	0.00119	0.815	0.00278	0.814	0.00122	0.815	0.00295	0.814	0.00112	0.815	0.00404	0.814	0.000866679	0.815	0.00385	0.814	0.00070322	0.815	0.00306
0.815	0.00122	0.816	0.0028	0.815	0.00125	0.816	0.00299	0.815	0.00115	0.816	0.00411	0.815	0.000891639	0.816	0.00392	0.815	0.000722624	0.816	0.00311
0.816	0.00125	0.817	0.00282	0.816	0.00128	0.817	0.00302	0.816	0.00118	0.817	0.00417	0.816	0.000917794	0.817	0.00399	0.816	0.000743019	0.817	0.00317
0.817	0.00128	0.818	0.00283	0.817	0.00132	0.818	0.00304	0.817	0.00121	0.818	0.00424	0.817	0.000944697	0.818	0.00406	0.817	0.00076323	0.818	0.00323
0.818	0.00131	0.819	0.00285	0.818	0.00135	0.819	0.00307	0.818	0.00125	0.819	0.0043	0.818	0.000971227	0.819	0.00413	0.818	0.000784551	0.819	0.00328
0.819	0.00134	0.82	0.00287	0.819	0.00138	0.82	0.0031	0.819	0.00128	0.82	0.00437	0.819	0.000999901	0.82	0.0042	0.819	0.000806032	0.82	0.00334
0.82	0.00137	0.821	0.00288	0.82	0.00142	0.821	0.00313	0.82	0.00132	0.821	0.00443	0.82	0.00103	0.821	0.00427	0.82	0.000828891	0.821	0.0034
0.821	0.0014	0.822	0.0029	0.821	0.00146	0.822	0.00315	0.821	0.00135	0.822	0.0045	0.821	0.00106	0.822	0.00434	0.821	0.000851083	0.822	0.00346
0.822	0.00143	0.823	0.00291	0.822	0.00149	0.823	0.00318	0.822	0.00139	0.823	0.00456	0.822	0.00109	0.823	0.00441	0.822	0.000875491	0.823	0.00352
0.823	0.00146	0.824	0.00293	0.823	0.00153	0.824	0.0032	0.823	0.00143	0.824	0.00462	0.823	0.00112	0.824	0.00449	0.823	0.000899305	0.824	0.00357
0.824	0.0015	0.825	0.00294	0.824	0.00157	0.825	0.00322	0.824	0.00147	0.825	0.00468	0.824	0.00115	0.825	0.00455	0.824	0.000924467	0.825	0.00363
0.825	0.00153	0.826	0.00295	0.825	0.00161	0.826	0.00325	0.825	0.00151	0.826	0.00474	0.825	0.00118	0.826	0.00463	0.825	0.000950322	0.826	0.00369
0.826	0.00156	0.827	0.00296	0.826	0.00165	0.827	0.00327	0.826	0.00155	0.827	0.0048	0.826	0.00122	0.827	0.00469	0.826	0.000976363	0.827	0.00375
0.827	0.0016	0.828	0.00297	0.827	0.00169	0.828	0.00329	0.827	0.00159	0.828	0.00486	0.827	0.00125	0.828	0.00476	0.827	0.001	0.828	0.00381
0.828	0.00163	0.829	0.00298	0.828	0.00173	0.829	0.00331	0.828	0.00164	0.829	0.00492	0.828	0.00129	0.829	0.00483	0.828	0.00103	0.829	0.00386
0.829	0.00167	0.83	0.00299	0.829	0.00178	0.83	0.00336	0.829	0.00168	0.83	0.00497	0.829	0.00132	0.83	0.0049	0.829	0.00106	0.83	0.00392
0.83	0.0017	0.831	0.003	0.83	0.00182	0.831	0.00336	0.83	0.00173	0.831	0.00503	0.83	0.00136	0.831	0.00497	0.83	0.00109	0.831	0.00398
0.831	0.00174	0.832	0.00301	0.831	0.00186	0.832	0.00338	0.831	0.00177	0.832	0.00508	0.831	0.0014	0.832	0.00503	0.831	0.00112	0.832	0.00404
0.832	0.00177	0.833	0.00302	0.832	0.00191	0.833	0.00339	0.832	0.00182	0.833	0.00513	0.832	0.00144	0.833	0.0051	0.832	0.00115	0.833	0.0041
0.833	0.00181	0.834	0.00303	0.833	0.00195	0.834	0.00341	0.833	0.00187	0.834	0.00518	0.833	0.00148	0.834	0.00517	0.833	0.00118	0.834	0.00415
0.834	0.00184	0.835	0.00304	0.834	0.002	0.835	0.00342	0.834	0.00191	0.835	0.00523	0.834	0.00152	0.835	0.00524	0.834	0.00121	0.835	0.00421
0.835	0.00188	0.836	0.00304	0.835	0.00204	0.836	0.00344	0.835	0.00196	0.836	0.00528	0.835	0.00156	0.836	0.0053	0.835	0.00124	0.836	0.00427
0.836	0.00192	0.837	0.00305	0.836	0.00209	0.837	0.00345	0.836	0.00202	0.837	0.00533	0.836	0.0016	0.837	0.00536	0.836	0.00128	0.837	0.00432
0.837	0.00195	0.838	0.00305	0.837	0.00214	0.838	0.00346	0.837	0.00207	0.838	0.00537	0.837	0.00164	0.838	0.00543	0.837	0.00131	0.838	0.00438
0.838	0.00199	0.839	0.00306	0.838	0.00219	0.839	0.00348	0.838	0.00212	0.839	0.00542	0.838	0.00169	0.839	0.00549	0.838	0.00134	0.839	0.00444
0.839	0.00203	0.84	0.00306	0.839	0.00224	0.84	0.00349	0.839	0.00217	0.84	0.00546	0.839	0.00173	0.84	0.00554	0.839	0.00138	0.84	0.00449
0.84	0.00207	0.841	0.00307	0.84	0.00229	0.841	0.0035	0.84	0.00223	0.841	0.0055	0.84	0.00178	0.841	0.0056	0.84	0.00141	0.841	0.00455
0.841	0.0021	0.842	0.00308	0.841	0.00234	0.842	0.00351	0.841	0.00228	0.842	0.00554	0.841	0.00182	0.842	0.00567	0.841	0.00145	0.842	0.0046
0.842	0.00214	0.843	0.00309	0.842	0.00239	0.843	0.00352	0.842	0.00234	0.843	0.00557	0.842	0.00187	0.843	0.00573	0.842	0.00149	0.843	0.00465
0.843	0.00218	0.844	0.00309	0.843	0.00244	0.844	0.00353	0.843	0.0024	0.844	0.00561	0.843	0.00192	0.844	0.00578	0.843	0.00152	0.844	0.00471
0.844	0.00222	0.845	0.00309	0.844	0.00249	0.845	0.00354	0.844	0.00246	0.845	0.00564	0.844	0.00197	0.845	0.00584	0.844	0.00156	0.845	0.00476
0.845	0.00226	0.846	0.0031	0.845	0.00254	0.846	0.00354	0.845	0.00251	0.846	0.00567	0.845	0.00202	0.846	0.00589	0.845	0.0016	0.846	0.00481
0.846	0.00229	0.847	0.0031	0.846	0.00259	0.847	0.00355	0.846	0.00257	0.847	0.00571	0.846	0.00207	0.847	0.00595	0.846	0.00164	0.847	0.00486
0.847	0.00233	0.848	0.00311	0.847	0.00265	0.848	0.00356	0.847	0.00263	0.848	0.00573	0.847	0.00212	0.848	0.006	0.847	0.00168	0.848	0.00491
0.848	0.00237	0.849	0.00311	0.848	0.0027	0.849	0.00356	0.848	0.0027	0.849	0.00576	0.848	0.00218	0.849	0.00605	0.848	0.00172	0.849	0.00496
0.849	0.00241	0.85	0.00312	0.849	0.00275	0.85	0.00357	0.849	0.00276	0.85	0.00578	0.849	0.00223	0.85	0.0061	0.849	0.00176	0.85	0.00501
0.85	0.00245	0.851	0.00312	0.85	0.00281	0.851	0.00357	0.85	0.00282	0.851	0.0058	0.85	0.00228	0.851	0.00615	0.85	0.0018	0.851	0.00506
0.851	0.00249	0.852	0.00313	0.851	0.00286	0.852	0.00358	0.851	0.00289	0.852	0.00583	0.851	0.00234	0.852	0.00619	0.851	0.00185	0.852	0.0051
0.852	0.00252	0.853	0.00313	0.852	0.00292	0.853	0.00358	0.852	0.00295	0.853	0.00585	0.852	0.0024	0.853	0.00624	0.852	0.00189	0.853	0.00515
0.853	0.00256	0.854	0.00314	0.853	0.00297	0.854	0.00358	0.853	0.00302	0.854	0.00586	0.853	0.00245	0.854	0.00628	0.853	0.00194	0.854	0.00519
0.854	0.0026	0.855	0.00315	0.854	0.00303	0.855	0.00358	0.854	0.00309	0.855	0.00589	0.854	0.00251	0.855	0.00633	0.854	0.00198	0.855	0.00524
0.855	0.00264	0.856	0.00315	0.855	0.00308	0.856	0.00358	0.855	0.00315	0.856	0.00589	0.855	0.00257	0.856	0.00636	0.855	0.00203	0.856	0.00528
0.856	0.00268	0.857	0.00316	0.856	0.00314	0.857	0.00358	0.856	0.00322	0.857	0.00591	0.856	0.00263	0.857	0.00641	0.856	0.00208	0.857	0.00533
0.857	0.00271	0.858	0.00316	0.857	0.0032	0.858	0.00359	0.857	0.00329	0.858	0.00592	0.857	0.00269	0.858	0.00645	0.857	0.00212	0.858	0.00537
0.858	0.00275	0.859	0.00317	0.858	0.00325	0.859	0.00359	0.858	0.00336	0.859	0.00593	0.858	0.00275	0.859	0.0065	0.858	0.00217	0.859	0.00541
0.859	0.00278	0.86	0.00318	0.859	0.00331	0.86	0.00359	0.859	0.00343	0.86	0.00594	0.859	0.00282	0.86	0.00653	0.859	0.00222	0.86	0.00545
0.86	0.00282	0.861	0.00319	0.86	0.00336	0.861	0.00359	0.86	0.0035	0.861	0.00595	0.86	0.00288	0.861	0.00657	0.86	0.00227	0.861	0.00549
0.861	0.00286	0.862	0.00319	0.861	0.00342	0.862	0.00359	0.861	0.00357	0.862	0.00596	0.861	0.00294	0.862	0.00659	0.861	0.00232	0.862	0.00552
0.862	0.00289	0.863	0.0032	0.862	0.00347	0.863	0.00359	0.862	0.00364	0.863	0.00597	0.862	0.00301	0.863	0.00662	0.862	0.00237	0.863	0.00555
0.863	0.00293	0.864	0.00321	0.863	0.00353	0.864	0.00359	0.863	0.00372	0.864	0.00598	0.863	0.00308	0.864	0.00665	0.863	0.00242	0.864	0.0056
0.864	0.00296	0.865	0.00322	0.864	0.00359	0.865	0.00359	0.864	0.00379	0.865	0.00598	0.864	0.00314	0.865	0.00668	0.864	0.00247	0.865	0.00565
0.865	0.003	0.866	0.00323	0.865	0.00364	0.866	0.00358	0.865	0.00386	0.866	0.00598	0.865	0.00321	0.866	0.00672	0.865	0.00252	0.866	0.00571
0.866	0.00303	0.867	0.00324	0.866	0.0037	0.867	0.00358	0.866	0.00394	0.867	0.00598	0.866	0.00328	0.867	0.00676	0.866	0.00257	0.867	0.00576
0.867	0.00306	0.868	0.00325	0.867	0.00375	0.868	0.00358	0.867	0.00401	0.868	0.00598	0.867	0.00335	0.868	0.00679	0.867	0.00263	0.868	0.0058
0.868	0.0031	0.869	0.00326	0.868	0.00381	0.869	0.00358	0.868	0.00409	0.869	0.00598	0.868	0.00342	0.869	0.00682	0.868	0.00268	0.869	0.00583
0.869	0.00313	0.87	0.00327	0.869	0.00386	0.87	0.00358	0.869	0.00416	0.87	0.00598	0.869	0.00349	0.87	0.00684	0.869	0.00273	0.87	0.00587
0.87	0.00316	0.871	0.00328	0.87	0.00392	0.871	0.00358	0.87	0.00424	0.871	0.00598	0.87	0.00356	0.871	0.00687	0.87	0.00279	0.871	0.0059
0.871	0.00319	0.872	0.00329	0.871	0.00397	0.872	0.00358	0.871	0.00432	0.872	0.00597	0.871	0.00363	0.872	0.00689	0.871	0.00284	0.872	0.00593
0.872	0.00322	0.873	0.00331	0.872	0.00402	0.873	0.00358	0.872	0.0044	0.873	0.00597	0.872	0.00371	0.873	0.00691	0.872	0.0029	0.873	0.00596
0.873	0.00325	0.874	0.00332	0.873	0.00408	0.874	0.00358	0.873	0.00447	0.874	0.00596	0.873	0.00378	0.874	0.00693	0.873	0.00295	0.874	0.006
0.874	0.00328	0.875	0.00333	0.874	0.00413	0.875	0.00358	0.874	0.00455	0.875	0.00596	0.874	0.00385	0.875	0.00694	0.874	0.00301	0.875	0.00602
0.875	0.00331	0.876	0.00335	0.875	0.00418	0.876	0.00358	0.875	0.00463	0.876	0.00595	0.875	0.00393	0.876	0.00697	0.875	0.00307	0.876	0.00605
0.876	0.00334	0.877	0.00336	0.876	0.00423	0.877	0.00358	0.876	0.00471	0.877	0.00595	0.876	0.004	0.877	0.00697	0.876	0.00313	0.877	0.00608
0.877	0.00337	0.878	0.00337	0.877	0.00428	0.878	0.00358	0.877	0.00478	0.878	0.00595	0.877	0.00408	0.878	0.00699	0.877	0.00319	0.878	0.0061
0.878	0.0034	0.879	0.00339	0.878	0.00433	0.879	0.00358	0.878	0.00486	0.879	0.00595	0.878	0.00415	0.879	0.00701	0.878	0.00325	0.879	0.00613
0.879	0.00343	0.88	0.00341	0.879	0.00438	0.88	0.00358	0.879	0.00494	0.88	0.00594	0.879	0.00423	0.88	0.00702	0.879	0.00331	0.88	0.00615
0.88	0.00345	0.881	0.00343	0.88	0.00443	0.881	0.00358	0.88	0.00502	0.881	0.00593	0.88	0.00431	0.881	0.00703	0.88	0.00337	0.881	0.00618
0.881	0.00348	0.882	0.00345	0.881	0.00448	0.882	0.00358	0.881	0.0051	0.882	0.00593	0.881	0.00439	0.882	0.00705	0.881	0.00343	0.882	0.0062
0.882	0.00351	0.883	0.00347	0.882	0.00453	0.883	0.00358	0.882	0.00517	0.883	0.00592	0.882	0.00447	0.883	0.00705	0.882	0.00349	0.883	0.00622
0.883	0.00353	0.884	0.00349	0.883	0.00458	0.884	0.00358	0.883	0.00525	0.884	0.00592	0.883	0.00455	0.884	0.00706	0.883	0.00355	0.884	0.00625
0.884	0.00356	0.885	0.00351	0.884	0.00463	0.885	0.00359	0.884	0.00533	0.885	0.00591	0.884	0.00463	0.885	0.00706	0.884	0.00362	0.885	0.00627
0.885	0.00358	0.886	0.00353	0.885	0.00467	0.886	0.00359	0.885	0.00541	0.886	0.0059	0.885	0.00471	0.886	0.00707	0.885	0.00368	0.886	0.00629
0.886	0.00361	0.887	0.00355	0.886	0.00472	0.887	0.00359	0.886	0.00548	0.887	0.0059	0.886	0.00479	0.887	0.00708	0.886	0.00374	0.887	0.00631
0.887	0.00363	0.888	0.00357	0.887	0.00476	0.888	0.0036	0.887	0.00556	0.888	0.00589	0.887	0.00488	0.888	0.00708	0.887	0.0038	0.888	0.00634
0.888	0.00366	0.889	0.0036	0.888	0.00481	0.889	0.0036	0.888	0.00564	0.889	0.00589	0.888	0.00496	0.889	0.00708	0.888	0.00386	0.889	0.00635
0.889	0.00368	0.89	0.00362	0.889	0.00485	0.89	0.00361	0.889	0.00572	0.89	0.0059	0.889	0.00504	0.89	0.00709	0.889	0.00392	0.89	0.00637
0.89	0.0037	0.891	0.00365	0.89	0.00489	0.891	0.00361	0.89	0.00579	0.891	0.00589	0.89	0.00513	0.891	0.00709	0.89	0.00399	0.891	0.00638
0.891	0.00373	0.892	0.00367	0.891	0.00493	0.892	0.00362	0.891	0.00587	0.892	0.0059	0.891	0.00521	0.892	0.00709	0.891	0.00405	0.892	0.0064
0.892	0.00375	0.893	0.0037	0.892	0.00498	0.893	0.00362	0.892	0.00594	0.893	0.00588	0.892	0.00529	0.893	0.00708	0.892	0.00412	0.893	0.00642
0.893	0.00377	0.894	0.00372	0.893	0.00502	0.894	0.00363	0.893	0.00602	0.894	0.00588	0.893	0.00538	0.894	0.00709	0.893	0.00418	0.894	0.00643
0.894	0.0038	0.895	0.00375	0.894	0.00506	0.895	0.00364	0.894	0.00609	0.895	0.00588	0.894	0.00546	0.895	0.0071	0.894	0.00425	0.895	0.00645
0.895	0.00382	0.896	0.00378	0.895	0.00509	0.896	0.00365	0.895	0.00617	0.896	0.00588	0.895	0.00554	0.896	0.00709	0.895	0.00432	0.896	0.00647
0.896	0.00384	0.897	0.00381	0.896	0.00513	0.897	0.00365	0.896	0.00625	0.897	0.00589	0.896	0.00563	0.897	0.00709	0.896	0.00439	0.897	0.00649
0.897	0.00386	0.898	0.00384	0.897	0.00517	0.898	0.00366	0.897	0.00632	0.898	0.00589	0.897	0.00571	0.898	0.0071	0.897	0.00446	0.898	0.0065
0.898	0.00388	0.899	0.00386	0.898	0.00521	0.899	0.00367	0.898	0.0064	0.899	0.00589	0.898	0.00579	0.899	0.00709	0.898	0.00453	0.899	0.00652
0.899	0.0039	0.9	0.0039	0.899	0.00525	0.9	0.00368	0.899	0.00647	0.9	0.0059	0.899	0.00588	0.9	0.00709	0.899	0.0046	0.9	0.00654
0.9	0.00393	0.901	0.00393	0.9	0.00528	0.901	0.0037	0.9	0.00654	0.901	0.0059	0.9	0.00596	0.901	0.00709	0.9	0.00468	0.901	0.00655
0.901	0.00395	0.902	0.00396	0.901	0.00531	0.902	0.00371	0.901	0.00662	0.902	0.00591	0.901	0.00605	0.902	0.00709	0.901	0.00475	0.902	0.00656
0.902	0.00398	0.903	0.00399	0.902	0.00534	0.903	0.00372	0.902	0.00669	0.903	0.00591	0.902	0.00613	0.903	0.00709	0.902	0.00482	0.903	0.00658
0.903	0.004	0.904	0.00402	0.903	0.00538	0.904	0.00373	0.903	0.00676	0.904	0.00592	0.903	0.00622	0.904	0.00708	0.903	0.00489	0.904	0.00659
0.904	0.00402	0.905	0.00406	0.904	0.00542	0.905	0.00375	0.904	0.00683	0.905	0.00593	0.904	0.0063	0.905	0.00708	0.904	0.00496	0.905	0.00661
0.905	0.00404	0.906	0.00409	0.905	0.00545	0.906	0.00376	0.905	0.00689	0.906	0.00594	0.905	0.00639	0.906	0.00708	0.905	0.00503	0.906	0.00662
0.906	0.00406	0.907	0.00413	0.906	0.00548	0.907	0.00377	0.906	0.00696	0.907	0.00595	0.906	0.00648	0.907	0.00708	0.906	0.0051	0.907	0.00664
0.907	0.00409	0.908	0.00416	0.907	0.00551	0.908	0.00379	0.907	0.00703	0.908	0.00597	0.907	0.00656	0.908	0.00709	0.907	0.00517	0.908	0.00666
0.908	0.00411	0.909	0.0042	0.908	0.00554	0.909	0.0038	0.908	0.00709	0.909	0.00598	0.908	0.00665	0.909	0.00709	0.908	0.00524	0.909	0.00668
0.909	0.00414	0.91	0.00423	0.909	0.00557	0.91	0.00382	0.909	0.00716	0.91	0.00599	0.909	0.00673	0.91	0.00709	0.909	0.00532	0.91	0.00669
0.91	0.00416	0.911	0.00427	0.91	0.0056	0.911	0.00384	0.91	0.00722	0.911	0.00602	0.91	0.00681	0.911	0.00708	0.91	0.00539	0.911	0.0067
0.911	0.00418	0.912	0.00431	0.911	0.00564	0.912	0.00386	0.911	0.00729	0.912	0.00604	0.911	0.00689	0.912	0.00707	0.911	0.00546	0.912	0.00671
0.912	0.00421	0.913	0.00435	0.912	0.00567	0.913	0.00388	0.912	0.00735	0.913	0.00605	0.912	0.00698	0.913	0.00708	0.912	0.00553	0.913	0.00673
0.913	0.00423	0.914	0.00438	0.913	0.00569	0.914	0.00389	0.913	0.00742	0.914	0.00607	0.913	0.00706	0.914	0.0071	0.913	0.0056	0.914	0.00674
0.914	0.00426	0.915	0.00443	0.914	0.00572	0.915	0.00391	0.914	0.00748	0.915	0.00608	0.914	0.00714	0.915	0.0071	0.914	0.00567	0.915	0.00675
0.915	0.00428	0.916	0.00447	0.915	0.00575	0.916	0.00394	0.915	0.00754	0.916	0.00611	0.915	0.00723	0.916	0.00712	0.915	0.00574	0.916	0.00677
0.916	0.00431	0.917	0.00451	0.916	0.00578	0.917	0.00396	0.916	0.0076	0.917	0.00613	0.916	0.00731	0.917	0.00712	0.916	0.00582	0.917	0.00678
0.917	0.00434	0.918	0.00455	0.917	0.0058	0.918	0.00397	0.917	0.00766	0.918	0.00615	0.917	0.0074	0.918	0.00711	0.917	0.00589	0.918	0.00679
0.918	0.00436	0.919	0.00459	0.918	0.00583	0.919	0.004	0.918	0.00771	0.919	0.00619	0.918	0.00748	0.919	0.00713	0.918	0.00596	0.919	0.0068
0.919	0.00439	0.92	0.00463	0.919	0.00586	0.92	0.00402	0.919	0.00777	0.92	0.00621	0.919	0.00756	0.92	0.00712	0.919	0.00603	0.92	0.00681
0.92	0.00443	0.921	0.00467	0.92	0.00589	0.921	0.00404	0.92	0.00782	0.921	0.00623	0.92	0.00764	0.921	0.00714	0.92	0.0061	0.921	0.00683
0.921	0.00446	0.922	0.00472	0.921	0.00591	0.922	0.00406	0.921	0.00787	0.922	0.00627	0.921	0.00773	0.922	0.00715	0.921	0.00618	0.922	0.00685
0.922	0.00449	0.923	0.00476	0.922	0.00594	0.923	0.00409	0.922	0.00792	0.923	0.00631	0.922	0.00781	0.923	0.00715	0.922	0.00625	0.923	0.00687
0.923	0.00452	0.924	0.00481	0.923	0.00597	0.924	0.00411	0.923	0.00798	0.924	0.00634	0.923	0.00789	0.924	0.00715	0.923	0.00632	0.924	0.00689
0.924	0.00456	0.925	0.00485	0.924	0.006	0.925	0.00414	0.924	0.00803	0.925	0.00636	0.924	0.00797	0.925	0.00719	0.924	0.00639	0.925	0.00691
0.925	0.00459	0.926	0.00489	0.925	0.00602	0.926	0.00416	0.925	0.00808	0.926	0.0064	0.925	0.00806	0.926	0.00719	0.925	0.00647	0.926	0.00692
0.926	0.00462	0.927	0.00494	0.926	0.00605	0.927	0.00419	0.926	0.00813	0.927	0.00645	0.926	0.00814	0.927	0.00722	0.926	0.00654	0.927	0.00694
0.927	0.00465	0.928	0.00499	0.927	0.00608	0.928	0.00422	0.927	0.00818	0.928	0.00649	0.927	0.00822	0.928	0.00723	0.927	0.00661	0.928	0.00697
0.928	0.00469	0.929	0.00504	0.928	0.00611	0.929	0.00424	0.928	0.00822	0.929	0.00652	0.928	0.0083	0.929	0.00724	0.928	0.00668	0.929	0.00699
0.929	0.00472	0.93	0.00508	0.929	0.00613	0.93	0.00428	0.929	0.00827	0.93	0.00657	0.929	0.00838	0.93	0.00724	0.929	0.00676	0.93	0.00701
0.93	0.00476	0.931	0.00513	0.93	0.00617	0.931	0.0043	0.93	0.00832	0.931	0.00661	0.93	0.00846	0.931	0.00726	0.93	0.00683	0.931	0.00703
0.931	0.00479	0.932	0.00518	0.931	0.0062	0.932	0.00433	0.931	0.00837	0.932	0.00667	0.931	0.00854	0.932	0.00729	0.931	0.0069	0.932	0.00704
0.932	0.00483	0.933	0.00523	0.932	0.00623	0.933	0.00436	0.932	0.00841	0.933	0.00671	0.932	0.00861	0.933	0.00729	0.932	0.00698	0.933	0.00705
0.933	0.00487	0.934	0.00528	0.933	0.00626	0.934	0.00439	0.933	0.00846	0.934	0.00675	0.933	0.00869	0.934	0.00731	0.933	0.00705	0.934	0.00706
0.934	0.0049	0.935	0.00533	0.934	0.00629	0.935	0.00442	0.934	0.0085	0.935	0.00681	0.934	0.00877	0.935	0.00734	0.934	0.00712	0.935	0.00711
0.935	0.00494	0.936	0.00538	0.935	0.00632	0.936	0.00445	0.935	0.00855	0.936	0.00687	0.935	0.00885	0.936	0.00739	0.935	0.0072	0.936	0.00713
0.936	0.00498	0.937	0.00543	0.936	0.00635	0.937	0.00448	0.936	0.00859	0.937	0.00692	0.936	0.00892	0.937	0.00741	0.936	0.00727	0.937	0.00715
0.937	0.00502	0.938	0.00548	0.937	0.00639	0.938	0.00451	0.937	0.00863	0.938	0.00699	0.937	0.009	0.938	0.00746	0.937	0.00735	0.938	0.00717
0.938	0.00507	0.939	0.00554	0.938	0.00642	0.939	0.00454	0.938	0.00867	0.939	0.00703	0.938	0.00908	0.939	0.00748	0.938	0.00742	0.939	0.00719
0.939	0.00511	0.94	0.00559	0.939	0.00645	0.94	0.00457	0.939	0.00872	0.94	0.00708	0.939	0.00916	0.94	0.00749	0.939	0.00749	0.94	0.00721
0.94	0.00516			0.94	0.00649			0.94	0.00875			0.94	0.00924	0.941	0.00752	0.94	0.00756	0.941	0.00725
0.941	0.0052			0.941	0.00652			0.941	0.00879			0.941	0.00931	0.942	0.00754	0.941	0.00764	0.942	0.00727
0.942	0.00525			0.942	0.00655			0.942	0.00883			0.942	0.00939	0.943	0.00757	0.942	0.00771	0.943	0.0073
0.943	0.00529			0.943	0.00659			0.943	0.00887			0.943	0.00946	0.944	0.0076	0.943	0.00778	0.944	0.00733
0.944	0.00534			0.944	0.00663			0.944	0.00891			0.944	0.00953	0.945	0.00767	0.944	0.00786	0.945	0.00736
0.945	0.00539			0.945	0.00667			0.945	0.00895			0.945	0.0096	0.946	0.00767	0.945	0.00793	0.946	0.00738
0.946	0.00543			0.946	0.00671			0.946	0.00898			0.946	0.00967	0.947	0.0077	0.946	0.008	0.947	0.0074
0.947	0.00549			0.947	0.00675			0.947	0.00902			0.947	0.00975	0.948	0.00775	0.947	0.00807	0.948	0.00744
0.948	0.00554			0.948	0.00679			0.948	0.00905			0.948	0.00982	0.949	0.00778	0.948	0.00815	0.949	0.00745
0.949	0.0056			0.949	0.00682			0.949	0.00908			0.949	0.00989	0.95	0.00782	0.949	0.00822	0.95	0.00747
0.95	0.00565			0.95	0.00686			0.95	0.00912			0.95	0.00997			0.95	0.00829
0.951	0.0057			0.951	0.00691			0.951	0.00916			0.951	0.01003			0.951	0.00837
0.952	0.00576			0.952	0.00696			0.952	0.00919			0.952	0.0101			0.952	0.00844
0.953	0.00581			0.953	0.00701			0.953	0.00922			0.953	0.01017			0.953	0.00852
0.954	0.00587			0.954	0.00706			0.954	0.00925			0.954	0.01024			0.954	0.00859
0.955	0.00593			0.955	0.0071			0.955	0.00929			0.955	0.0103			0.955	0.00866
0.956	0.00599			0.956	0.00714			0.956	0.00932			0.956	0.01037			0.956	0.00873
0.957	0.00605			0.957	0.00719			0.957	0.00936			0.957	0.01044			0.957	0.00881
0.958	0.00611			0.958	0.00725			0.958	0.00939			0.958	0.01051			0.958	0.00888
0.959	0.00617			0.959	0.0073			0.959	0.00943			0.959	0.01057			0.959	0.00895
0.96	0.00624			0.96	0.00735			0.96	0.00946			0.96	0.01064			0.96	0.00903
0.961	0.0063			0.961	0.00741			0.961	0.0095			0.961	0.01071			0.961	0.0091
0.962	0.00636			0.962	0.00746			0.962	0.00953			0.962	0.01078			0.962	0.00917
0.963	0.00643			0.963	0.00752			0.963	0.00958			0.963	0.01084			0.963	0.00924
0.964	0.0065			0.964	0.00757			0.964	0.00961			0.964	0.0109			0.964	0.00932
0.965	0.00657			0.965	0.00763			0.965	0.00964			0.965	0.01096			0.965	0.00939
0.966	0.00664			0.966	0.00769			0.966	0.00967			0.966	0.01103			0.966	0.00946
0.967	0.00671			0.967	0.00775			0.967	0.00971			0.967	0.01109			0.967	0.00954
0.968	0.00678			0.968	0.00782			0.968	0.00975			0.968	0.01115			0.968	0.00961
0.969	0.00686			0.969	0.00789			0.969	0.00978			0.969	0.01121			0.969	0.00968
0.97	0.00695			0.97	0.00796			0.97	0.00982			0.97	0.01127			0.97	0.00976
0.971	0.00703			0.971	0.00802			0.971	0.00986			0.971	0.01133			0.971	0.00983
0.972	0.0071			0.972	0.00809			0.972	0.0099			0.972	0.01139			0.972	0.0099
0.973	0.00719			0.973	0.00816			0.973	0.00993			0.973	0.01145			0.973	0.00997
0.974	0.00728			0.974	0.00822			0.974	0.00997			0.974	0.01151			0.974	0.01005
0.975	0.00736			0.975	0.00829			0.975	0.01001			0.975	0.01157			0.975	0.01012
0.976	0.00744			0.976	0.00837			0.976	0.01005			0.976	0.01163			0.976	0.01019
0.977	0.00752			0.977	0.00844			0.977	0.0101			0.977	0.01169			0.977	0.01027
0.978	0.00761			0.978	0.00852			0.978	0.01015			0.978	0.01175			0.978	0.01033
0.979	0.0077			0.979	0.00862			0.979	0.0102			0.979	0.01181			0.979	0.01041
0.98	0.00779			0.98	0.0087			0.98	0.01024			0.98	0.01187			0.98	0.01048
0.981	0.00788			0.981	0.00879			0.981	0.01028			0.981	0.01192			0.981	0.01056
0.982	0.00797			0.982	0.00886			0.982	0.01033			0.982	0.01197			0.982	0.01063
0.983	0.00807			0.983	0.00895			0.983	0.01037			0.983	0.01203			0.983	0.0107
0.984	0.00816			0.984	0.00904			0.984	0.01042			0.984	0.01209			0.984	0.01077
0.985	0.00826			0.985	0.00912			0.985	0.01047			0.985	0.01215			0.985	0.01085
0.986	0.00836			0.986	0.00921			0.986	0.01051			0.986	0.01221			0.986	0.01092
0.987	0.00847			0.987	0.00929			0.987	0.01057			0.987	0.01227			0.987	0.01099
0.988	0.00857			0.988	0.00938			0.988	0.01063			0.988	0.01232			0.988	0.01107
0.989	0.00868			0.989	0.00947			0.989	0.01068			0.989	0.01237			0.989	0.01114
0.99	0.00879			0.99	0.00957			0.99	0.01074			0.99	0.01243			0.99	0.01121
0.991	0.0089			0.991	0.00967			0.991	0.01079			0.991	0.01249			0.991	0.01129
0.992	0.00901			0.992	0.00978			0.992	0.01085			0.992	0.01255			0.992	0.01136
0.993	0.00912			0.993	0.00987			0.993	0.01091			0.993	0.01261			0.993	0.01143
0.994	0.00923			0.994	0.00996			0.994	0.01097			0.994	0.01267			0.994	0.01151
0.995	0.00934			0.995	0.01007			0.995	0.01104			0.995	0.01273			0.995	0.01158
0.996	0.00946			0.996	0.01017			0.996	0.0111			0.996	0.01279			0.996	0.01165
0.997	0.00957			0.997	0.01027			0.997	0.01117			0.997	0.01284			0.997	0.01172
0.998	0.0097			0.998	0.01039			0.998	0.01123			0.998	0.0129			0.998	0.0118
0.999	0.00982			0.999	0.0105			0.999	0.0113			0.999	0.01296			0.999	0.01188
1	0.00994			1	0.01061			1	0.01137			1	0.01301			1	0.01195
1.001	0.01007			1.001	0.01072			1.001	0.01146			1.001	0.01307			1.001	0.01202
1.002	0.0102			1.002	0.01083			1.002	0.01154			1.002	0.01313			1.002	0.01209
1.003	0.01033			1.003	0.01094			1.003	0.01161			1.003	0.01318			1.003	0.01217
1.004	0.01046			1.004	0.01106			1.004	0.01169			1.004	0.01325			1.004	0.01225
1.005	0.0106			1.005	0.01118			1.005	0.01177			1.005	0.01329			1.005	0.01233
1.006	0.01073			1.006	0.0113			1.006	0.01185			1.006	0.01334			1.006	0.0124
1.007	0.01087			1.007	0.01141			1.007	0.01193			1.007	0.0134			1.007	0.01247
1.008	0.01102			1.008	0.01153			1.008	0.01202			1.008	0.01345			1.008	0.01255
1.009	0.01117			1.009	0.01165			1.009	0.0121			1.009	0.01352			1.009	0.01263
1.01	0.01133			1.01	0.01179			1.01	0.0122			1.01	0.01357			1.01	0.0127
1.011	0.01148			1.011	0.01193			1.011	0.01229			1.011	0.01364			1.011	0.01277
1.012	0.01162			1.012	0.01206			1.012	0.01237			1.012	0.0137			1.012	0.01285
1.013	0.01178			1.013	0.01218			1.013	0.01245			1.013	0.01375			1.013	0.01293
1.014	0.01194			1.014	0.0123			1.014	0.01254			1.014	0.01382			1.014	0.01301
1.015	0.01209			1.015	0.01244			1.015	0.01264			1.015	0.01388			1.015	0.01309
1.016	0.01225			1.016	0.01257			1.016	0.01273			1.016	0.01394			1.016	0.01317
1.017	0.01242			1.017	0.01274			1.017	0.01283			1.017	0.01401			1.017	0.01325
1.018	0.01261			1.018	0.01291			1.018	0.01294			1.018	0.01407			1.018	0.01332
1.019	0.01277			1.019	0.01308			1.019	0.01304			1.019	0.01413			1.019	0.01339
1.02	0.01294			1.02	0.01323			1.02	0.01315			1.02	0.0142			1.02	0.01347
1.021	0.01311			1.021	0.01337			1.021	0.01325			1.021	0.01426			1.021	0.01355
1.022	0.01328			1.022	0.01352			1.022	0.01338			1.022	0.01438			1.022	0.01362
1.023	0.01345			1.023	0.01367			1.023	0.01351			1.023	0.01445			1.023	0.0137
1.024	0.01363			1.024	0.01385			1.024	0.01362			1.024	0.01451			1.024	0.01378
1.025	0.01382			1.025	0.01401			1.025	0.01373			1.025	0.01459			1.025	0.01386
1.026	0.014			1.026	0.01415			1.026	0.01384			1.026	0.01465			1.026	0.01394
1.027	0.01419			1.027	0.0143			1.027	0.01395			1.027	0.01472			1.027	0.01403
1.028	0.01438			1.028	0.01446			1.028	0.01407			1.028	0.01479			1.028	0.0141
1.029	0.01455			1.029	0.01463			1.029	0.01419			1.029	0.01487			1.029	0.01418
1.03	0.01474			1.03	0.01482			1.03	0.01431			1.03	0.01494			1.03	0.01427
1.031	0.01494			1.031	0.01498			1.031	0.01445			1.031	0.01502			1.031	0.01435
1.032	0.01514			1.032	0.01516			1.032	0.0146			1.032	0.0151			1.032	0.01443
1.033	0.01533			1.033	0.01534			1.033	0.01474			1.033	0.01517			1.033	0.01451
1.034	0.01552			1.034	0.01552			1.034	0.01486			1.034	0.01525			1.034	0.01459
1.035	0.01573			1.035	0.0157			1.035	0.01499			1.035	0.01533			1.035	0.01467
1.036	0.01593			1.036	0.0159			1.036	0.01513			1.036	0.01542			1.036	0.01476
1.037	0.01614			1.037	0.01611			1.037	0.01529			1.037	0.01551			1.037	0.01484
1.038	0.01636			1.038	0.0163			1.038	0.01543			1.038	0.01559			1.038	0.01492
1.039	0.01658			1.039	0.01649			1.039	0.01557			1.039	0.01567			1.039	0.01501
1.04	0.01654			1.04	0.01669			1.04	0.01572			1.04	0.01577			1.04	0.01509
1.039	0.01618			1.041	0.01689			1.041	0.01587			1.041	0.01586			1.041	0.01517
1.038	0.01583			1.042	0.0171			1.042	0.01603			1.042	0.01595			1.042	0.01526
1.037	0.0155			1.043	0.0173			1.043	0.01619			1.043	0.01605			1.043	0.01535
1.036	0.01518			1.044	0.0175			1.044	0.01634			1.044	0.01616			1.044	0.01544
1.035	0.01487			1.045	0.01772			1.045	0.01648			1.045	0.01626			1.045	0.01553
1.034	0.01461			1.046	0.01793			1.046	0.01664			1.046	0.01636			1.046	0.01562
1.033	0.01433			1.047	0.01813			1.047	0.01679			1.047	0.01646			1.047	0.01572
1.032	0.01405			1.048	0.01834			1.048	0.01696			1.048	0.01656			1.048	0.01581
1.031	0.01379			1.049	0.01855			1.049	0.01713			1.049	0.01666			1.049	0.0159
1.03	0.01351			1.05	0.01852			1.05	0.0171			1.05	0.01658			1.05	0.01584
1.029	0.01325			1.049	0.01817			1.049	0.01676			1.049	0.01629			1.049	0.01559
1.028	0.013			1.048	0.01781			1.048	0.01644			1.048	0.01601			1.048	0.01537
1.027	0.01276			1.047	0.01747			1.047	0.01614			1.047	0.01574			1.047	0.01517
1.026	0.01251			1.046	0.01713			1.046	0.01586			1.046	0.01548			1.046	0.01496
1.025	0.01232			1.045	0.01681			1.045	0.01558			1.045	0.01523			1.045	0.01475
1.024	0.01208			1.044	0.0165			1.044	0.01531			1.044	0.01499			1.044	0.01455
1.023	0.01186			1.043	0.01618			1.043	0.01506			1.043	0.01476			1.043	0.01435
1.022	0.01164			1.042	0.0159			1.042	0.01483			1.042	0.01454			1.042	0.01416
1.021	0.01143			1.041	0.01564			1.041	0.01457			1.041	0.01432			1.041	0.01398
1.02	0.01121			1.04	0.01537			1.04	0.01433			1.04	0.0141			1.04	0.01381
1.019	0.01101			1.039	0.01509			1.039	0.01409			1.039	0.01389			1.039	0.01363
1.018	0.01082			1.038	0.01482			1.038	0.01386			1.038	0.01368			1.038	0.01345
1.017	0.01065			1.037	0.01457			1.037	0.01364			1.037	0.01348			1.037	0.01328
1.016	0.01046			1.036	0.01432			1.036	0.01343			1.036	0.01329			1.036	0.01312
1.015	0.01029			1.035	0.01406			1.035	0.01323			1.035	0.0131			1.035	0.01297
1.014	0.01012			1.034	0.01382			1.034	0.01305			1.034	0.01291			1.034	0.01282
1.013	0.00993			1.033	0.0136			1.033	0.01285			1.033	0.01273			1.033	0.01266
1.012	0.00975			1.032	0.01337			1.032	0.01265			1.032	0.01255			1.032	0.01252
1.011	0.00957			1.031	0.01314			1.031	0.01247			1.031	0.01238			1.031	0.01237
1.01	0.0094			1.03	0.01293			1.03	0.01228			1.03	0.0122			1.03	0.01222
1.009	0.00924			1.029	0.01271			1.029	0.0121			1.029	0.01205			1.029	0.01207
1.008	0.00908			1.028	0.01249			1.028	0.01191			1.028	0.01194			1.028	0.01193
1.007	0.00894			1.027	0.01231			1.027	0.01173			1.027	0.01181			1.027	0.01178
1.006	0.00878			1.026	0.0121			1.026	0.01156			1.026	0.01164			1.026	0.01165
1.005	0.00864			1.025	0.0119			1.025	0.0114			1.025	0.01149			1.025	0.01152
1.004	0.0085			1.024	0.0117			1.024	0.01124			1.024	0.01133			1.024	0.0114
1.003	0.00836			1.023	0.01153			1.023	0.01107			1.023	0.01119			1.023	0.01126
1.002	0.00822			1.022	0.01135			1.022	0.01091			1.022	0.01105			1.022	0.01113
1.001	0.00809			1.021	0.01117			1.021	0.01075			1.021	0.0109			1.021	0.01101
1	0.00795			1.02	0.01099			1.02	0.0106			1.02	0.01077			1.02	0.01089
0.999	0.00782			1.019	0.01081			1.019	0.01046			1.019	0.01063			1.019	0.01077
0.998	0.00769			1.018	0.01063			1.018	0.01032			1.018	0.01051			1.018	0.01065
0.997	0.00757			1.017	0.01046			1.017	0.01018			1.017	0.0104			1.017	0.01053
0.996	0.00745			1.016	0.01029			1.016	0.01006			1.016	0.01027			1.016	0.01042
0.995	0.00733			1.015	0.01013			1.015	0.00993			1.015	0.01015			1.015	0.01031
0.994	0.00723			1.014	0.00997			1.014	0.00979			1.014	0.01002			1.014	0.0102
0.993	0.00713			1.013	0.00983			1.013	0.00966			1.013	0.0099			1.013	0.01009
0.992	0.00702			1.012	0.00969			1.012	0.00952			1.012	0.00978			1.012	0.00998
0.991	0.00691			1.011	0.00953			1.011	0.00938			1.011	0.00967			1.011	0.00987
0.99	0.00679			1.01	0.0094			1.01	0.00924			1.01	0.00956			1.01	0.00976
0.989	0.00668			1.009	0.00927			1.009	0.00911			1.009	0.00945			1.009	0.00966
0.988	0.00658			1.008	0.00913			1.008	0.00898			1.008	0.00934			1.008	0.00956
0.987	0.00647			1.007	0.00899			1.007	0.00886			1.007	0.00923			1.007	0.00947
0.986	0.00638			1.006	0.00886			1.006	0.00874			1.006	0.00913			1.006	0.00937
0.985	0.00628			1.005	0.00872			1.005	0.00863			1.005	0.00903			1.005	0.00927
0.984	0.00619			1.004	0.00859			1.004	0.00851			1.004	0.00893			1.004	0.00919
0.983	0.00609			1.003	0.00846			1.003	0.0084			1.003	0.00883			1.003	0.0091
0.982	0.00599			1.002	0.00834			1.002	0.00829			1.002	0.00874			1.002	0.009
0.981	0.00591			1.001	0.00822			1.001	0.00819			1.001	0.00865			1.001	0.00891
0.98	0.00582			1	0.00811			1	0.0081			1	0.00855			1	0.00883
0.979	0.00573			0.999	0.00799			0.999	0.00801			0.999	0.00846			0.999	0.00874
0.978	0.00566			0.998	0.00788			0.998	0.00791			0.998	0.00837			0.998	0.00865
0.977	0.00557			0.997	0.00776			0.997	0.0078			0.997	0.00828			0.997	0.00856
0.976	0.00549			0.996	0.00766			0.996	0.00771			0.996	0.0082			0.996	0.00847
0.975	0.00542			0.995	0.00755			0.995	0.00762			0.995	0.00812			0.995	0.00839
0.974	0.00535			0.994	0.00745			0.994	0.00753			0.994	0.00803			0.994	0.00831
0.973	0.00527			0.993	0.00734			0.993	0.00744			0.993	0.00794			0.993	0.00823
0.972	0.00519			0.992	0.00723			0.992	0.00734			0.992	0.00786			0.992	0.00815
0.971	0.00511			0.991	0.00713			0.991	0.00725			0.991	0.00778			0.991	0.00808
0.97	0.00504			0.99	0.00703			0.99	0.00717			0.99	0.00771			0.99	0.00801
0.969	0.00498			0.989	0.00694			0.989	0.00709			0.989	0.00766			0.989	0.00793
0.968	0.00492			0.988	0.00683			0.988	0.00701			0.988	0.00757			0.988	0.00785
0.967	0.00485			0.987	0.00674			0.987	0.00693			0.987	0.0075			0.987	0.00778
0.966	0.00478			0.986	0.00664			0.986	0.00685			0.986	0.00742			0.986	0.0077
0.965	0.0047			0.985	0.00655			0.985	0.00676			0.985	0.00734			0.985	0.00763
0.964	0.00464			0.984	0.00646			0.984	0.00668			0.984	0.00728			0.984	0.00755
0.963	0.00458			0.983	0.00638			0.983	0.0066			0.983	0.00721			0.983	0.00748
0.962	0.00451			0.982	0.00629			0.982	0.00652			0.982	0.00713			0.982	0.00741
0.961	0.00445			0.981	0.0062			0.981	0.00647			0.981	0.00706			0.981	0.00734
0.96	0.0044			0.98	0.00612			0.98	0.00639			0.98	0.00699			0.98	0.00727
0.959	0.00434			0.979	0.00603			0.979	0.00631			0.979	0.00692			0.979	0.0072
0.958	0.00428			0.978	0.00596			0.978	0.00623			0.978	0.00686			0.978	0.00713
0.957	0.00422			0.977	0.00588			0.977	0.00616			0.977	0.00679			0.977	0.00706
0.956	0.00416			0.976	0.00581			0.976	0.00609			0.976	0.00672			0.976	0.00699
0.955	0.00411			0.975	0.00575			0.975	0.00602			0.975	0.00665			0.975	0.00692
0.954	0.00406			0.974	0.00568			0.974	0.00595			0.974	0.00659			0.974	0.00686
0.953	0.00401			0.973	0.00561			0.973	0.0059			0.973	0.00652			0.973	0.00679
0.952	0.00395			0.972	0.00554			0.972	0.00584			0.972	0.00645			0.972	0.00673
0.951	0.0039			0.971	0.00547			0.971	0.00577			0.971	0.00639			0.971	0.00666
0.95	0.00386			0.97	0.00539			0.97	0.00572			0.97	0.00633			0.97	0.0066
0.949	0.00381			0.969	0.00533			0.969	0.00566			0.969	0.00626			0.969	0.00654
0.948	0.00376			0.968	0.00527			0.968	0.0056			0.968	0.0062			0.968	0.00648
0.947	0.00371			0.967	0.0052			0.967	0.00554			0.967	0.00614			0.967	0.00642
0.946	0.00366			0.966	0.00513			0.966	0.00548			0.966	0.00607			0.966	0.00635
0.945	0.00362			0.965	0.00507			0.965	0.00543			0.965	0.00601			0.965	0.00629
0.944	0.00357			0.964	0.005			0.964	0.00537			0.964	0.00596			0.964	0.00623
0.943	0.00352			0.963	0.00493			0.963	0.00531			0.963	0.0059			0.963	0.00617
0.942	0.00348			0.962	0.00487			0.962	0.00525			0.962	0.00584			0.962	0.00611
0.941	0.00344			0.961	0.00482			0.961	0.00519			0.961	0.00578			0.961	0.00605
0.94	0.00339			0.96	0.00476			0.96	0.00514			0.96	0.00573			0.96	0.00599
0.939	0.00335			0.959	0.00469			0.959	0.00509			0.959	0.00567			0.959	0.00593
0.938	0.00331			0.958	0.00464			0.958	0.00503			0.958	0.00562			0.958	0.00588
0.937	0.00327			0.957	0.00459			0.957	0.00498			0.957	0.00556			0.957	0.00582
0.936	0.00323			0.956	0.00454			0.956	0.00493			0.956	0.0055			0.956	0.00576
0.935	0.00319			0.955	0.00449			0.955	0.00488			0.955	0.00545			0.955	0.00571
0.934	0.00315			0.954	0.00443			0.954	0.00482			0.954	0.00542			0.954	0.00565
0.933	0.00311			0.953	0.00438			0.953	0.00477			0.953	0.00537			0.953	0.00559
0.932	0.00307			0.952	0.00432			0.952	0.00473			0.952	0.00531			0.952	0.00554
0.931	0.00303			0.951	0.00426			0.951	0.00467			0.951	0.00526			0.951	0.00548
0.93	0.003			0.95	0.0042			0.95	0.00461			0.95	0.00521			0.95	0.00543
0.929	0.00296			0.949	0.00416			0.949	0.00456			0.949	0.00516			0.949	0.00537
0.928	0.00292			0.948	0.00412			0.948	0.00451			0.948	0.00511			0.948	0.00532
0.927	0.00288			0.947	0.00408			0.947	0.00448			0.947	0.00506			0.947	0.00526
0.926	0.00285			0.946	0.00404			0.946	0.00443			0.946	0.00501			0.946	0.00521
0.925	0.00282			0.945	0.00398			0.945	0.00438			0.945	0.00496			0.945	0.00516
0.924	0.00278			0.944	0.00393			0.944	0.00433			0.944	0.00492			0.944	0.0051
0.923	0.00275			0.943	0.00388			0.943	0.00429			0.943	0.00488			0.943	0.00505
0.922	0.00271			0.942	0.00384			0.942	0.00425			0.942	0.00483			0.942	0.005
0.921	0.00268			0.941	0.00382			0.941	0.0042			0.941	0.00477			0.941	0.00494
0.92	0.00264			0.94	0.00377			0.94	0.00417			0.94	0.00472			0.94	0.00489
0.919	0.00261			0.939	0.00372			0.939	0.00413			0.939	0.00468			0.939	0.00484
0.918	0.00258			0.938	0.00367			0.938	0.00409			0.938	0.00463			0.938	0.00479
0.917	0.00255			0.937	0.00362			0.937	0.00405			0.937	0.00459			0.937	0.00474
0.916	0.00252			0.936	0.00359			0.936	0.004			0.936	0.00454			0.936	0.00469
0.915	0.00249			0.935	0.00355			0.935	0.00396			0.935	0.00449			0.935	0.00464
0.914	0.00246			0.934	0.00352			0.934	0.00392			0.934	0.00444			0.934	0.00458
0.913	0.00243			0.933	0.00347			0.933	0.00388			0.933	0.00441			0.933	0.00453
0.912	0.0024			0.932	0.00343			0.932	0.00384			0.932	0.00436			0.932	0.00448
0.911	0.00237			0.931	0.00339			0.931	0.0038			0.931	0.00432			0.931	0.00443
0.91	0.00234			0.93	0.00335			0.93	0.00376			0.93	0.00427			0.93	0.00438
0.909	0.00231			0.929	0.00331			0.929	0.00372			0.929	0.00422			0.929	0.00433
0.908	0.00228			0.928	0.00327			0.928	0.00369			0.928	0.00417			0.928	0.00428
0.907	0.00225			0.927	0.00324			0.927	0.00365			0.927	0.00413			0.927	0.00424
0.906	0.00223			0.926	0.0032			0.926	0.00361			0.926	0.00408			0.926	0.00419
0.905	0.0022			0.925	0.00317			0.925	0.00358			0.925	0.00403			0.925	0.00414
0.904	0.00217			0.924	0.00313			0.924	0.00354			0.924	0.00399			0.924	0.00409
0.903	0.00214			0.923	0.0031			0.923	0.0035			0.923	0.00394			0.923	0.00404
0.902	0.00212			0.922	0.00306			0.922	0.00346			0.922	0.00389			0.922	0.00399
0.901	0.00209			0.921	0.00302			0.921	0.00343			0.921	0.00385			0.921	0.00395
0.9	0.00206			0.92	0.00298			0.92	0.00339			0.92	0.00381			0.92	0.0039
0.899	0.00204			0.919	0.00295			0.919	0.00336			0.919	0.00376			0.919	0.00385
0.898	0.00201			0.918	0.00292			0.918	0.00332			0.918	0.00372			0.918	0.00381
0.897	0.00199			0.917	0.00288			0.917	0.00329			0.917	0.00367			0.917	0.00376
0.896	0.00196			0.916	0.00285			0.916	0.00325			0.916	0.00363			0.916	0.00371
0.895	0.00194			0.915	0.00282			0.915	0.00321			0.915	0.00358			0.915	0.00366
0.894	0.00192			0.914	0.00279			0.914	0.00318			0.914	0.00354			0.914	0.00362
0.893	0.0019			0.913	0.00275			0.913	0.00314			0.913	0.00349			0.913	0.00357
0.892	0.00188			0.912	0.00272			0.912	0.00311			0.912	0.00345			0.912	0.00352
0.891	0.00185			0.911	0.00269			0.911	0.00307			0.911	0.00341			0.911	0.00348
0.89	0.00183			0.91	0.00266			0.91	0.00304			0.91	0.00336			0.91	0.00343
0.889	0.00181			0.909	0.00263			0.909	0.00301			0.909	0.00332			0.909	0.00338
0.888	0.00178			0.908	0.0026			0.908	0.00297			0.908	0.00327			0.908	0.00334
0.887	0.00176			0.907	0.00257			0.907	0.00294			0.907	0.00323			0.907	0.00329
0.886	0.00173			0.906	0.00254			0.906	0.0029			0.906	0.00319			0.906	0.00325
0.885	0.00171			0.905	0.00251			0.905	0.00287			0.905	0.00315			0.905	0.0032
0.884	0.00169			0.904	0.00248			0.904	0.00283			0.904	0.00311			0.904	0.00316
0.883	0.00167			0.903	0.00245			0.903	0.0028			0.903	0.00306			0.903	0.00313
0.882	0.00165			0.902	0.00242			0.902	0.00276			0.902	0.00302			0.902	0.00308
0.881	0.00163			0.901	0.0024			0.901	0.00273			0.901	0.00298			0.901	0.00303
0.88	0.00161			0.9	0.00237			0.9	0.0027			0.9	0.00294			0.9	0.00299
0.879	0.00159			0.899	0.00234			0.899	0.00267			0.899	0.0029			0.899	0.00294
0.878	0.00157			0.898	0.00231			0.898	0.00263			0.898	0.00286			0.898	0.00291
0.877	0.00155			0.897	0.00228			0.897	0.0026			0.897	0.00282			0.897	0.00286
0.876	0.00153			0.896	0.00225			0.896	0.00257			0.896	0.00278			0.896	0.00282
0.875	0.00151			0.895	0.00222			0.895	0.00253			0.895	0.00274			0.895	0.00278
0.874	0.00149			0.894	0.00219			0.894	0.0025			0.894	0.0027			0.894	0.00273
0.873	0.00147			0.893	0.00217			0.893	0.00247			0.893	0.00268			0.893	0.00269
0.872	0.00144			0.892	0.00214			0.892	0.00244			0.892	0.00264			0.892	0.00265
0.871	0.00142			0.891	0.00211			0.891	0.0024			0.891	0.0026			0.891	0.00261
0.87	0.0014			0.89	0.00208			0.89	0.00237			0.89	0.00256			0.89	0.00256
0.869	0.00138			0.889	0.00207			0.889	0.00234			0.889	0.00252			0.889	0.00252
0.868	0.00136			0.888	0.00204			0.888	0.00231			0.888	0.00248			0.888	0.00248
0.867	0.00134			0.887	0.00202			0.887	0.00228			0.887	0.00244			0.887	0.00244
0.866	0.00133			0.886	0.00199			0.886	0.00224			0.886	0.0024			0.886	0.0024
0.865	0.00131			0.885	0.00197			0.885	0.00221			0.885	0.00237			0.885	0.00236
0.864	0.00129			0.884	0.00195			0.884	0.00218			0.884	0.00233			0.884	0.00232
0.863	0.00127			0.883	0.00192			0.883	0.00215			0.883	0.00229			0.883	0.00228
0.862	0.00125			0.882	0.0019			0.882	0.00212			0.882	0.00225			0.882	0.00224
0.861	0.00123			0.881	0.00187			0.881	0.00209			0.881	0.00221			0.881	0.0022
0.86	0.00122			0.88	0.00184			0.88	0.00206			0.88	0.00218			0.88	0.00216
0.859	0.0012			0.879	0.00182			0.879	0.00203			0.879	0.00214			0.879	0.00213
0.858	0.00118			0.878	0.0018			0.878	0.002			0.878	0.0021			0.878	0.00209
0.857	0.00116			0.877	0.00177			0.877	0.00197			0.877	0.00207			0.877	0.00205
0.856	0.00115			0.876	0.00175			0.876	0.00194			0.876	0.00205			0.876	0.00201
0.855	0.00113			0.875	0.00172			0.875	0.00191			0.875	0.00201			0.875	0.00198
0.854	0.00111			0.874	0.00169			0.874	0.00188			0.874	0.00197			0.874	0.00194
0.853	0.00109			0.873	0.00167			0.873	0.00185			0.873	0.00194			0.873	0.00191
0.852	0.00107			0.872	0.00164			0.872	0.00182			0.872	0.0019			0.872	0.00187
0.851	0.00106			0.871	0.00162			0.871	0.00179			0.871	0.00187			0.871	0.00183
0.85	0.00104			0.87	0.0016			0.87	0.00176			0.87	0.00183			0.87	0.00179
0.849	0.00103			0.869	0.00158			0.869	0.00173			0.869	0.0018			0.869	0.00176
0.848	0.00101			0.868	0.00155			0.868	0.0017			0.868	0.00177			0.868	0.00172
0.847	0.000991961			0.867	0.00153			0.867	0.00168			0.867	0.00173			0.867	0.00169
0.846	0.000974787			0.866	0.0015			0.866	0.00165			0.866	0.0017			0.866	0.00165
0.845	0.000958571			0.865	0.00148			0.865	0.00162			0.865	0.00166			0.865	0.00162
0.844	0.000943737			0.864	0.00146			0.864	0.00159			0.864	0.00163			0.864	0.00159
0.843	0.000926772			0.863	0.00144			0.863	0.00157			0.863	0.0016			0.863	0.00155
0.842	0.000911126			0.862	0.00142			0.862	0.00154			0.862	0.00156			0.862	0.00152
0.841	0.000895065			0.861	0.00139			0.861	0.00152			0.861	0.00153			0.861	0.00149
0.84	0.000879408			0.86	0.00137			0.86	0.00149			0.86	0.0015			0.86	0.00145
0.839	0.000864153			0.859	0.00135			0.859	0.00146			0.859	0.00147			0.859	0.00142
0.838	0.000847746			0.858	0.00132			0.858	0.00144			0.858	0.00144			0.858	0.00139
0.837	0.000833163			0.857	0.0013			0.857	0.00141			0.857	0.00141			0.857	0.00136
0.836	0.000818333			0.856	0.00128			0.856	0.00138			0.856	0.00138			0.856	0.00132
0.835	0.000804101			0.855	0.00126			0.855	0.00135			0.855	0.00135			0.855	0.00129
0.834	0.000790379			0.854	0.00124			0.854	0.00133			0.854	0.00132			0.854	0.00127
0.833	0.000775455			0.853	0.00122			0.853	0.00131			0.853	0.00129			0.853	0.00124
0.832	0.000760159			0.852	0.00119			0.852	0.00128			0.852	0.00126			0.852	0.0012
0.831	0.00074569			0.851	0.00117			0.851	0.00125			0.851	0.00123			0.851	0.00117
0.83	0.000731219			0.85	0.00115			0.85	0.00123			0.85	0.0012			0.85	0.00115
0.829	0.000717123			0.849	0.00113			0.849	0.0012			0.849	0.00117			0.849	0.00112
0.828	0.000703897			0.848	0.00111			0.848	0.00118			0.848	0.00115			0.848	0.00109
0.827	0.000690666			0.847	0.00109			0.847	0.00116			0.847	0.00112			0.847	0.00106
0.826	0.000677298			0.846	0.00107			0.846	0.00113			0.846	0.00109			0.846	0.00103
0.825	0.000663586			0.845	0.00105			0.845	0.00111			0.845	0.00106			0.845	0.00101
0.824	0.000649955			0.844	0.00103			0.844	0.00109			0.844	0.00104			0.844	0.000980006
0.823	0.00063629			0.843	0.00101			0.843	0.00106			0.843	0.00101			0.843	0.00095333
0.822	0.000623921			0.842	0.000990058			0.842	0.00104			0.842	0.000985528			0.842	0.000927515
0.821	0.000611472			0.841	0.00097207			0.841	0.00102			0.841	0.000960635			0.841	0.000901842
0.82	0.000598951			0.84	0.000952863			0.84	0.000994276			0.84	0.00093619			0.84	0.000877194
0.819	0.000586319			0.839	0.000934287			0.839	0.000972206			0.839	0.000911263			0.839	0.000852344
0.818	0.000574494			0.838	0.000915503			0.838	0.000949965			0.838	0.000888329			0.838	0.000827885
0.817	0.00056193			0.837	0.000897065			0.837	0.000928593			0.837	0.000865718			0.837	0.000804223
0.816	0.000549843			0.836	0.000878449			0.836	0.000906405			0.836	0.000842742			0.836	0.000780914
0.815	0.000538551			0.835	0.00085999			0.835	0.00088482			0.835	0.000819762			0.835	0.000757192
0.814	0.000526139			0.834	0.00084178			0.834	0.000864593			0.834	0.000797866			0.834	0.000735037
0.813	0.000514692			0.833	0.000824143			0.833	0.000843254			0.833	0.000775757			0.833	0.000712846
0.812	0.000504051			0.832	0.000806014			0.832	0.000822581			0.832	0.000753756			0.832	0.000691424
0.811	0.000492908			0.831	0.000790076			0.831	0.000802545			0.831	0.000732961			0.831	0.000675135
0.81	0.000482372			0.83	0.000772963			0.83	0.000782254			0.83	0.000711262			0.83	0.000653962
0.809	0.00047139			0.829	0.000755901			0.829	0.000762805			0.829	0.000691225			0.829	0.000633384
0.808	0.000459898			0.828	0.000739299			0.828	0.000744008			0.828	0.00067127			0.828	0.000613068
0.807	0.000448635			0.827	0.000721286			0.827	0.00072484			0.827	0.000651744			0.827	0.000592824
0.806	0.000437957			0.826	0.000704299			0.826	0.000706128			0.826	0.000632052			0.826	0.000573369
0.805	0.00042812			0.825	0.000689324			0.825	0.000687732			0.825	0.00061307			0.825	0.000554404
0.804	0.000418448			0.824	0.00067351			0.824	0.000669867			0.824	0.000594471			0.824	0.000536247
0.803	0.000408574			0.823	0.000658897			0.823	0.000651631			0.823	0.000576182			0.823	0.000518272
0.802	0.000399178			0.822	0.000643796			0.822	0.000634635			0.822	0.000558067			0.822	0.00049989
0.801	0.000389168			0.821	0.000626809			0.821	0.000618121			0.821	0.000540897			0.821	0.000483109
0.8	0.000379169			0.82	0.000610445			0.82	0.000600662			0.82	0.000523552			0.82	0.000465683
0.799	0.00037016			0.819	0.000594999			0.819	0.000583541			0.819	0.000506293			0.819	0.000448879
0.798	0.000360469			0.818	0.000581328			0.818	0.000567746			0.818	0.000490763			0.818	0.000433108
0.797	0.000351826			0.817	0.000567035			0.817	0.000551563			0.817	0.000474603			0.817	0.000417191
0.796	0.000343596			0.816	0.000553252			0.816	0.000535928			0.816	0.00045862			0.816	0.000402019
0.795	0.000334453			0.815	0.000539396			0.815	0.00052087			0.815	0.000443867			0.815	0.000387227
0.794	0.000326066			0.814	0.000525299			0.814	0.000505342			0.814	0.000428476			0.814	0.000373357
0.793	0.000318361			0.813	0.000511514			0.813	0.000490524			0.813	0.000413789			0.813	0.00035923
0.792	0.000309749			0.812	0.000498679			0.812	0.000476292			0.812	0.000402029			0.812	0.000345277
0.791	0.000301764			0.811	0.000485225			0.811	0.000461679			0.811	0.000391278			0.811	0.000331681
0.79	0.000293419			0.81	0.000472982			0.81	0.000447817			0.81	0.000377014			0.81	0.000318684
0.789	0.000285664			0.809	0.000460456			0.809	0.000434182			0.809	0.000363371			0.809	0.000306152
0.788	0.000277807			0.808	0.000447264			0.808	0.000420657			0.808	0.000350427			0.808	0.000293255
0.787	0.000270232			0.807	0.00043487			0.807	0.000407325			0.807	0.000337355			0.807	0.000280498
0.786	0.000263039			0.806	0.000423354			0.806	0.000394472			0.806	0.000325045			0.806	0.000270516
0.785	0.000255426			0.805	0.000412926			0.805	0.000382259			0.805	0.000312937			0.805	0.000260129
0.784	0.000248267			0.804	0.000401359			0.804	0.000370637			0.804	0.000300949			0.804	0.000247424
0.783	0.000241076			0.803	0.000389467			0.803	0.000358107			0.803	0.000289321			0.803	0.000236755
0.782	0.000233967			0.802	0.000379443			0.802	0.000346562			0.802	0.000278564			0.802	0.000226453
0.781	0.000227373			0.801	0.000368024			0.801	0.000335341			0.801	0.00026723			0.801	0.000215789
0.78	0.000220866			0.8	0.000357567			0.8	0.000323812			0.8	0.000256744			0.8	0.000205613
0.779	0.000213957			0.799	0.000347667			0.799	0.000313563			0.799	0.000246612			0.799	0.000196349
0.778	0.000207887			0.798	0.000336799			0.798	0.000303516			0.798	0.000236074			0.798	0.000186597
0.777	0.000201592			0.797	0.000327282			0.797	0.000292528			0.797	0.000226463			0.797	0.000177946
0.776	0.000195254			0.796	0.000317393			0.796	0.000282599			0.796	0.000217349			0.796	0.000169144
0.775	0.00018889			0.795	0.00030749			0.795	0.000272151			0.795	0.00020769			0.795	0.000160053
0.774	0.000183128			0.794	0.000297554			0.794	0.000262308			0.794	0.000198355			0.794	0.000151731
0.773	0.000177554			0.793	0.000288968			0.793	0.00025357			0.793	0.000189917			0.793	0.000143871
0.772	0.000171998			0.792	0.000279206			0.792	0.000244614			0.792	0.000181152			0.792	0.000135925
0.771	0.00016595			0.791	0.000270778			0.791	0.000235959			0.791	0.000173243			0.791	0.000128748
0.77	0.00016105			0.79	0.000262166			0.79	0.000226688			0.79	0.000165195			0.79	0.000120577
0.769	0.000155189			0.789	0.000254022			0.789	0.000218618			0.789	0.000158428			0.789	0.000113976
0.768	0.000149619			0.788	0.000245495			0.788	0.000209902			0.788	0.000149937			0.788	0.000106808
0.767	0.000144944			0.787	0.000237			0.787	0.000201968			0.787	0.000142322			0.787	0.000100098
0.766	0.000139402			0.786	0.00022987			0.786	0.000194342			0.786	0.000135756			0.786	9.39962e-05
0.765	0.000134713			0.785	0.000221865			0.785	0.000186627			0.785	0.00012843			0.785	8.78691e-05
0.764	0.000130022			0.784	0.000214106			0.784	0.000179134			0.784	0.000121377			0.784	8.12395e-05
0.763	0.000124798			0.783	0.000207327			0.783	0.000171965			0.783	0.000115514			0.783	7.57802e-05
0.762	0.000120379			0.782	0.000199844			0.782	0.000164333			0.782	0.000108268			0.782	6.96609e-05
0.761	0.000116334			0.781	0.000192969			0.781	0.000157622			0.781	0.000102738			0.781	6.4578e-05
0.76	0.000111789			0.78	0.000185849			0.78	0.000151221			0.78	9.63269e-05			0.78	5.97274e-05
0.759	0.00010745			0.779	0.000179268			0.779	0.000144306			0.779	9.05426e-05			0.779	5.4345e-05
0.758	0.000102726			0.778	0.000173413			0.778	0.000137775			0.778	8.48252e-05			0.778	4.93507e-05
0.757	9.92467e-05			0.777	0.000167105			0.777	0.000131955			0.777	7.96102e-05			0.777	4.44016e-05
0.756	9.44671e-05			0.776	0.000160745			0.776	0.000125312			0.776	7.3615e-05			0.776	3.98821e-05
0.755	9.06332e-05			0.775	0.000154401			0.775	0.000119624			0.775	6.90423e-05			0.775	3.52011e-05
0.754	8.69864e-05			0.774	0.000148652			0.774	0.000113603			0.774	6.418e-05			0.774	3.08057e-05
0.753	8.30855e-05			0.773	0.000142915			0.773	0.000108664			0.773	5.96289e-05			0.773	2.69934e-05
0.752	7.91886e-05			0.772	0.000137219			0.772	0.000103165			0.772	5.41854e-05			0.772	2.26236e-05
0.751	7.58728e-05			0.771	0.000131262			0.771	9.74657e-05			0.771	5.00304e-05			0.771	1.84292e-05
0.75	7.20606e-05			0.77	0.000126738			0.77	9.33756e-05			0.77	4.59206e-05			0.77	1.53439e-05
0.749	6.85675e-05			0.769	0.000121052			0.769	8.73568e-05			0.769	4.11076e-05			0.769	1.10175e-05
0.748	6.55079e-05			0.768	0.000116052			0.768	8.2526e-05			0.768	3.66609e-05			0.768	7.40816e-06
0.747	6.19517e-05			0.767	0.000111499			0.767	7.82528e-05			0.767	3.29295e-05			0.767	4.85681e-06
0.746	5.90399e-05			0.766	0.000105843			0.766	7.33294e-05			0.766	2.85754e-05			0.766	5.42185e-07
0.745	5.60236e-05			0.765	0.000101873			0.765	6.90935e-05			0.765	2.49228e-05			0.765	-2.36379e-06
0.744	5.24911e-05			0.764	9.74932e-05			0.764	6.5238e-05			0.764	2.14297e-05			0.764	-4.91513e-06
0.743	4.92285e-05			0.763	9.23945e-05			0.763	6.06022e-05			0.763	1.68255e-05			0.763	-8.58552e-06
0.742	4.63876e-05			0.762	8.82985e-05			0.762	5.65614e-05			0.762	1.45559e-05			0.762	-1.16215e-05
0.741	4.37141e-05			0.761	8.41297e-05			0.761	5.26842e-05			0.761	1.07062e-05			0.761	-1.43206e-05
0.74	4.06978e-05			0.76	7.99727e-05			0.76	4.8472e-05			0.76	7.53031e-06			0.76	-1.71163e-05
0.739	3.76046e-05			0.759	7.58866e-05			0.759	4.46657e-05			0.759	4.00374e-06			0.759	-1.99296e-05
0.738	3.58945e-05			0.758	7.21729e-05			0.758	4.12731e-05			0.758	9.9926e-07			0.758	-2.28573e-05
0.737	3.23739e-05			0.757	6.84434e-05			0.757	3.7713e-05			0.757	-1.30779e-06			0.757	-2.44945e-05
0.736	2.99605e-05			0.756	6.4838e-05			0.756	3.38141e-05			0.756	-5.71698e-06			0.756	-2.72231e-05
0.735	2.74682e-05			0.755	6.10691e-05			0.755	3.0057e-05			0.755	-8.05161e-06			0.755	-3.00523e-05
0.734	2.48243e-05			0.754	5.76686e-05			0.754	2.74229e-05			0.754	-1.06522e-05			0.754	-3.15358e-05
0.733	2.24877e-05			0.753	5.42583e-05			0.753	2.41662e-05			0.753	-1.36527e-05			0.753	-3.40576e-05
0.732	2.05077e-05			0.752	5.0517e-05			0.752	2.06357e-05			0.752	-1.69114e-05			0.752	-3.61065e-05
0.731	1.70717e-05			0.751	4.79735e-05			0.751	1.75525e-05			0.751	-1.88342e-05			0.751	-3.77063e-05
0.73	1.56276e-05			0.75	4.42559e-05			0.75	1.42997e-05			0.75	-2.21795e-05			0.75	-4.00626e-05
0.729	1.31275e-05			0.749	4.1015e-05			0.749	1.15671e-05			0.749	-2.426e-05			0.749	-4.23086e-05
0.728	1.13169e-05			0.748	3.88557e-05			0.748	9.00004e-06			0.748	-2.61415e-05			0.748	-4.39201e-05
0.727	8.87395e-06			0.747	3.51932e-05			0.747	5.96404e-06			0.747	-2.91027e-05			0.747	-4.58075e-05
0.726	6.82696e-06			0.746	3.24822e-05			0.746	3.22159e-06			0.746	-2.97528e-05			0.746	-4.74782e-05
0.725	4.67753e-06			0.745	2.96649e-05			0.745	6.01289e-07			0.745	-3.27041e-05			0.745	-4.88436e-05
0.724	2.41974e-06			0.744	2.63925e-05			0.744	-1.96187e-06			0.744	-3.59371e-05			0.744	-5.11151e-05
0.723	5.91439e-07			0.743	2.40224e-05			0.743	-4.57823e-06			0.743	-3.733e-05			0.743	-5.28213e-05
0.722	-1.10683e-06			0.742	2.11204e-05			0.742	-7.33447e-06			0.742	-4.0104e-05			0.742	-5.41078e-05
0.721	-3.17549e-06			0.741	1.93157e-05			0.741	-9.20414e-06			0.741	-4.0957e-05			0.741	-5.50298e-05
0.72	-5.36235e-06			0.74	1.66718e-05			0.74	-1.18225e-05			0.74	-4.36305e-05			0.74	-5.6935e-05
0.719	-6.78086e-06			0.739	1.35787e-05			0.739	-1.48624e-05			0.739	-4.56263e-05			0.739	-5.88027e-05
0.718	-8.686e-06			0.738	1.20065e-05			0.738	-1.59145e-05			0.738	-4.67197e-05			0.738	-5.95848e-05
0.717	-1.07645e-05			0.737	8.78726e-06			0.737	-1.89485e-05			0.737	-4.92514e-05			0.737	-6.14683e-05
0.716	-1.22598e-05			0.736	6.79938e-06			0.736	-2.1358e-05			0.736	-5.12393e-05			0.736	-6.27233e-05
0.715	-1.41788e-05			0.735	4.9238e-06			0.735	-2.31154e-05			0.735	-5.22283e-05			0.735	-6.35724e-05
0.714	-1.5745e-05			0.734	2.22469e-06			0.734	-2.55308e-05			0.734	-5.44368e-05			0.734	-6.52864e-05
0.713	-1.71931e-05			0.733	2.112e-07			0.733	-2.71621e-05			0.733	-5.55145e-05			0.733	-6.60705e-05
0.712	-1.92893e-05			0.732	-1.44767e-06			0.732	-2.87973e-05			0.732	-5.69468e-05			0.732	-6.73551e-05
0.711	-2.08517e-05			0.731	-4.67083e-06			0.731	-3.21012e-05			0.731	-5.88953e-05			0.731	-6.88563e-05
0.71	-2.27489e-05			0.73	-5.45101e-06			0.73	-3.27001e-05			0.73	-6.03551e-05			0.73	-6.97193e-05
0.709	-2.36237e-05			0.729	-8.00629e-06			0.729	-3.47629e-05			0.729	-6.2077e-05			0.729	-7.10176e-05
0.708	-2.54874e-05			0.728	-1.03547e-05			0.728	-3.72492e-05			0.728	-6.34128e-05			0.728	-7.19731e-05
0.707	-2.7499e-05			0.727	-1.20274e-05			0.727	-3.86362e-05			0.727	-6.50382e-05			0.727	-7.33345e-05
0.706	-2.78969e-05			0.726	-1.4033e-05			0.726	-4.05374e-05			0.726	-6.63188e-05			0.726	-7.44378e-05
0.705	-3.02079e-05			0.725	-1.57352e-05			0.725	-4.21864e-05			0.725	-6.73886e-05			0.725	-7.5147e-05
0.704	-3.15811e-05			0.724	-1.79555e-05			0.724	-4.40068e-05			0.724	-6.87105e-05			0.724	-7.62404e-05
0.703	-3.26804e-05			0.723	-1.97149e-05			0.723	-4.65306e-05			0.723	-7.05546e-05			0.723	-7.75348e-05
0.702	-3.48043e-05			0.722	-2.08773e-05			0.722	-4.70606e-05			0.722	-7.1057e-05			0.722	-7.75644e-05
0.701	-3.54327e-05			0.721	-2.30878e-05			0.721	-4.82624e-05			0.721	-7.2706e-05			0.721	-7.91385e-05
0.7	-3.69675e-05			0.72	-2.48826e-05			0.72	-5.04453e-05			0.72	-7.40693e-05			0.72	-7.96843e-05
0.699	-3.86933e-05			0.719	-2.67345e-05			0.719	-5.17141e-05			0.719	-7.49855e-05			0.719	-8.00685e-05
0.698	-4.00606e-05			0.718	-2.81176e-05			0.718	-5.37118e-05			0.718	-7.63685e-05			0.718	-8.2015e-05
0.697	-4.08979e-05			0.717	-2.99459e-05			0.717	-5.47973e-05			0.717	-7.74875e-05			0.717	-8.20898e-05
0.696	-4.28661e-05			0.716	-3.14235e-05			0.716	-5.62986e-05			0.716	-7.84313e-05			0.716	-8.31773e-05
0.695	-4.37468e-05			0.715	-3.33168e-05			0.715	-5.80895e-05			0.715	-8.00881e-05			0.715	-8.44836e-05
0.694	-4.53859e-05			0.714	-3.52948e-05			0.714	-5.95454e-05			0.714	-8.036e-05			0.714	-8.4456e-05
0.693	-4.62646e-05			0.713	-3.53579e-05			0.713	-6.01167e-05			0.713	-8.19992e-05			0.713	-8.52027e-05
0.692	-4.79688e-05			0.712	-3.8451e-05			0.712	-6.23135e-05			0.712	-8.29764e-05			0.712	-8.62646e-05
0.691	-4.92927e-05			0.711	-3.94932e-05			0.711	-6.42087e-05			0.711	-8.39772e-05			0.711	-8.69738e-05
0.69	-5.02404e-05			0.71	-4.1156e-05			0.71	-6.48766e-05			0.71	-8.5906e-05			0.71	-8.80416e-05
0.689	-5.16924e-05			0.709	-4.22889e-05			0.709	-6.60055e-05			0.709	-8.59789e-05			0.709	-8.80574e-05
0.688	-5.31444e-05			0.708	-4.35675e-05			0.708	-6.78496e-05			0.708	-8.70625e-05			0.708	-8.8873e-05
0.687	-5.38792e-05			0.707	-4.61366e-05			0.707	-6.8941e-05			0.707	-8.82347e-05			0.707	-8.99074e-05
0.686	-5.54652e-05			0.706	-4.62173e-05			0.706	-6.93902e-05			0.706	-8.85716e-05			0.706	-8.94601e-05
0.685	-5.68778e-05			0.705	-4.90681e-05			0.705	-7.17859e-05			0.705	-9.01398e-05			0.705	-9.12983e-05
0.684	-5.77506e-05			0.704	-4.99803e-05			0.704	-7.28478e-05			0.704	-9.15623e-05			0.704	-9.17495e-05
0.683	-5.92972e-05			0.703	-5.09595e-05			0.703	-7.35453e-05			0.703	-9.18539e-05			0.703	-9.20824e-05
0.682	-6.02409e-05			0.702	-5.31129e-05			0.702	-7.56238e-05			0.702	-9.33551e-05			0.702	-9.33157e-05
0.681	-6.12318e-05			0.701	-5.38852e-05			0.701	-7.61084e-05			0.701	-9.35778e-05			0.701	-9.34064e-05
0.68	-6.33931e-05			0.7	-5.54022e-05			0.7	-7.72925e-05			0.7	-9.48406e-05			0.7	-9.39265e-05
0.679	-6.38837e-05			0.699	-5.72837e-05			0.699	-7.91504e-05			0.699	-9.56366e-05			0.699	-9.47697e-05
0.678	-6.55957e-05			0.698	-5.8515e-05			0.698	-7.99818e-05			0.698	-9.71418e-05			0.698	-9.56681e-05
0.677	-6.63661e-05			0.697	-5.93149e-05			0.697	-8.07225e-05			0.697	-9.7459e-05			0.697	-9.60779e-05
0.676	-6.78161e-05			0.696	-6.15431e-05			0.696	-8.23381e-05			0.696	-9.8645e-05			0.696	-9.6464e-05
0.675	-6.93489e-05			0.695	-6.22701e-05			0.695	-8.2675e-05			0.695	-9.88459e-05			0.695	-9.71024e-05
0.674	-6.92957e-05			0.694	-6.38324e-05			0.694	-8.46116e-05			0.694	-0.000100241			0.694	-9.81938e-05
0.673	-7.17781e-05			0.693	-6.47998e-05			0.693	-8.5248e-05			0.693	-0.000100349			0.693	-9.72797e-05
0.672	-7.30449e-05			0.692	-6.64114e-05			0.692	-8.66527e-05			0.692	-0.000102081			0.692	-9.91533e-05
0.671	-7.32931e-05			0.691	-6.8084e-05			0.691	-8.7884e-05			0.691	-0.000102581			0.691	-9.96754e-05
0.67	-7.51253e-05			0.69	-6.86219e-05			0.69	-8.81618e-05			0.69	-0.000102841			0.69	-9.96517e-05
0.669	-7.61538e-05			0.689	-7.01152e-05			0.689	-8.94188e-05			0.689	-0.000103992			0.689	-0.000100844
0.668	-7.70994e-05			0.688	-7.20066e-05			0.688	-9.16293e-05			0.688	-0.000104548			0.688	-0.00010163
0.667	-7.85278e-05			0.687	-7.21701e-05			0.687	-9.06048e-05			0.687	-0.000105186			0.687	-0.000101608
0.666	-7.98675e-05			0.686	-7.48141e-05			0.686	-9.32468e-05			0.686	-0.000106453			0.686	-0.000102428
0.665	-8.03423e-05			0.685	-7.53381e-05			0.685	-9.4553e-05			0.685	-0.000106663			0.685	-0.000103423
0.664	-8.22198e-05			0.684	-7.62227e-05			0.684	-9.43166e-05			0.684	-0.000107266			0.684	-0.000103042
0.663	-8.33704e-05			0.683	-7.80668e-05			0.683	-9.63695e-05			0.683	-0.000108545			0.683	-0.000104601
0.662	-8.39595e-05			0.682	-7.93769e-05			0.682	-9.68167e-05			0.682	-0.000108383			0.682	-0.000104628
0.661	-8.53681e-05			0.681	-7.98419e-05			0.681	-9.78963e-05			0.681	-0.000109069			0.681	-0.000104983
0.66	-8.66862e-05			0.68	-8.17076e-05			0.68	-9.86824e-05			0.68	-0.000110409			0.68	-0.000106222
0.659	-8.76299e-05			0.679	-8.2939e-05			0.679	-0.000100247			0.679	-0.000110811			0.679	-0.000106681
0.658	-8.8875e-05			0.678	-8.46963e-05			0.678	-0.00010093			0.678	-0.000111571			0.678	-0.000108303
0.657	-8.97695e-05			0.677	-8.45505e-05			0.677	-0.000101724			0.677	-0.000112026			0.677	-0.00010805
0.656	-9.14776e-05			0.676	-8.64557e-05			0.676	-0.000103019			0.676	-0.000112607			0.676	-0.000109272
0.655	-9.16864e-05			0.675	-8.79077e-05			0.675	-0.000104207			0.675	-0.000113407			0.675	-0.000110084
0.654	-9.38221e-05			0.674	-8.80219e-05			0.674	-0.00010438			0.674	-0.000113258			0.674	-0.000109995
0.653	-9.48032e-05			0.673	-9.03802e-05			0.673	-0.000106102			0.673	-0.000114798			0.673	-0.000112127
0.652	-9.55519e-05			0.672	-9.13653e-05			0.672	-0.000107197			0.672	-0.000115273			0.672	-0.000112726
0.651	-9.72659e-05			0.671	-9.19879e-05			0.671	-0.000106961			0.671	-0.000115679			0.671	-0.000113021
0.65	-9.752e-05			0.67	-9.3627e-05			0.67	-0.000108919			0.67	-0.000116386			0.67	-0.000114191
0.649	-9.92419e-05			0.669	-9.49982e-05			0.669	-0.000109172			0.669	-0.000116999			0.669	-0.000114792
0.648	-0.000100113			0.668	-9.51874e-05			0.668	-0.000109575			0.668	-0.000116648			0.668	-0.000115336
0.647	-0.000101543			0.667	-9.72166e-05			0.667	-0.000112115			0.667	-0.000118506			0.667	-0.000117119
0.646	-0.0001027			0.666	-9.89996e-05			0.666	-0.000112089			0.666	-0.000119292			0.666	-0.000117728
0.645	-0.00010293			0.665	-9.884e-05			0.665	-0.000112531			0.665	-0.000119716			0.665	-0.000118603
0.644	-0.000104802			0.664	-0.000100635			0.664	-0.000114235			0.664	-0.000120317			0.664	-0.000119795
0.643	-0.000105698			0.663	-0.000100946			0.663	-0.000114867			0.663	-0.00011973			0.663	-0.000120892
0.642	-0.000106002			0.662	-0.000103488			0.662	-0.000115742			0.662	-0.000121794			0.662	-0.000122389
0.641	-0.000108437			0.661	-0.000102751			0.661	-0.00011598			0.661	-0.000122145			0.661	-0.00012244
0.64	-0.000109416			0.66	-0.000105966			0.66	-0.00011731			0.66	-0.000122592			0.66	-0.000124706
0.639	-0.000108896			0.659	-0.000105801			0.659	-0.000118752			0.659	-0.000124363			0.659	-0.000125496
0.638	-0.000111557			0.658	-0.000106388			0.658	-0.000118183			0.658	-0.000123587			0.658	-0.000126134
0.637	-0.000111813			0.657	-0.000108064			0.657	-0.000119517			0.657	-0.000124718			0.657	-0.000127596
0.636	-0.000113074			0.656	-0.000109662			0.656	-0.000120955			0.656	-0.000126032			0.656	-0.00012948
0.635	-0.000114487			0.655	-0.000109958			0.655	-0.000121083			0.655	-0.000126268			0.655	-0.000129836
0.634	-0.000115104			0.654	-0.000111782			0.654	-0.000122691			0.654	-0.000127866			0.654	-0.000132465
0.633	-0.000115529			0.653	-0.000113484			0.653	-0.000122827			0.653	-0.00012867			0.653	-0.000133184
0.632	-0.000117458			0.652	-0.000113009			0.652	-0.000122773			0.652	-0.00012895			0.652	-0.000134248
0.631	-0.000118364			0.651	-0.000114979			0.651	-0.000125019			0.651	-0.000130309			0.651	-0.000136113
0.63	-0.000119578			0.65	-0.00011523			0.65	-0.000124905			0.65	-0.000131221			0.65	-0.000137725
0.629	-0.000119826			0.649	-0.000116315			0.649	-0.000125851			0.649	-0.000131905			0.649	-0.000138846
0.628	-0.000120935			0.648	-0.000118648			0.648	-0.000126596			0.648	-0.000133375			0.648	-0.000140948
0.627	-0.000123067			0.647	-0.000118999			0.647	-0.000127982			0.647	-0.000134177			0.647	-0.000142963
0.626	-0.000122697			0.646	-0.000120315			0.646	-0.000127973			0.646	-0.000135331			0.646	-0.00014504
0.625	-0.000124576			0.645	-0.000121057			0.645	-0.000128696			0.645	-0.000136072			0.645	-0.000145739
0.624	-0.000125802			0.644	-0.000121568			0.644	-0.000129653			0.644	-0.000137465			0.644	-0.000148255
0.623	-0.00012593			0.643	-0.000123727			0.643	-0.000131338			0.643	-0.000139224			0.643	-0.000150712
0.622	-0.000128049			0.642	-0.000123487			0.642	-0.000130396			0.642	-0.000139035			0.642	-0.00015179
0.621	-0.00012803			0.641	-0.000125606			0.641	-0.00013147			0.641	-0.000141346			0.641	-0.000154903
0.62	-0.000129261			0.64	-0.000125896			0.64	-0.000133631			0.64	-0.00014253			0.64	-0.000156883
0.619	-0.000130199			0.639	-0.000126944			0.639	-0.000132955			0.639	-0.000143643			0.639	-0.000158999
0.618	-0.00013117			0.638	-0.000128617			0.638	-0.000134624			0.638	-0.000145789			0.638	-0.000161839
0.617	-0.000131714			0.637	-0.000128812			0.637	-0.000134984			0.637	-0.000146197			0.637	-0.000164367
0.616	-0.000133245			0.636	-0.000129239			0.636	-0.000135638			0.636	-0.000147327			0.636	-0.000166564
0.615	-0.000134356			0.635	-0.000131651			0.635	-0.000137016			0.635	-0.000150222			0.635	-0.000169533
0.614	-0.00013499			0.634	-0.000131921			0.634	-0.000138541			0.634	-0.000151622			0.634	-0.0001733
0.613	-0.000135225			0.633	-0.000132701			0.633	-0.000138481			0.633	-0.000152623			0.633	-0.000176178
0.612	-0.000137037			0.632	-0.000133316			0.632	-0.000139626			0.632	-0.000155372			0.632	-0.000179214
0.611	-0.000138101			0.631	-0.000134561			0.631	-0.000140785			0.631	-0.000156319			0.631	-0.000183212
0.61	-0.00013755			0.63	-0.000135536			0.63	-0.000142128			0.63	-0.000158437			0.63	-0.000186293
0.609	-0.000140134			0.629	-0.000135735			0.629	-0.000142164			0.629	-0.000159519			0.629	-0.00018955
0.608	-0.000140223			0.628	-0.000137384			0.628	-0.000144567			0.628	-0.000162566			0.628	-0.000194317
0.607	-0.000140394			0.627	-0.000137977			0.627	-0.000145239			0.627	-0.00016521			0.627	-0.000199282
0.606	-0.000142105			0.626	-0.000138426			0.626	-0.000145915			0.626	-0.000166389			0.626	-0.000203108
0.605	-0.000142666			0.625	-0.000140046			0.625	-0.00014745			0.625	-0.000168589			0.625	-0.000208073
0.604	-0.000142632			0.624	-0.000141571			0.624	-0.000148864			0.624	-0.000171783			0.624	-0.000213126
0.603	-0.000145062			0.623	-0.000140253			0.623	-0.000149197			0.623	-0.000173485			0.623	-0.000218296
0.602	-0.000145623			0.622	-0.000143324			0.622	-0.00015207			0.622	-0.000177287			0.622	-0.000223781
0.601	-0.000145946			0.621	-0.000143255			0.621	-0.000152858			0.621	-0.000179994			0.621	-0.000229693
0.6	-0.000146587			0.62	-0.000144041			0.62	-0.000153484			0.62	-0.000181947			0.62	-0.000235868
0.599	-0.000147838			0.619	-0.000144902			0.619	-0.000156014			0.619	-0.000185395			0.619	-0.000242956
0.598	-0.000148951			0.618	-0.000145477			0.618	-0.000157001			0.618	-0.000188588			0.618	-0.000249513
0.597	-0.00014897			0.617	-0.000145613			0.617	-0.000157885			0.617	-0.000191222			0.617	-0.00025593
0.596	-0.000150608			0.616	-0.000147782			0.616	-0.000160401			0.616	-0.000194916			0.616	-0.000263783
0.595	-0.000151679			0.615	-0.000148754			0.615	-0.000161753			0.615	-0.000199134			0.615	-0.000272249
0.594	-0.000151086			0.614	-0.000150093			0.614	-0.000164261			0.614	-0.000202612			0.614	-0.000281404
0.593	-0.000152479			0.613	-0.00014963			0.613	-0.000164273			0.613	-0.000206308			0.613	-0.000289365
0.592	-0.00015377			0.612	-0.000150884			0.612	-0.00016711			0.612	-0.000210284			0.612	-0.00029881
0.591	-0.000153847			0.611	-0.000152798			0.611	-0.000169362			0.611	-0.0002154			0.611	-0.000309676
0.59	-0.000155693			0.61	-0.000152826			0.61	-0.000170406			0.61	-0.000218982			0.61	-0.000318293
0.589	-0.000157172			0.609	-0.000154357			0.609	-0.00017301			0.609	-0.000225355			0.609	-0.000330626
0.588	-0.000156981			0.608	-0.000155848			0.608	-0.000176078			0.608	-0.000230403			0.608	-0.000341326
0.587	-0.000158601			0.607	-0.000155809			0.607	-0.000176622			0.607	-0.000234753			0.607	-0.000353009
0.586	-0.000160147			0.606	-0.000157663			0.606	-0.000180408			0.606	-0.000242346			0.606	-0.000366333
0.585	-0.00016006			0.605	-0.00015864			0.605	-0.000181984			0.605	-0.000247076			0.605	-0.000378205
0.584	-0.000161237			0.604	-0.000159613			0.604	-0.000183943			0.604	-0.000253284			0.604	-0.000392268
0.583	-0.000163067			0.603	-0.000161046			0.603	-0.000187824			0.603	-0.000261988			0.603	-0.00040652
0.582	-0.000164527			0.602	-0.000163504			0.602	-0.000191132			0.602	-0.000269207			0.602	-0.000423854
0.581	-0.000164933			0.601	-0.00016378			0.601	-0.000193043			0.601	-0.000277468			0.601	-0.000436989
0.58	-0.000166465			0.6	-0.000164442			0.6	-0.000195909			0.6	-0.000285169			0.6	-0.000453859
0.579	-0.000168311			0.599	-0.000166692			0.599	-0.000199495			0.599	-0.000293181			0.599	-0.000470469
0.578	-0.00016816			0.598	-0.000167378			0.598	-0.000202377			0.598	-0.000303714			0.598	-0.00048863
0.577	-0.000170551			0.597	-0.00016932			0.597	-0.000204909			0.597	-0.000311985			0.597	-0.000506218
0.576	-0.000172378			0.596	-0.000171176			0.596	-0.000209783			0.596	-0.000323819			0.596	-0.000525687
0.575	-0.000173572			0.595	-0.000172884			0.595	-0.000214029			0.595	-0.000334771			0.595	-0.000545073
0.574	-0.000175562			0.594	-0.000172959			0.594	-0.000216204			0.594	-0.000344892			0.594	-0.000563803
0.573	-0.000176752			0.593	-0.000175619			0.593	-0.00022123			0.593	-0.000358163			0.593	-0.000584364
0.572	-0.000178089			0.592	-0.000178178			0.592	-0.000225152			0.592	-0.000371727			0.592	-0.000606083
0.571	-0.000180625			0.591	-0.000177804			0.591	-0.000228957			0.591	-0.000381854			0.591	-0.000627053
0.57	-0.000181817			0.59	-0.000180999			0.59	-0.000235639			0.59	-0.000398072			0.59	-0.000650937
0.569	-0.000183292			0.589	-0.000183277			0.589	-0.000239871			0.589	-0.000414068			0.589	-0.000674291
0.568	-0.000185753			0.588	-0.000183809			0.588	-0.000245283			0.588	-0.000426961			0.588	-0.000697295
0.567	-0.00018686			0.587	-0.00018713			0.587	-0.000252051			0.587	-0.000444455			0.587	-0.000722495
0.566	-0.000189469			0.586	-0.000188293			0.586	-0.000256785			0.586	-0.000461838			0.586	-0.000748483
0.565	-0.000190771			0.585	-0.000190476			0.585	-0.000264685			0.585	-0.000478033			0.585	-0.000775441
0.564	-0.000193072			0.584	-0.000193159			0.584	-0.000271199			0.584	-0.000497561			0.584	-0.000803375
0.563	-0.000197107			0.583	-0.000195265			0.583	-0.000278299			0.583	-0.00051836			0.583	-0.000834435
0.562	-0.000197749			0.582	-0.000198055			0.582	-0.000287375			0.582	-0.000537368			0.582	-0.000865295
0.561	-0.000199924			0.581	-0.000199844			0.581	-0.000294777			0.581	-0.000557627			0.581	-0.00089665
0.56	-0.000203106			0.58	-0.000201861			0.58	-0.000303617			0.58	-0.000580725			0.58	-0.000932288
0.559	-0.0002042			0.579	-0.00020602			0.579	-0.000313965			0.579	-0.000602497			0.579	-0.000969398
0.558	-0.000208567			0.578	-0.000206613			0.578	-0.000322357			0.578	-0.000623698			0.578	-0.00101
0.557	-0.000210467			0.577	-0.000210681			0.577	-0.000334143			0.577	-0.000649465			0.577	-0.00105
0.556	-0.000213434			0.576	-0.000214082			0.576	-0.000345936			0.576	-0.000676364			0.576	-0.00109
0.555	-0.000216237			0.575	-0.000216529			0.575	-0.000356902			0.575	-0.000700484			0.575	-0.00113
0.554	-0.000219594			0.574	-0.00022109			0.574	-0.000370319			0.574	-0.000728344			0.574	-0.00118
0.553	-0.000222173			0.573	-0.000223306			0.573	-0.000383834			0.573	-0.000754504			0.573	-0.00123
0.552	-0.000226636			0.572	-0.00022726			0.572	-0.000397274			0.572	-0.000782123			0.572	-0.00128
0.551	-0.000230318			0.571	-0.000230966			0.571	-0.000412275			0.571	-0.000812101			0.571	-0.00133
0.55	-0.00023403			0.57	-0.000235706			0.57	-0.000428513			0.57	-0.000843704			0.57	-0.00138
0.549	-0.000238134			0.569	-0.000239422			0.569	-0.000445815			0.569	-0.000874108			0.569	-0.00144
0.548	-0.000242669			0.568	-0.000244475			0.568	-0.000461675			0.568	-0.0009071			0.568	-0.00149
0.547	-0.000247982			0.567	-0.000248883			0.567	-0.000480214			0.567	-0.000939351			0.567	-0.00154
0.546	-0.000252118			0.566	-0.000254409			0.566	-0.000500288			0.566	-0.000976831			0.566	-0.00159
0.545	-0.000256757			0.565	-0.000258726			0.565	-0.000519026			0.565	-0.00101			0.565	-0.00163
0.544	-0.00026316			0.564	-0.000266112			0.564	-0.00054079			0.564	-0.00105			0.564	-0.00168
0.543	-0.000267971			0.563	-0.000272552			0.563	-0.000564652			0.563	-0.0011			0.563	-0.00172
0.542	-0.000275275			0.562	-0.000277371			0.562	-0.000585839			0.562	-0.00114			0.562	-0.00176
0.541	-0.000282123			0.561	-0.000285149			0.561	-0.000610634			0.561	-0.00119			0.561	-0.00179
0.54	-0.000287787			0.56	-0.000292378			0.56	-0.000635432			0.56	-0.00124			0.56	-0.00181
0.539	-0.000296637			0.559	-0.000300221			0.559	-0.0006597			0.559	-0.0013			0.559	-0.00183
0.538	-0.000305418			0.558	-0.000309538			0.558	-0.000688827			0.558	-0.00136			0.558	-0.00184
0.537	-0.000313184			0.557	-0.000318524			0.557	-0.000718032			0.557	-0.00142			0.557	-0.00185
0.536	-0.000322657			0.556	-0.00032773			0.556	-0.000742699			0.556	-0.00148			0.556	-0.00185
0.535	-0.00033168			0.555	-0.000337995			0.555	-0.000773725			0.555	-0.00155			0.555	-0.00184
0.534	-0.000343854			0.554	-0.000348645			0.554	-0.000804697			0.554	-0.00162			0.554	-0.00183
0.533	-0.000351797			0.553	-0.000359282			0.553	-0.00083659			0.553	-0.00169			0.553	-0.00181
0.532	-0.000365273			0.552	-0.000372212			0.552	-0.000868721			0.552	-0.00176			0.552	-0.00179
0.531	-0.000379925			0.551	-0.000385371			0.551	-0.000902529			0.551	-0.00184			0.551	-0.00176
0.53	-0.000391043			0.55	-0.000398955			0.55	-0.00094128			0.55	-0.00191			0.55	-0.00173
0.529	-0.000405846			0.549	-0.000412267			0.549	-0.000976429			0.549	-0.00197			0.549	-0.0017
0.528	-0.000419943			0.548	-0.000427644			0.548	-0.00102			0.548	-0.00204			0.548	-0.00166
0.527	-0.000435476			0.547	-0.000445533			0.547	-0.00106			0.547	-0.00211			0.547	-0.00163
0.526	-0.000452779			0.546	-0.000458759			0.546	-0.0011			0.546	-0.00216			0.546	-0.00159
0.525	-0.00047026			0.545	-0.000477855			0.545	-0.00115			0.545	-0.00221			0.545	-0.00154
0.524	-0.000488124			0.544	-0.000497512			0.544	-0.0012			0.544	-0.00226			0.544	-0.0015
0.523	-0.000509531			0.543	-0.000515405			0.543	-0.00126			0.543	-0.00229			0.543	-0.00146
0.522	-0.000529207			0.542	-0.00053759			0.542	-0.00132			0.542	-0.00231			0.542	-0.00141
0.521	-0.000549811			0.541	-0.000556563			0.541	-0.00138			0.541	-0.00232			0.541	-0.00136
0.52	-0.000572099			0.54	-0.000578067			0.54	-0.00145			0.54	-0.00232			0.54	-0.00132
0.519	-0.000595832			0.539	-0.000601589			0.539	-0.00152			0.539	-0.0023			0.539	-0.00127
0.518	-0.000619801			0.538	-0.000625213			0.538	-0.0016			0.538	-0.00228			0.538	-0.00123
0.517	-0.000642893			0.537	-0.000648894			0.537	-0.00168			0.537	-0.00224			0.537	-0.00118
0.516	-0.000670922			0.536	-0.000674295			0.536	-0.00176			0.536	-0.00219			0.536	-0.00113
0.515	-0.000698638			0.535	-0.000698134			0.535	-0.00185			0.535	-0.00214			0.535	-0.00109
0.514	-0.000726727			0.534	-0.000726039			0.534	-0.00194			0.534	-0.00208			0.534	-0.00104
0.513	-0.000757181			0.533	-0.000750102			0.533	-0.00202			0.533	-0.00201			0.533	-0.001
0.512	-0.00079078			0.532	-0.000778317			0.532	-0.00211			0.532	-0.00194			0.532	-0.000958381
0.511	-0.000822291			0.531	-0.000809242			0.531	-0.0022			0.531	-0.00186			0.531	-0.000916503
0.51	-0.00086091			0.53	-0.000833723			0.53	-0.00227			0.53	-0.00178			0.53	-0.000875103
0.509	-0.00089878			0.529	-0.000865132			0.529	-0.00236			0.529	-0.0017			0.529	-0.00083447
0.508	-0.000941739			0.528	-0.00089544			0.528	-0.00243			0.528	-0.00161			0.528	-0.000793546
0.507	-0.000991558			0.527	-0.000926923			0.527	-0.00249			0.527	-0.00153			0.527	-0.000752201
0.506	-0.00105			0.526	-0.000963162			0.526	-0.00254			0.526	-0.00144			0.526	-0.000711292
0.505	-0.00111			0.525	-0.000999413			0.525	-0.00259			0.525	-0.00136			0.525	-0.000670106
0.504	-0.00117			0.524	-0.00104			0.524	-0.00262			0.524	-0.00128			0.524	-0.000628641
0.503	-0.00125			0.523	-0.00108			0.523	-0.00263			0.523	-0.0012			0.523	-0.000588377
0.502	-0.00133			0.522	-0.00113			0.522	-0.00263			0.522	-0.00112			0.522	-0.000549531
0.501	-0.00143			0.521	-0.00118			0.521	-0.00261			0.521	-0.00105			0.521	-0.000513419
0.5	-0.00154			0.52	-0.00124			0.52	-0.00258			0.52	-0.000972156			0.52	-0.000480097
0.499	-0.00166			0.519	-0.0013			0.519	-0.00253			0.519	-0.000900819			0.519	-0.000450061
0.498	-0.0018			0.518	-0.00137			0.518	-0.00247			0.518	-0.000832772			0.518	-0.000423332
0.497	-0.00195			0.517	-0.00144			0.517	-0.00239			0.517	-0.000767534			0.517	-0.000399463
0.496	-0.00211			0.516	-0.00152			0.516	-0.0023			0.516	-0.000708071			0.516	-0.000378544
0.495	-0.00227			0.515	-0.0016			0.515	-0.0022			0.515	-0.000653806			0.515	-0.000360431
0.494	-0.00244			0.514	-0.00169			0.514	-0.00209			0.514	-0.000605235			0.514	-0.000344137
0.493	-0.0026			0.513	-0.00179			0.513	-0.00197			0.513	-0.000563317			0.513	-0.000330049
0.492	-0.00276			0.512	-0.00189			0.512	-0.00185			0.512	-0.000526837			0.512	-0.000317554
0.491	-0.00291			0.511	-0.002			0.511	-0.00173			0.511	-0.000494716			0.511	-0.000306283
0.49	-0.00304			0.51	-0.00212			0.51	-0.0016			0.51	-0.00046727			0.51	-0.000296089
0.489	-0.00314			0.509	-0.00223			0.509	-0.00148			0.509	-0.000443043			0.509	-0.000287013
0.488	-0.0032			0.508	-0.00234			0.508	-0.00136			0.508	-0.000421614			0.508	-0.000279134
0.487	-0.00324			0.507	-0.00246			0.507	-0.00124			0.507	-0.000403051			0.507	-0.00027215
0.486	-0.00323			0.506	-0.00257			0.506	-0.00113			0.506	-0.000386525			0.506	-0.000265806
0.485	-0.00318			0.505	-0.00267			0.505	-0.00103			0.505	-0.000371649			0.505	-0.000260146
0.484	-0.0031			0.504	-0.00276			0.504	-0.000932056			0.504	-0.00035847			0.504	-0.000254817
0.483	-0.00299			0.503	-0.00284			0.503	-0.000847077			0.503	-0.000346202			0.503	-0.000250199
0.482	-0.00283			0.502	-0.0029			0.502	-0.000772797			0.502	-0.000335029			0.502	-0.000246176
0.481	-0.00265			0.501	-0.00294			0.501	-0.000708394			0.501	-0.000324233			0.501	-0.00024218
0.48	-0.00244			0.5	-0.00296			0.5	-0.000654499			0.5	-0.000314544			0.5	-0.000238662
0.479	-0.00222			0.499	-0.00295			0.499	-0.000607956			0.499	-0.000305682			0.499	-0.000235253
0.478	-0.002			0.498	-0.00291			0.498	-0.000568512			0.498	-0.000297181			0.498	-0.000231654
0.477	-0.00178			0.497	-0.00285			0.497	-0.000535539			0.497	-0.000289501			0.497	-0.000228777
0.476	-0.00158			0.496	-0.00276			0.496	-0.000506801			0.496	-0.000282178			0.496	-0.000226094
0.475	-0.0014			0.495	-0.00265			0.495	-0.000481017			0.495	-0.000275334			0.495	-0.000223107
0.474	-0.00125			0.494	-0.00251			0.494	-0.000458922			0.494	-0.000268949			0.494	-0.000220637
0.473	-0.00112			0.493	-0.00235			0.493	-0.000439217			0.493	-0.000263123			0.493	-0.000218018
0.472	-0.00101			0.492	-0.00218			0.492	-0.000421401			0.492	-0.000257677			0.492	-0.000215491
0.471	-0.00091459			0.491	-0.002			0.491	-0.000405183			0.491	-0.000252626			0.491	-0.000213552
0.47	-0.000839135			0.49	-0.00181			0.49	-0.000390635			0.49	-0.000248108			0.49	-0.000211227
0.469	-0.000776128			0.489	-0.00163			0.489	-0.000377313			0.489	-0.000243823			0.489	-0.00020905
0.468	-0.000724069			0.488	-0.00145			0.488	-0.000365533			0.488	-0.000239696			0.488	-0.000207188
0.467	-0.000682046			0.487	-0.00128			0.487	-0.000354189			0.487	-0.00023602			0.487	-0.000204954
0.466	-0.000641591			0.486	-0.00113			0.486	-0.000344122			0.486	-0.000232489			0.486	-0.000202994
0.465	-0.000608037			0.485	-0.001			0.485	-0.000334836			0.485	-0.000229041			0.485	-0.000201083
0.464	-0.00057854			0.484	-0.000892276			0.484	-0.000326308			0.484	-0.000226076			0.484	-0.000199416
0.463	-0.000552104			0.483	-0.000804087			0.483	-0.000318697			0.483	-0.000223214			0.483	-0.000197659
0.462	-0.000529119			0.482	-0.000731089			0.482	-0.0003116			0.482	-0.000220168			0.482	-0.000195433
0.461	-0.000508769			0.481	-0.000672457			0.481	-0.000305205			0.481	-0.000217742			0.481	-0.00019359
0.46	-0.000490713			0.48	-0.000623497			0.48	-0.000299417			0.48	-0.00021529			0.48	-0.000191953
0.459	-0.000474798			0.479	-0.000582839			0.479	-0.000293507			0.479	-0.000212723			0.479	-0.000190042
0.458	-0.000460619			0.478	-0.000549395			0.478	-0.00028852			0.478	-0.000210689			0.478	-0.000188328
0.457	-0.000447645			0.477	-0.000520517			0.477	-0.000283614			0.477	-0.000208497			0.477	-0.000186514
0.456	-0.000435706			0.476	-0.000495847			0.476	-0.000279115			0.476	-0.000206207			0.476	-0.000184792
0.455	-0.000425002			0.475	-0.000474873			0.475	-0.000274904			0.475	-0.000204371			0.475	-0.000183216
0.454	-0.000415			0.474	-0.000456292			0.474	-0.000270984			0.474	-0.000202466			0.474	-0.000181756
0.453	-0.000405638			0.473	-0.000440206			0.473	-0.000267174			0.473	-0.00020074			0.473	-0.000180221
0.452	-0.000397609			0.472	-0.000426044			0.472	-0.00026346			0.472	-0.000199073			0.472	-0.000178905
0.451	-0.000390229			0.471	-0.000413435			0.471	-0.000259979			0.471	-0.000197261			0.471	-0.000177459
0.45	-0.000383253			0.47	-0.000401691			0.47	-0.00025682			0.47	-0.000195635			0.47	-0.000175965
0.449	-0.000377003			0.469	-0.000391218			0.469	-0.000253556			0.469	-0.000193898			0.469	-0.000174569
0.448	-0.000370863			0.468	-0.00038185			0.468	-0.000250762			0.468	-0.000192479			0.468	-0.000173312
0.447	-0.000364848			0.467	-0.000373367			0.467	-0.000248329			0.467	-0.00019122			0.467	-0.000172106
0.446	-0.000359512			0.466	-0.000365517			0.466	-0.000245549			0.466	-0.000189487			0.466	-0.000170778
0.445	-0.000354366			0.465	-0.000358019			0.465	-0.000243045			0.465	-0.000188236			0.465	-0.000169673
0.444	-0.000349425			0.464	-0.00035124			0.464	-0.000240655			0.464	-0.000186943			0.464	-0.000168544
0.443	-0.000345044			0.463	-0.000344736			0.463	-0.000238187			0.463	-0.000185418			0.463	-0.000167297
0.442	-0.000341031			0.462	-0.000339192			0.462	-0.000236215			0.462	-0.000184413			0.462	-0.000166536
0.441	-0.000336535			0.461	-0.000333619			0.461	-0.000233957			0.461	-0.000183184			0.461	-0.00016553
0.44	-0.000332181			0.46	-0.000328427			0.46	-0.000231969			0.46	-0.000182215			0.46	-0.000164515
0.439	-0.00032785			0.459	-0.000323573			0.459	-0.000230119			0.459	-0.000181062			0.459	-0.000163463
0.438	-0.000323821			0.458	-0.000318919			0.458	-0.000228076			0.458	-0.00017989			0.458	-0.000162389
0.437	-0.00031978			0.457	-0.000314788			0.457	-0.000226346			0.457	-0.000178661			0.457	-0.000161583
0.436	-0.000316039			0.456	-0.000310645			0.456	-0.00022476			0.456	-0.000177693			0.456	-0.000160959
0.435	-0.000312369			0.455	-0.000307038			0.455	-0.000223164			0.455	-0.000176872			0.455	-0.000159917
0.434	-0.000308649			0.454	-0.000303383			0.454	-0.000221519			0.454	-0.00017582			0.454	-0.000159146
0.433	-0.000305026			0.453	-0.000299921			0.453	-0.000219886			0.453	-0.000174754			0.453	-0.000158264
0.432	-0.000301371			0.452	-0.000296653			0.452	-0.000218282			0.452	-0.000173989			0.452	-0.000157549
0.431	-0.000297683			0.451	-0.000293613			0.451	-0.000217033			0.451	-0.000173052			0.451	-0.00015681
0.43	-0.000294344			0.45	-0.000290309			0.45	-0.000215323			0.45	-0.000172037			0.45	-0.000155939
0.429	-0.000290961			0.449	-0.000287716			0.449	-0.000214228			0.449	-0.000171243			0.449	-0.00015534
0.428	-0.000287669			0.448	-0.000284775			0.448	-0.000212843			0.448	-0.000170463			0.448	-0.000154711
0.427	-0.000284745			0.447	-0.000281952			0.447	-0.000211542			0.447	-0.000169592			0.447	-0.000153866
0.426	-0.000281621			0.446	-0.00027954			0.446	-0.000210207			0.446	-0.000169003			0.446	-0.000153218
0.425	-0.000278762			0.445	-0.000276678			0.445	-0.000209005			0.445	-0.000168081			0.445	-0.000152647
0.424	-0.000275956			0.444	-0.000274105			0.444	-0.000207813			0.444	-0.000167403			0.444	-0.00015205
0.423	-0.000273133			0.443	-0.000271809			0.443	-0.000206645			0.443	-0.000166826			0.443	-0.00015138
0.422	-0.00027059			0.442	-0.000269177			0.442	-0.000205569			0.442	-0.000166062			0.442	-0.000150852
0.421	-0.000268086			0.441	-0.000266774			0.441	-0.000204277			0.441	-0.000165394			0.441	-0.00015019
0.42	-0.000265757			0.44	-0.000264608			0.44	-0.000203221			0.44	-0.000164734			0.44	-0.000149761
0.419	-0.000263462			0.439	-0.00026186			0.439	-0.000202139			0.439	-0.000164166			0.439	-0.000149197
0.418	-0.000261139			0.438	-0.000259667			0.438	-0.000201032			0.438	-0.000163416			0.438	-0.000148683
0.417	-0.000259159			0.437	-0.00025739			0.437	-0.000199883			0.437	-0.000162805			0.437	-0.000148188
0.416	-0.000257209			0.436	-0.000255258			0.436	-0.00019887			0.436	-0.000162232			0.436	-0.000147822
0.415	-0.000254923			0.435	-0.000253211			0.435	-0.000197732			0.435	-0.000161786			0.435	-0.000147318
0.414	-0.000253063			0.434	-0.000251046			0.434	-0.000196634			0.434	-0.000160988			0.434	-0.000146721
0.413	-0.000251215			0.433	-0.00024918			0.433	-0.000195681			0.433	-0.000160543			0.433	-0.000146405
0.412	-0.000249438			0.432	-0.000247502			0.432	-0.000194666			0.432	-0.000160102			0.432	-0.000146066
0.411	-0.000248008			0.431	-0.000245449			0.431	-0.000193559			0.431	-0.000159312			0.431	-0.000145558
0.41	-0.000246548			0.43	-0.000243715			0.43	-0.000192613			0.43	-0.000158857			0.43	-0.000145263
0.409	-0.00024481			0.429	-0.000241814			0.429	-0.000191606			0.429	-0.000158344			0.429	-0.00014494
0.408	-0.000243197			0.428	-0.000240171			0.428	-0.000190558			0.428	-0.000157686			0.428	-0.000144421
0.407	-0.00024154			0.427	-0.000238589			0.427	-0.000189766			0.427	-0.000157263			0.427	-0.000144069
0.406	-0.000239928			0.426	-0.00023668			0.426	-0.000188569			0.426	-0.000156686			0.426	-0.000143663
0.405	-0.000238303			0.425	-0.000235208			0.425	-0.000187672			0.425	-0.000156024			0.425	-0.00014345
0.404	-0.000236827			0.424	-0.000233695			0.424	-0.000186772			0.424	-0.000155553			0.424	-0.000143178
0.403	-0.0002353			0.423	-0.000232278			0.423	-0.000185826			0.423	-0.000154956			0.423	-0.000142788
0.402	-0.000233618			0.422	-0.000230842			0.422	-0.000184981			0.422	-0.00015443			0.422	-0.000142394
0.401	-0.000232132			0.421	-0.000229256			0.421	-0.000184039			0.421	-0.000153862			0.421	-0.000141974
0.4	-0.000230407			0.42	-0.000228054			0.42	-0.000183133			0.42	-0.000153378			0.42	-0.00014177
0.399	-0.00022874			0.419	-0.000226789			0.419	-0.000182303			0.419	-0.000152783			0.419	-0.000141561
0.398	-0.000226988			0.418	-0.000225395			0.418	-0.00018122			0.418	-0.000152142			0.418	-0.000141135
0.397	-0.000225241			0.417	-0.000224354			0.417	-0.000180495			0.417	-0.000151784			0.417	-0.000140897
0.396	-0.000223314			0.416	-0.000223141			0.416	-0.000179728			0.416	-0.000151207			0.416	-0.000140609
0.395	-0.000221253			0.415	-0.000221634			0.415	-0.000178767			0.415	-0.000150736			0.415	-0.000140111
0.394	-0.00021882			0.414	-0.000220739			0.414	-0.000177963			0.414	-0.000150314			0.414	-0.000139734
0.393	-0.000216115			0.413	-0.000219606			0.413	-0.000177189			0.413	-0.000149759			0.413	-0.000139516
0.392	-0.000213243			0.412	-0.000218552			0.412	-0.000176365			0.412	-0.000149268			0.412	-0.000139167
0.391	-0.000209889			0.411	-0.000217636			0.411	-0.000175593			0.411	-0.000148799			0.411	-0.000139017
0.39	-0.000206258			0.41	-0.000216588			0.41	-0.00017475			0.41	-0.000148411			0.41	-0.000138619
0.389	-0.000202141			0.409	-0.000215644			0.409	-0.000174047			0.409	-0.00014792			0.409	-0.000138139
0.388	-0.000198112			0.408	-0.000214718			0.408	-0.000173227			0.408	-0.000147459			0.408	-0.000137894
0.387	-0.000194302			0.407	-0.000213806			0.407	-0.000172419			0.407	-0.000147002			0.407	-0.000137605
0.386	-0.000190422			0.406	-0.000212983			0.406	-0.000171803			0.406	-0.000146449			0.406	-0.000137181
0.385	-0.000187187			0.405	-0.00021213			0.405	-0.000170881			0.405	-0.000145948			0.405	-0.000136897
0.384	-0.000183935			0.404	-0.000211351			0.404	-0.000170289			0.404	-0.000145596			0.404	-0.000136665
0.383	-0.000180782			0.403	-0.000210587			0.403	-0.000169661			0.403	-0.000145231			0.403	-0.000136369
0.382	-0.000178075			0.402	-0.000209649			0.402	-0.000168749			0.402	-0.000144565			0.402	-0.000135954
0.381	-0.000175353			0.401	-0.000208881			0.401	-0.000168215			0.401	-0.000144264			0.401	-0.000135633
0.38	-0.000172618			0.4	-0.000208282			0.4	-0.000167671			0.4	-0.000143659			0.4	-0.000135457
0.379	-0.000170349			0.399	-0.000207395			0.399	-0.000166893			0.399	-0.000143117			0.399	-0.00013513
0.378	-0.000167996			0.398	-0.000206812			0.398	-0.000166452			0.398	-0.000142843			0.398	-0.000135043
0.377	-0.000166127			0.397	-0.000206302			0.397	-0.000165855			0.397	-0.000142508			0.397	-0.000134789
0.376	-0.000163829			0.396	-0.000205394			0.396	-0.000165226			0.396	-0.000141774			0.396	-0.000134527
0.375	-0.000161603			0.395	-0.000204889			0.395	-0.00016458			0.395	-0.000141468			0.395	-0.000134226
0.374	-0.000159698			0.394	-0.000204235			0.394	-0.00016391			0.394	-0.000140926			0.394	-0.000133901
0.373	-0.000157812			0.393	-0.000203569			0.393	-0.000163429			0.393	-0.000140442			0.393	-0.00013371
0.372	-0.000156028			0.392	-0.000203079			0.392	-0.000162892			0.392	-0.000140136			0.392	-0.000133497
0.371	-0.000154302			0.391	-0.000202429			0.391	-0.000162336			0.391	-0.000139658			0.391	-0.000133327
0.37	-0.000152605			0.39	-0.000201869			0.39	-0.000161873			0.39	-0.000139405			0.39	-0.000133002
0.369	-0.000151019			0.389	-0.00020127			0.389	-0.000161233			0.389	-0.000138834			0.389	-0.000132671
0.368	-0.00014956			0.388	-0.000200756			0.388	-0.000160683			0.388	-0.00013847			0.388	-0.000132476
0.367	-0.000147855			0.387	-0.000200366			0.387	-0.000160364			0.387	-0.000138139			0.387	-0.000132388
0.366	-0.000146516			0.386	-0.000199615			0.386	-0.00015969			0.386	-0.000137585			0.386	-0.000131986
0.365	-0.000145127			0.385	-0.000199369			0.385	-0.000159237			0.385	-0.000137226			0.385	-0.000131897
0.364	-0.000143643			0.384	-0.000198738			0.384	-0.000158855			0.384	-0.000136941			0.384	-0.000131696
0.363	-0.000142323			0.383	-0.000198126			0.383	-0.000158228			0.383	-0.000136308			0.383	-0.000131391
0.362	-0.000141052			0.382	-0.000197682			0.382	-0.000157885			0.382	-0.000136015			0.382	-0.000131292
0.361	-0.000139644			0.381	-0.000197074			0.381	-0.000157296			0.381	-0.000135627			0.381	-0.000130883
0.36	-0.000138523			0.38	-0.000196577			0.38	-0.000156737			0.38	-0.000135199			0.38	-0.000130688
0.359	-0.000137307			0.379	-0.000196152			0.379	-0.000156518			0.379	-0.000134854			0.379	-0.000130571
0.358	-0.000136096			0.378	-0.000195549			0.378	-0.00015598			0.378	-0.000134531			0.378	-0.000130185
0.357	-0.000134888			0.377	-0.000195017			0.377	-0.00015549			0.377	-0.000134082			0.377	-0.000129947
0.356	-0.000133834			0.376	-0.000194434			0.376	-0.000155133			0.376	-0.000133771			0.376	-0.000130118
0.355	-0.000132644			0.375	-0.000193766			0.375	-0.000154609			0.375	-0.000133306			0.375	-0.000129748
0.354	-0.000131539			0.374	-0.000193206			0.374	-0.000154158			0.374	-0.000132924			0.374	-0.000129293
0.353	-0.000130609			0.373	-0.000192355			0.373	-0.000153801			0.373	-0.000132579			0.373	-0.000129003
0.352	-0.000129539			0.372	-0.000191774			0.372	-0.000153393			0.372	-0.00013226			0.372	-0.000128824
0.351	-0.000128489			0.371	-0.000190994			0.371	-0.000153116			0.371	-0.000131952			0.371	-0.000128583
0.35	-0.000127539			0.37	-0.00019006			0.37	-0.000152534			0.37	-0.000131586			0.37	-0.000128211
0.349	-0.00012656			0.369	-0.000189181			0.369	-0.000152257			0.369	-0.000131172			0.369	-0.000128034
0.348	-0.000125603			0.368	-0.000188255			0.368	-0.000151989			0.368	-0.000130942			0.368	-0.000127854
0.347	-0.000124777			0.367	-0.000186853			0.367	-0.000151356			0.367	-0.000130467			0.367	-0.000127451
0.346	-0.000123772			0.366	-0.000185773			0.366	-0.000151189			0.366	-0.000130366			0.366	-0.000127222
0.345	-0.000122821			0.365	-0.00018438			0.365	-0.00015074			0.365	-0.000129899			0.365	-0.000127043
0.344	-0.000122076			0.364	-0.000182699			0.364	-0.000150294			0.364	-0.000129568			0.364	-0.00012671
0.343	-0.00012114			0.363	-0.000181127			0.363	-0.000150048			0.363	-0.000129293			0.363	-0.000126515
0.342	-0.000120279			0.362	-0.000179126			0.362	-0.000149577			0.362	-0.000128964			0.362	-0.000126219
0.341	-0.000119469			0.361	-0.000177027			0.361	-0.000149193			0.361	-0.000128611			0.361	-0.000125892
0.34	-0.000105245			0.36	-0.000174935			0.36	-0.000148894			0.36	-0.00012831			0.36	-0.000125766
				0.359	-0.000172825			0.359	-0.000148504			0.359	-0.00012803			0.359	-0.000125467
				0.358	-0.000170684			0.358	-0.000148033			0.358	-0.000127766			0.358	-0.000125297
				0.357	-0.000168506			0.357	-0.000147601			0.357	-0.000127322			0.357	-0.00012496
				0.356	-0.000166757			0.356	-0.000147314			0.356	-0.00012698			0.356	-0.000124779
				0.355	-0.000164933			0.355	-0.000146955			0.355	-0.00012683			0.355	-0.0001246
				0.354	-0.000163146			0.354	-0.000146431			0.354	-0.00012642			0.354	-0.000124219
				0.353	-0.000161493			0.353	-0.000146155			0.353	-0.000126229			0.353	-0.000124141
				0.352	-0.000159796			0.352	-0.000145734			0.352	-0.000125945			0.352	-0.00012392
				0.351	-0.000158252			0.351	-0.000145176			0.351	-0.000125506			0.351	-0.000123491
				0.35	-0.000156636			0.35	-0.000144912			0.35	-0.000125315			0.35	-0.000123366
				0.349	-0.000155176			0.349	-0.000144282			0.349	-0.000125071			0.349	-0.000123039
				0.348	-0.000153547			0.348	-0.000143773			0.348	-0.000124629			0.348	-0.000122746
				0.347	-0.000152361			0.347	-0.000143381			0.347	-0.000124505			0.347	-0.000122641
				0.346	-0.000151021			0.346	-0.000142824			0.346	-0.000124269			0.346	-0.000122433
				0.345	-0.000149536			0.345	-0.00014228			0.345	-0.000123936			0.345	-0.000122141
				0.344	-0.000148243			0.344	-0.000141582			0.344	-0.00012365			0.344	-0.000121832
				0.343	-0.000147044			0.343	-0.000140928			0.343	-0.000123477			0.343	-0.000121552
				0.342	-0.000145787			0.342	-0.000140197			0.342	-0.00012311			0.342	-0.000121337
				0.341	-0.000144479			0.341	-0.000139321			0.341	-0.000122795			0.341	-0.000121526
								0.34	-0.000122515

## Sheet: Fig.3b
1.0 M NaOH				0.5 M NaOH				0.25 M NaOH				0.125 M NaOH				0.0625 M NaOH
CV		DPV		CV		DPV		CV		DPV		CV		DPV		CV		DPV
E (V vs. NHE)	Current density (A cm-2)	E (V vs. NHE)	Current density (A cm-2)	E (V vs. NHE)	Current density (A cm-2)	E (V vs. NHE)	Current density (A cm-2)	E (V vs. NHE)	Current density (A cm-2)	E (V vs. NHE)	Current density (A cm-2)	E (V vs. NHE)	Current density (A cm-2)	E (V vs. NHE)	Current density (A cm-2)	E (V vs. NHE)	Current density (A cm-2)	E (V vs. NHE)	Current density (A cm-2)
0.38	-0.000385476	0.434	0.000191274	0.39	-0.000376843	0.434	0.000120015	0.4	-0.000412912	0.434	9.59311e-05	0.412	-0.000186151	0.434	5.49159e-05	0.421	-0.000139734	0.434	3.99459e-05
0.381	-0.000381928	0.438	0.000188081	0.391	-0.000365194	0.438	0.000118046	0.401	-0.000401322	0.438	9.44581e-05	0.413	-0.000176158	0.438	5.46539e-05	0.42	-0.000116615	0.438	4.03e-05
0.382	-0.000378912	0.442	0.000185871	0.392	-0.000358217	0.442	0.000116984	0.402	-0.0003947	0.442	9.35801e-05	0.414	-0.000171428	0.442	5.44556e-05	0.421	-0.000107686	0.442	4.0654e-05
0.383	-0.00037501	0.446	0.00018471	0.393	-0.000351476	0.446	0.000117076	0.403	-0.000387368	0.446	9.31481e-05	0.415	-0.000166283	0.446	5.46397e-05	0.422	-0.000103961	0.446	4.1086e-05
0.384	-0.00037093	0.45	0.000183931	0.394	-0.000345149	0.45	0.000116559	0.404	-0.00038175	0.45	9.24754e-05	0.416	-0.000161849	0.45	5.46043e-05	0.423	-0.000101123	0.45	4.15605e-05
0.385	-0.000367323	0.454	0.000183931	0.395	-0.000339414	0.454	0.000116403	0.405	-0.000375956	0.454	9.24541e-05	0.417	-0.000158064	0.454	5.46893e-05	0.424	-9.73386e-05	0.454	4.20137e-05
0.386	-0.000364366	0.458	0.000184363	0.396	-0.000333678	0.458	0.000116573	0.406	-0.000369688	0.458	9.23692e-05	0.418	-0.000154398	0.458	5.47247e-05	0.425	-9.44413e-05	0.458	4.2389e-05
0.387	-0.000360405	0.462	0.000185078	0.397	-0.000328357	0.462	0.000116941	0.407	-0.000364248	0.462	9.25391e-05	0.419	-0.000150496	0.462	5.50009e-05	0.426	-9.13666e-05	0.462	4.27784e-05
0.388	-0.000357271	0.466	0.000186162	0.398	-0.000322976	0.466	0.00011743	0.408	-0.000359163	0.466	9.25886e-05	0.42	-0.000146889	0.466	5.52487e-05	0.427	-8.9297e-05	0.466	4.30971e-05
0.389	-0.00035325	0.47	0.000187812	0.399	-0.000318009	0.47	0.000117961	0.409	-0.00035325	0.47	9.29498e-05	0.421	-0.000143223	0.47	5.54257e-05	0.428	-8.66954e-05	0.47	4.37557e-05
0.39	-0.000349939	0.474	0.000190233	0.4	-0.00031316	0.474	0.000118889	0.41	-0.000348638	0.474	9.33251e-05	0.422	-0.00014003	0.474	5.55461e-05	0.429	-8.43302e-05	0.474	4.42938e-05
0.391	-0.00034645	0.478	0.000193229	0.401	-0.000307839	0.478	0.000119731	0.411	-0.000343967	0.478	9.3488e-05	0.423	-0.000137369	0.478	5.57373e-05	0.43	-8.16694e-05	0.478	4.48462e-05
0.392	-0.000342962	0.482	0.000197265	0.402	-0.000303286	0.482	0.000121127	0.412	-0.000338763	0.482	9.42457e-05	0.424	-0.000134117	0.482	5.61551e-05	0.431	-7.97772e-05	0.482	4.53561e-05
0.393	-0.000339946	0.486	0.00020242	0.403	-0.00029891	0.486	0.000122677	0.413	-0.000334033	0.486	9.49043e-05	0.425	-0.000130924	0.486	5.66154e-05	0.432	-7.76486e-05	0.486	4.5965e-05
0.394	-0.000336398	0.49	0.000209091	0.404	-0.000293884	0.49	0.000124476	0.414	-0.000329066	0.49	9.54283e-05	0.426	-0.000128381	0.49	5.70969e-05	0.433	-7.54016e-05	0.49	4.65174e-05
0.395	-0.000333028	0.494	0.000218679	0.405	-0.000289982	0.494	0.000126345	0.415	-0.000324572	0.494	9.64339e-05	0.427	-0.000125543	0.494	5.76847e-05	0.434	-7.32139e-05	0.494	4.71476e-05
0.396	-0.000329303	0.498	0.000232332	0.406	-0.000285133	0.498	0.000128909	0.416	-0.000320433	0.498	9.7496e-05	0.428	-0.00012306	0.498	5.83574e-05	0.435	-7.16174e-05	0.498	4.79337e-05
0.397	-0.000325992	0.502	0.000252422	0.407	-0.000281053	0.502	0.000132166	0.417	-0.000316176	0.502	9.84662e-05	0.429	-0.000120163	0.502	5.88814e-05	0.436	-6.94887e-05	0.502	4.8571e-05
0.398	-0.000323331	0.506	0.000283481	0.408	-0.000276973	0.506	0.000136118	0.418	-0.000312096	0.506	9.9925e-05	0.43	-0.000117738	0.506	5.97099e-05	0.437	-6.73601e-05	0.506	4.92012e-05
0.399	-0.000319606	0.51	0.000331492	0.409	-0.00027248	0.51	0.00014174	0.419	-0.000307307	0.51	0.000101596	0.431	-0.000114841	0.51	6.07367e-05	0.438	-6.55862e-05	0.51	5.00014e-05
0.4	-0.000316117	0.514	0.000408105	0.41	-0.000268636	0.514	0.000150132	0.42	-0.000303463	0.514	0.000103827	0.432	-0.000112535	0.514	6.18131e-05	0.439	-6.35167e-05	0.514	5.08158e-05
0.401	-0.000312392	0.518	0.000526569	0.411	-0.000264852	0.518	0.000162715	0.421	-0.000299383	0.518	0.000106659	0.433	-0.000109401	0.518	6.30311e-05	0.44	-6.23932e-05	0.518	5.16301e-05
0.402	-0.000309317	0.522	0.000699538	0.412	-0.000260595	0.522	0.000182635	0.422	-0.000295185	0.522	0.000110264	0.434	-0.000107686	0.522	6.41641e-05	0.441	-5.99098e-05	0.522	5.2572e-05
0.403	-0.000306656	0.526	0.000942316	0.413	-0.000257047	0.526	0.000214579	0.423	-0.000291401	0.526	0.000114859	0.435	-0.00010609	0.526	6.56017e-05	0.442	-5.84907e-05	0.526	5.34075e-05
0.404	-0.000303049	0.53	0.00126	0.414	-0.000253381	0.53	0.000263667	0.424	-0.000287794	0.53	0.000121799	0.436	-0.000103015	0.53	6.73153e-05	0.443	-5.73081e-05	0.53	5.46326e-05
0.405	-0.000299679	0.534	0.00166	0.415	-0.000249478	0.534	0.000338949	0.425	-0.000284246	0.534	0.000131982	0.437	-0.000100413	0.534	6.94539e-05	0.444	-5.54751e-05	0.534	5.57161e-05
0.406	-0.000296309	0.538	0.00214	0.416	-0.000245576	0.538	0.000449963	0.426	-0.000279812	0.538	0.000147597	0.438	-9.84029e-05	0.538	7.18757e-05	0.445	-5.38786e-05	0.538	5.69836e-05
0.407	-0.000292997	0.542	0.00268	0.417	-0.000241969	0.542	0.000606199	0.427	-0.000277032	0.542	0.000172459	0.439	-9.58604e-05	0.542	7.52889e-05	0.446	-5.25778e-05	0.542	5.81804e-05
0.408	-0.000290277	0.546	0.00327	0.418	-0.000237298	0.546	0.000818816	0.428	-0.000273012	0.546	0.000210522	0.44	-9.32587e-05	0.546	7.97431e-05	0.447	-5.10995e-05	0.546	5.954e-05
0.409	-0.000287084	0.55	0.00387	0.419	-0.000233691	0.55	0.00109	0.429	-0.000269523	0.55	0.000267222	0.441	-9.13666e-05	0.55	8.62013e-05	0.448	-4.98578e-05	0.55	6.12537e-05
0.41	-0.000283418	0.554	0.00445	0.42	-0.000230853	0.554	0.00142	0.43	-0.000265443	0.554	0.000347978	0.442	-8.90014e-05	0.554	9.60514e-05	0.449	-4.79657e-05	0.554	6.30382e-05
0.411	-0.000281408	0.558	0.00495	0.421	-0.000226595	0.558	0.00182	0.431	-0.000262309	0.558	0.000461215	0.443	-8.68727e-05	0.558	0.000111234	0.45	-4.67831e-05	0.558	6.52759e-05
0.412	-0.000277979	0.562	0.00532	0.422	-0.000222574	0.562	0.00226	0.432	-0.000258288	0.562	0.000612919	0.444	-8.49806e-05	0.562	0.000134376	0.451	-4.51866e-05	0.562	6.80518e-05
0.413	-0.00027449	0.566	0.00551	0.423	-0.000219441	0.566	0.00275	0.433	-0.00025616	0.566	0.000810737	0.445	-8.29111e-05	0.566	0.000168834	0.452	-4.42997e-05	0.566	7.21873e-05
0.414	-0.000271356	0.57	0.00547	0.424	-0.000215715	0.57	0.00326	0.434	-0.000252553	0.57	0.00106	0.446	-8.08415e-05	0.57	0.000216803	0.453	-4.24075e-05	0.57	7.78382e-05
0.415	-0.000268459	0.574	0.00518	0.425	-0.000212404	0.574	0.00377	0.435	-0.000248532	0.574	0.00135	0.447	-7.88312e-05	0.574	0.000283254	0.454	-4.16388e-05	0.574	8.67466e-05
0.416	-0.000265798	0.578	0.00466	0.426	-0.000208502	0.578	0.00425	0.436	-0.000244925	0.578	0.00169	0.448	-7.71164e-05	0.578	0.000370822	0.455	-4.07519e-05	0.578	0.000100152
0.417	-0.000262428	0.582	0.00397	0.427	-0.000205604	0.582	0.00467	0.437	-0.000240964	0.582	0.00207	0.449	-7.48695e-05	0.582	0.000486021	0.456	-3.95102e-05	0.582	0.000120539
0.418	-0.00025888	0.586	0.00323	0.428	-0.000201702	0.586	0.00498	0.438	-0.000236943	0.586	0.00247	0.45	-7.31548e-05	0.586	0.000631579	0.457	-3.80911e-05	0.586	0.000150047
0.419	-0.000255569	0.59	0.00255	0.429	-0.000198509	0.59	0.00515	0.439	-0.000234045	0.59	0.00291	0.451	-7.17356e-05	0.59	0.000811565	0.458	-3.62581e-05	0.59	0.000190559
0.42	-0.000253085	0.594	0.00201	0.43	-0.000194725	0.594	0.00515	0.44	-0.000231148	0.594	0.00335	0.452	-6.91339e-05	0.594	0.00103	0.459	-3.52529e-05	0.594	0.000244739
0.421	-0.000249951	0.598	0.00162	0.431	-0.000191532	0.598	0.00494	0.441	-0.000227127	0.598	0.00378	0.453	-6.73009e-05	0.598	0.00127	0.46	-3.3952e-05	0.598	0.000314079
0.422	-0.000246404	0.602	0.00137	0.432	-0.00018822	0.602	0.00453	0.442	-0.000223875	0.602	0.00417	0.454	-6.49358e-05	0.602	0.00154	0.461	-3.31242e-05	0.602	0.000401074
0.423	-0.000243861	0.606	0.00121	0.433	-0.00018485	0.606	0.00396	0.443	-0.000220801	0.606	0.0045	0.455	-6.31028e-05	0.606	0.00184	0.462	-3.15869e-05	0.606	0.000508738
0.424	-0.000240254	0.61	0.00112	0.434	-0.000181598	0.61	0.0033	0.444	-0.00021678	0.61	0.00475	0.456	-6.16246e-05	0.61	0.00215	0.463	-3.01678e-05	0.61	0.000638738
0.425	-0.00023712	0.614	0.00108	0.435	-0.000178227	0.614	0.00267	0.445	-0.000213291	0.614	0.00487	0.457	-5.96733e-05	0.614	0.00248	0.464	-2.94582e-05	0.614	0.000791745
0.426	-0.000233454	0.618	0.00107	0.436	-0.000174857	0.618	0.00215	0.446	-0.000210216	0.618	0.00486	0.458	-5.7722e-05	0.618	0.00282	0.465	-2.82756e-05	0.618	0.00096773
0.427	-0.000230853	0.622	0.00108	0.437	-0.00017196	0.622	0.00177	0.447	-0.00020661	0.622	0.00469	0.459	-5.60073e-05	0.622	0.00315	0.466	-2.68565e-05	0.622	0.00116
0.428	-0.000227305	0.626	0.00113	0.438	-0.000168471	0.626	0.00153	0.448	-0.00020389	0.626	0.00436	0.46	-5.47655e-05	0.626	0.00347	0.467	-2.63835e-05	0.626	0.00137
0.429	-0.000224171	0.63	0.0012	0.439	-0.00016516	0.63	0.00141	0.449	-0.000200933	0.63	0.00391	0.461	-5.31099e-05	0.63	0.00376	0.468	-2.54965e-05	0.63	0.00159
0.43	-0.000221037	0.634	0.00129	0.44	-0.000162676	0.634	0.00136	0.45	-0.00019709	0.634	0.0034	0.462	-5.0863e-05	0.634	0.00401	0.469	-2.39001e-05	0.634	0.00181
0.431	-0.000218021	0.638	0.00142	0.441	-0.000159247	0.638	0.00137	0.451	-0.000194252	0.638	0.00289	0.463	-4.94439e-05	0.638	0.0042	0.47	-2.26583e-05	0.638	0.00204
0.432	-0.000214888	0.642	0.00159	0.442	-0.000155877	0.642	0.00143	0.452	-0.000191177	0.642	0.00246	0.464	-4.767e-05	0.642	0.00431	0.471	-2.21853e-05	0.642	0.00228
0.433	-0.000211813	0.646	0.0018	0.443	-0.000153334	0.646	0.00153	0.453	-0.00018757	0.646	0.00217	0.465	-4.631e-05	0.646	0.00433	0.472	-2.10618e-05	0.646	0.00251
0.434	-0.000208324	0.65	0.00206	0.444	-0.000149964	0.65	0.00168	0.454	-0.0001842	0.65	0.00201	0.466	-4.44179e-05	0.65	0.00425	0.473	-1.99384e-05	0.65	0.00274
0.435	-0.00020525	0.654	0.00237	0.445	-0.000147185	0.654	0.00188	0.455	-0.000181066	0.654	0.00197	0.467	-4.27032e-05	0.654	0.00408	0.474	-1.86967e-05	0.654	0.00296
0.436	-0.000202411	0.658	0.00274	0.446	-0.000144583	0.658	0.00213	0.456	-0.000178701	0.658	0.00203	0.468	-4.09293e-05	0.658	0.00383	0.475	-1.80463e-05	0.658	0.00316
0.437	-0.0001991	0.662	0.00319	0.447	-0.000141213	0.662	0.00244	0.457	-0.000175094	0.662	0.00216	0.469	-3.93919e-05	0.662	0.00353	0.476	-1.71593e-05	0.662	0.00334
0.438	-0.00019502	0.666	0.00371	0.448	-0.000138374	0.666	0.0028	0.458	-0.00017196	0.666	0.00235	0.47	-3.74998e-05	0.666	0.00323	0.477	-1.59767e-05	0.666	0.00347
0.439	-0.000191413	0.67	0.00432	0.449	-0.000135714	0.67	0.00324	0.459	-0.00016924	0.67	0.00261	0.471	-3.62581e-05	0.67	0.00299	0.478	-1.50307e-05	0.67	0.00357
0.44	-0.000189166	0.674	0.005	0.45	-0.000133289	0.674	0.00374	0.46	-0.000166106	0.674	0.00293	0.472	-3.43068e-05	0.674	0.00286	0.479	-1.3375e-05	0.674	0.00362
0.441	-0.00018621	0.678	0.00577	0.451	-0.000130333	0.678	0.00432	0.461	-0.000168235	0.678	0.0033	0.473	-3.28877e-05	0.678	0.00284	0.48	-1.29611e-05	0.678	0.00361
0.442	-0.000183253	0.682	0.00663	0.452	-0.00012779	0.682	0.00495	0.462	-0.000161908	0.682	0.00373	0.474	-3.14686e-05	0.682	0.00293	0.481	-1.26064e-05	0.682	0.00355
0.443	-0.000179765	0.686	0.00756	0.453	-0.000125188	0.686	0.00566	0.463	-0.000158419	0.686	0.00422	0.475	-2.93991e-05	0.686	0.0031	0.482	-1.14829e-05	0.686	0.00345
0.444	-0.000176276	0.69	0.00856	0.454	-0.000122764	0.69	0.00643	0.464	-0.000154339	0.69	0.00476	0.476	-2.80982e-05	0.69	0.00334	0.483	-1.01229e-05	0.69	0.00333
0.445	-0.000172551	0.694	0.00962	0.455	-0.000119216	0.694	0.00724	0.465	-0.000152033	0.694	0.00534	0.477	-2.67383e-05	0.694	0.00363	0.484	-9.6499e-06	0.694	0.00321
0.446	-0.000169595	0.698	0.01072	0.456	-0.000117383	0.698	0.0081	0.466	-0.000148367	0.698	0.00595	0.478	-2.52009e-05	0.698	0.00395	0.485	-8.88122e-06	0.698	0.00312
0.447	-0.00016652	0.702	0.01186	0.457	-0.000114486	0.702	0.009	0.467	-0.000145825	0.702	0.00659	0.479	-2.33679e-05	0.702	0.00431	0.486	-7.69863e-06	0.702	0.00309
0.448	-0.000163918	0.706	0.01302	0.458	-0.000111293	0.706	0.00991	0.468	-0.000143755	0.706	0.00724	0.48	-2.20079e-05	0.706	0.00469	0.487	-6.92995e-06	0.706	0.00313
0.449	-0.000160134	0.71	0.01418	0.459	-0.000109401	0.71	0.01085	0.469	-0.000140385	0.71	0.00791	0.481	-2.04706e-05	0.71	0.00508	0.488	-6.10214e-06	0.71	0.00323
0.45	-0.000157	0.714	0.01533	0.46	-0.000106977	0.714	0.01177	0.47	-0.000138197	0.714	0.00857	0.482	-1.88149e-05	0.714	0.00547	0.489	-4.44652e-06	0.714	0.00336
0.451	-0.000154517	0.718	0.01648	0.461	-0.000104079	0.718	0.01268	0.471	-0.000134827	0.718	0.00923	0.483	-1.70411e-05	0.718	0.00586	0.49	-3.44132e-06	0.718	0.00353
0.452	-0.000151087	0.722	0.01759	0.462	-0.000102305	0.722	0.01357	0.472	-0.000132698	0.722	0.00987	0.484	-1.58585e-05	0.722	0.00625	0.491	-2.96829e-06	0.722	0.0037
0.453	-0.000148367	0.726	0.01867	0.463	-9.98221e-05	0.726	0.01445	0.473	-0.000129741	0.726	0.01047	0.485	-1.40255e-05	0.726	0.00662	0.492	-2.08135e-06	0.726	0.00388
0.454	-0.000145706	0.73	0.01971	0.464	-9.71021e-05	0.73	0.0153	0.474	-0.000126962	0.73	0.01106	0.486	-1.30203e-05	0.73	0.00697	0.493	-1.25354e-06	0.73	0.00407
0.455	-0.000142454	0.734	0.0207	0.465	-9.41456e-05	0.734	0.01611	0.475	-0.000124656	0.734	0.01162	0.487	-1.13646e-05	0.734	0.00731	0.494	-4.25729e-07	0.734	0.00424
0.456	-0.000139912	0.738	0.02164	0.466	-9.14257e-05	0.738	0.01689	0.476	-0.000121996	0.738	0.01217	0.488	-1.01229e-05	0.738	0.00763	0.495	1.0525e-06	0.738	0.00442
0.457	-0.000137251	0.742	0.02253	0.467	-8.85875e-05	0.742	0.01763	0.477	-0.000119098	0.742	0.01269	0.489	-8.34905e-06	0.742	0.00794	0.496	1.22989e-06	0.742	0.00458
0.458	-0.000133821	0.746	0.02338	0.468	-8.63997e-05	0.746	0.01832	0.478	-0.000116556	0.746	0.01318	0.49	-7.2256e-06	0.746	0.00822	0.497	1.93944e-06	0.746	0.00474
0.459	-0.000131456	0.75	0.02417	0.469	-8.33841e-05	0.75	0.01898	0.479	-0.000114013	0.75	0.01364	0.491	-4.97868e-06	0.75	0.00848	0.498	3.00377e-06	0.75	0.00488
0.46	-0.000127968	0.754	0.02493	0.47	-8.13146e-05	0.754	0.01961	0.48	-0.000111589	0.754	0.01407	0.492	-3.67784e-06	0.754	0.00872	0.499	3.94984e-06	0.754	0.00502
0.461	-0.000125602	0.758	0.02564	0.471	-7.84172e-05	0.758	0.0202	0.481	-0.000109697	0.758	0.01448	0.493	-2.37699e-06	0.758	0.00895	0.5	4.65939e-06	0.758	0.00514
0.462	-0.000123474	0.762	0.02631	0.472	-7.61704e-05	0.762	0.02074	0.482	-0.000106267	0.762	0.01486	0.494	-4.84858e-07	0.762	0.00917	0.501	5.66459e-06	0.762	0.00527
0.463	-0.000120517	0.766	0.02694	0.473	-7.38052e-05	0.766	0.02126	0.483	-0.000103961	0.766	0.01522	0.495	1.0525e-06	0.766	0.00938	0.502	6.61066e-06	0.766	0.00537
0.464	-0.000117147	0.77	0.02753	0.474	-7.10261e-05	0.77	0.02174	0.484	-0.000100886	0.77	0.01555	0.496	1.99857e-06	0.77	0.00959	0.503	7.55672e-06	0.77	0.00547
0.465	-0.000115137	0.774	0.02809	0.475	-6.91339e-05	0.774	0.02221	0.485	-9.91125e-05	0.774	0.01587	0.497	3.24029e-06	0.774	0.00978	0.504	7.49759e-06	0.774	0.00557
0.466	-0.000112062	0.778	0.0286	0.476	-6.61775e-05	0.778	0.02263	0.486	-9.63925e-05	0.778	0.01616	0.498	5.07329e-06	0.778	0.00994	0.505	8.3254e-06	0.778	0.00569
0.467	-0.000109283			0.477	-6.36941e-05			0.487	-9.41456e-05			0.499	6.43327e-06			0.506	9.38973e-06
0.468	-0.000106267			0.478	-6.12106e-05			0.488	-9.14257e-05			0.5	7.97063e-06			0.507	1.03949e-05
0.469	-0.000103665			0.479	-5.85498e-05			0.489	-8.78188e-05			0.501	8.73931e-06			0.508	1.05132e-05
0.47	-0.000100768			0.48	-5.62438e-05			0.49	-8.50988e-05			0.502	1.02175e-05			0.509	1.17549e-05
0.471	-9.77525e-05			0.481	-5.44108e-05			0.491	-8.27928e-05			0.503	1.15184e-05			0.51	1.21688e-05
0.472	-9.50326e-05			0.482	-5.15726e-05			0.492	-8.03094e-05			0.504	1.34105e-05			0.511	1.3174e-05
0.473	-9.23126e-05			0.483	-4.89117e-05			0.493	-7.80625e-05			0.505	1.45931e-05			0.512	1.3647e-05
0.474	-8.94744e-05			0.484	-4.66648e-05			0.494	-7.65251e-05			0.506	1.58348e-05			0.513	1.43566e-05
0.475	-8.66954e-05			0.485	-4.40631e-05			0.495	-7.35095e-05			0.507	1.75496e-05			0.514	1.5894e-05
0.476	-8.34433e-05			0.486	-4.1698e-05			0.496	-7.12035e-05			0.508	1.87322e-05			0.515	1.60713e-05
0.477	-8.05459e-05			0.487	-3.92737e-05			0.497	-6.86018e-05			0.509	1.95008e-05			0.516	1.70174e-05
0.478	-7.84172e-05			0.488	-3.69085e-05			0.498	-6.58819e-05			0.51	2.1393e-05			0.517	1.76678e-05
0.479	-7.54016e-05			0.489	-3.40112e-05			0.499	-6.36941e-05			0.511	2.28712e-05			0.518	1.83774e-05
0.48	-7.2386e-05			0.49	-3.14095e-05			0.5	-6.12106e-05			0.512	2.39355e-05			0.519	1.95008e-05
0.481	-6.93113e-05			0.491	-2.93399e-05			0.501	-5.80768e-05			0.513	2.49407e-05			0.52	1.956e-05
0.482	-6.70053e-05			0.492	-2.70339e-05			0.502	-5.57707e-05			0.514	2.56503e-05			0.521	2.0033e-05
0.483	-6.39306e-05			0.493	-2.45505e-05			0.503	-5.33464e-05			0.515	2.76015e-05			0.522	2.16886e-05
0.484	-6.17428e-05			0.494	-2.21853e-05			0.504	-5.1336e-05			0.516	2.95528e-05			0.523	2.2339e-05
0.485	-5.81359e-05			0.495	-1.96427e-05			0.505	-4.86752e-05			0.517	3.03806e-05			0.524	2.29895e-05
0.486	-5.5889e-05			0.496	-1.76323e-05			0.506	-4.61327e-05			0.518	3.21545e-05			0.525	2.32851e-05
0.487	-5.30508e-05			0.497	-1.5622e-05			0.507	-4.41223e-05			0.519	3.39284e-05			0.526	2.43494e-05
0.488	-5.09221e-05			0.498	-1.28429e-05			0.508	-4.15206e-05			0.52	3.49927e-05			0.527	2.49407e-05
0.489	-4.66057e-05			0.499	-1.03003e-05			0.509	-3.92145e-05			0.521	3.62344e-05			0.528	2.60642e-05
0.49	-4.38266e-05			0.5	-8.40818e-06			0.51	-3.63763e-05			0.522	3.72987e-05			0.529	2.63598e-05
0.491	-4.17571e-05			0.501	-5.92475e-06			0.511	-3.40703e-05			0.523	3.84813e-05			0.53	2.72468e-05
0.492	-3.88006e-05			0.502	-3.55958e-06			0.512	-3.21781e-05			0.524	4.03735e-05			0.531	2.83702e-05
0.493	-3.52529e-05			0.503	-8.39633e-07			0.513	-2.92808e-05			0.525	4.197e-05			0.532	2.92572e-05
0.494	-3.33607e-05			0.504	1.76205e-06			0.514	-2.65017e-05			0.526	4.25021e-05			0.533	2.95528e-05
0.495	-3.06999e-05			0.505	3.65419e-06			0.515	-2.45505e-05			0.527	4.38621e-05			0.534	3.01441e-05
0.496	-2.74478e-05			0.506	6.37414e-06			0.516	-2.24809e-05			0.528	4.51038e-05			0.535	3.1031e-05
0.497	-2.46096e-05			0.507	8.3254e-06			0.517	-1.99975e-05			0.529	4.67003e-05			0.536	3.16815e-05
0.498	-2.18305e-05			0.508	1.00993e-05			0.518	-1.7455e-05			0.53	4.87698e-05			0.537	3.20954e-05
0.499	-1.89923e-05			0.509	1.29375e-05			0.519	-1.52081e-05			0.531	4.95976e-05			0.538	3.29232e-05
0.5	-1.63906e-05			0.51	1.47705e-05			0.52	-1.26064e-05			0.532	5.13715e-05			0.539	3.32188e-05
0.501	-1.32568e-05			0.511	1.73722e-05			0.521	-1.01229e-05			0.533	5.23176e-05			0.54	3.46971e-05
0.502	-1.11281e-05			0.512	1.956e-05			0.522	-7.87602e-06			0.534	5.40323e-05			0.541	3.58205e-05
0.503	-8.28992e-06			0.513	2.13338e-05			0.523	-5.74736e-06			0.535	5.55697e-05			0.542	3.58205e-05
0.504	-5.62911e-06			0.514	2.3699e-05			0.524	-3.97349e-06			0.536	5.62793e-05			0.543	3.65892e-05
0.505	-2.96829e-06			0.515	2.6419e-05			0.525	-8.98763e-07			0.537	5.80531e-05			0.544	3.80674e-05
0.506	4.02081e-07			0.516	2.87841e-05			0.526	1.28902e-06			0.538	5.91766e-05			0.545	3.789e-05
0.507	3.18116e-06			0.517	3.06763e-05			0.527	3.71332e-06			0.539	6.05957e-05			0.546	3.88361e-05
0.508	5.9011e-06			0.518	3.34553e-05			0.528	5.96023e-06			0.54	6.20148e-05			0.547	3.9723e-05
0.509	8.38453e-06			0.519	3.62936e-05			0.529	7.85237e-06			0.541	6.27835e-05			0.548	3.93091e-05
0.51	1.15775e-05			0.52	3.79492e-05			0.53	1.08088e-05			0.542	6.50304e-05			0.549	4.03143e-05
0.511	1.39427e-05			0.521	4.03735e-05			0.531	1.35288e-05			0.543	6.63904e-05			0.55	4.13195e-05
0.512	1.684e-05			0.522	4.29752e-05			0.532	1.48888e-05			0.544	6.76912e-05			0.551	4.26204e-05
0.513	1.94417e-05			0.523	4.53995e-05			0.533	1.79635e-05			0.545	6.96425e-05			0.552	4.33891e-05
0.514	2.21617e-05			0.524	4.72916e-05			0.534	2.00921e-05			0.546	7.04111e-05			0.553	4.44534e-05
0.515	2.56503e-05			0.525	5.00707e-05			0.535	2.25164e-05			0.547	7.18303e-05			0.554	4.48673e-05
0.516	2.81928e-05			0.526	5.22585e-05			0.536	2.51181e-05			0.548	7.3072e-05			0.555	4.58725e-05
0.517	3.1031e-05			0.527	5.49784e-05			0.537	2.71285e-05			0.549	7.49641e-05			0.556	4.63455e-05
0.518	3.40466e-05			0.528	5.74027e-05			0.538	3.0085e-05			0.55	7.60284e-05			0.557	4.77055e-05
0.519	3.68848e-05			0.529	6.03592e-05			0.539	3.20362e-05			0.551	7.73293e-05			0.558	4.75872e-05
0.52	3.99004e-05			0.53	6.27835e-05			0.54	3.48744e-05			0.552	7.86892e-05			0.559	4.88881e-05
0.521	4.23839e-05			0.531	6.50895e-05			0.541	3.71805e-05			0.553	8.05223e-05			0.56	5.00707e-05
0.522	4.59908e-05			0.532	6.73955e-05			0.542	3.89544e-05			0.554	8.15275e-05			0.561	4.98933e-05
0.523	4.87107e-05			0.533	6.98198e-05			0.543	4.17926e-05			0.555	8.27692e-05			0.562	5.08394e-05
0.524	5.2495e-05			0.534	7.34858e-05			0.544	4.45125e-05			0.556	8.46022e-05			0.563	5.19037e-05
0.525	5.52741e-05			0.535	7.57919e-05			0.545	4.67594e-05			0.557	8.62578e-05			0.564	5.30271e-05
0.526	5.86444e-05			0.536	7.78615e-05			0.546	4.93611e-05			0.558	8.75587e-05			0.565	5.32045e-05
0.527	6.20739e-05			0.537	8.09362e-05			0.547	5.20811e-05			0.559	8.85047e-05			0.566	5.39732e-05
0.528	6.50895e-05			0.538	8.38926e-05			0.548	5.48602e-05			0.56	9.00421e-05			0.567	5.52741e-05
0.529	6.86964e-05			0.539	8.68491e-05			0.549	5.68114e-05			0.561	9.20525e-05			0.568	5.58062e-05
0.53	7.27172e-05			0.54	8.93917e-05			0.55	5.98861e-05			0.562	9.33533e-05			0.569	5.60427e-05
0.531	7.63832e-05			0.541	9.24073e-05			0.551	6.23104e-05			0.563	9.4595e-05			0.57	5.73436e-05
0.532	8.01675e-05			0.542	9.53637e-05			0.552	6.4853e-05			0.564	9.63689e-05			0.571	5.79349e-05
0.533	8.38335e-05			0.543	9.86158e-05			0.553	6.72182e-05			0.565	9.8261e-05			0.572	5.90583e-05
0.534	8.89777e-05			0.544	0.000100804			0.554	7.08251e-05			0.566	9.90889e-05			0.573	5.99453e-05
0.535	9.37672e-05			0.545	0.000104411			0.555	7.28946e-05			0.567	0.000100685			0.574	6.04183e-05
0.536	9.7315e-05			0.546	0.000107367			0.556	7.60876e-05			0.568	0.000102459			0.575	6.20148e-05
0.537	0.00010305			0.547	0.000110915			0.557	7.86892e-05			0.569	0.000104292			0.576	6.21922e-05
0.538	0.000108313			0.548	0.000114167			0.558	8.11135e-05			0.57	0.000105711			0.577	6.34339e-05
0.539	0.000113871			0.549	0.000118069			0.559	8.44248e-05			0.571	0.000107308			0.578	6.43208e-05
0.54	0.00012073			0.55	0.000121262			0.56	8.7263e-05			0.572	0.000109141			0.579	6.50304e-05
0.541	0.000127116			0.551	0.000124928			0.561	9.11655e-05			0.573	0.000110383			0.58	6.60356e-05
0.542	0.000134389			0.552	0.000128594			0.562	9.38855e-05			0.574	0.000112334			0.581	6.68634e-05
0.543	0.000142785			0.553	0.000133443			0.563	9.69602e-05			0.575	0.000114049			0.582	6.78095e-05
0.544	0.000151477			0.554	0.000137996			0.564	0.000100271			0.576	0.000115763			0.583	6.84008e-05
0.545	0.000161411			0.555	0.000142312			0.565	0.000103583			0.577	0.000117242			0.584	6.92285e-05
0.546	0.000172468			0.556	0.000147575			0.566	0.000106717			0.578	0.000119311			0.585	6.98198e-05
0.547	0.000185536			0.557	0.000152956			0.567	0.000110146			0.579	0.000121026			0.586	7.17711e-05
0.548	0.000199904			0.558	0.000159105			0.568	0.000114403			0.58	0.000122681			0.587	7.2185e-05
0.549	0.000216993			0.559	0.000165314			0.569	0.000118069			0.581	0.00012481			0.588	7.33676e-05
0.55	0.000235559			0.56	0.000172882			0.57	0.000122445			0.582	0.000127648			0.589	7.46093e-05
0.551	0.000256432			0.561	0.000179505			0.571	0.000126643			0.583	0.000129067			0.59	7.54963e-05
0.552	0.000279256			0.562	0.000188611			0.572	0.000131551			0.584	0.000131906			0.591	7.59693e-05
0.553	0.000304149			0.563	0.00019813			0.573	0.000136872			0.585	0.000133443			0.592	7.7684e-05
0.554	0.000333832			0.564	0.000209483			0.574	0.000142017			0.586	0.000136222			0.593	7.82753e-05
0.555	0.000366767			0.565	0.000221073			0.575	0.000148225			0.587	0.000138528			0.594	7.96945e-05
0.556	0.00040526			0.566	0.000235027			0.576	0.000154256			0.588	0.00014113			0.595	8.05814e-05
0.557	0.000446178			0.567	0.000248922			0.577	0.000160997			0.589	0.000143377			0.596	8.20596e-05
0.558	0.000492239			0.568	0.000264119			0.578	0.000168507			0.59	0.000146984			0.597	8.34196e-05
0.559	0.000544628			0.569	0.000281207			0.579	0.000176785			0.591	0.000149644			0.598	8.41291e-05
0.56	0.000600623			0.57	0.000300188			0.58	0.000186009			0.592	0.000152364			0.599	8.56665e-05
0.561	0.000663182			0.571	0.000320528			0.581	0.000197184			0.593	0.000156089			0.6	8.70265e-05
0.562	0.000731299			0.572	0.000344298			0.582	0.000207887			0.594	0.000160583			0.601	8.83273e-05
0.563	0.000805211			0.573	0.000370788			0.583	0.000219949			0.595	0.000164959			0.602	8.97464e-05
0.564	0.000883912			0.574	0.000399584			0.584	0.000233785			0.596	0.000168802			0.603	9.12247e-05
0.565	0.000968762			0.575	0.000431632			0.585	0.000249159			0.597	0.000173828			0.604	9.26438e-05
0.566	0.00106			0.576	0.000465099			0.586	0.000265479			0.598	0.000179446			0.605	9.50089e-05
0.567	0.00116			0.577	0.000503474			0.587	0.000281562			0.599	0.00018524			0.606	9.6428e-05
0.568	0.00126			0.578	0.000544924			0.588	0.000300483			0.6	0.000192217			0.607	9.84384e-05
0.569	0.00137			0.579	0.000588857			0.589	0.000321711			0.601	0.000199668			0.608	0.000100331
0.57	0.00149			0.58	0.000637106			0.59	0.000344771			0.602	0.000207887			0.609	0.000102341
0.571	0.0016			0.581	0.0006905			0.591	0.000370433			0.603	0.000216993			0.61	0.000105002
0.572	0.00173			0.582	0.000746672			0.592	0.000399998			0.604	0.000227045			0.611	0.000107663
0.573	0.00185			0.583	0.000807517			0.593	0.000429858			0.605	0.000238102			0.612	0.000110205
0.574	0.00199			0.584	0.000871849			0.594	0.000462084			0.606	0.000249809			0.613	0.000113043
0.575	0.00212			0.585	0.000939375			0.595	0.000497325			0.607	0.0002627			0.614	0.000115941
0.576	0.00226			0.586	0.00101			0.596	0.000536172			0.608	0.000275767			0.615	0.000120375
0.577	0.00239			0.587	0.00109			0.597	0.000577681			0.609	0.000290963			0.616	0.000123923
0.578	0.00253			0.588	0.00117			0.598	0.000622738			0.61	0.000306692			0.617	0.000127944
0.579	0.00267			0.589	0.00126			0.599	0.00067081			0.611	0.000324667			0.618	0.000133206
0.58	0.00282			0.59	0.00135			0.6	0.000722843			0.612	0.000344239			0.619	0.000137937
0.581	0.00295			0.591	0.00144			0.601	0.000777597			0.613	0.000365821			0.62	0.000143791
0.582	0.00309			0.592	0.00155			0.602	0.000837968			0.614	0.000389059			0.621	0.000149822
0.583	0.00322			0.593	0.00165			0.603	0.000897866			0.615	0.000414721			0.622	0.000155971
0.584	0.00334			0.594	0.00175			0.604	0.000964505			0.616	0.000441093			0.623	0.000163895
0.585	0.00347			0.595	0.00186			0.605	0.00104			0.617	0.000469711			0.624	0.000171936
0.586	0.00358			0.596	0.00198			0.606	0.00111			0.618	0.000501227			0.625	0.000180037
0.587	0.00369			0.597	0.0021			0.607	0.00119			0.619	0.000535463			0.626	0.000189675
0.588	0.00379			0.598	0.00222			0.608	0.00127			0.62	0.000571827			0.627	0.000200496
0.589	0.00388			0.599	0.00234			0.609	0.00136			0.621	0.000609552			0.628	0.00021244
0.59	0.00395			0.6	0.00246			0.61	0.00145			0.622	0.000651711			0.629	0.000225625
0.591	0.00402			0.601	0.00259			0.611	0.00154			0.623	0.00069594			0.63	0.00023958
0.592	0.00407			0.602	0.00271			0.612	0.00164			0.624	0.000742593			0.631	0.000254244
0.593	0.00411			0.603	0.00284			0.613	0.00174			0.625	0.000792675			0.632	0.000270091
0.594	0.00413			0.604	0.00297			0.614	0.00184			0.626	0.000846424			0.633	0.000286824
0.595	0.00413			0.605	0.00309			0.615	0.00195			0.627	0.000900409			0.634	0.000303794
0.596	0.00412			0.606	0.00321			0.616	0.00206			0.628	0.000959361			0.635	0.000323366
0.597	0.0041			0.607	0.00333			0.617	0.00218			0.629	0.00102			0.636	0.000344534
0.598	0.00406			0.608	0.00344			0.618	0.00229			0.63	0.00109			0.637	0.000368127
0.599	0.004			0.609	0.00355			0.619	0.00241			0.631	0.00116			0.638	0.000393553
0.6	0.00393			0.61	0.00366			0.62	0.00253			0.632	0.00123			0.639	0.00041951
0.601	0.00385			0.611	0.00375			0.621	0.00265			0.633	0.00131			0.64	0.000447774
0.602	0.00376			0.612	0.00384			0.622	0.00278			0.634	0.00138			0.641	0.00047793
0.603	0.00366			0.613	0.00391			0.623	0.0029			0.635	0.00146			0.642	0.000509919
0.604	0.00354			0.614	0.00398			0.624	0.00302			0.636	0.00155			0.643	0.000545929
0.605	0.00342			0.615	0.00404			0.625	0.00314			0.637	0.00164			0.644	0.000582234
0.606	0.0033			0.616	0.00407			0.626	0.00326			0.638	0.00173			0.645	0.00062055
0.607	0.00317			0.617	0.0041			0.627	0.00337			0.639	0.00182			0.646	0.00066265
0.608	0.00304			0.618	0.00412			0.628	0.00349			0.64	0.00192			0.647	0.000707115
0.609	0.0029			0.619	0.00412			0.629	0.00359			0.641	0.00202			0.648	0.000752349
0.61	0.00277			0.62	0.0041			0.63	0.00369			0.642	0.00212			0.649	0.00080184
0.611	0.00264			0.621	0.00408			0.631	0.00379			0.643	0.00223			0.65	0.000853697
0.612	0.00251			0.622	0.00403			0.632	0.00387			0.644	0.00233			0.651	0.000905257
0.613	0.00238			0.623	0.00398			0.633	0.00395			0.645	0.00244			0.652	0.000962731
0.614	0.00227			0.624	0.00391			0.634	0.00401			0.646	0.00255			0.653	0.00102
0.615	0.00215			0.625	0.00383			0.635	0.00407			0.647	0.00265			0.654	0.00108
0.616	0.00204			0.626	0.00374			0.636	0.00411			0.648	0.00276			0.655	0.00115
0.617	0.00193			0.627	0.00364			0.637	0.00414			0.649	0.00287			0.656	0.00122
0.618	0.00184			0.628	0.00353			0.638	0.00416			0.65	0.00298			0.657	0.00129
0.619	0.00174			0.629	0.00342			0.639	0.00416			0.651	0.00309			0.658	0.00136
0.62	0.00165			0.63	0.0033			0.64	0.00415			0.652	0.0032			0.659	0.00144
0.621	0.00158			0.631	0.00318			0.641	0.00413			0.653	0.0033			0.66	0.00152
0.622	0.0015			0.632	0.00305			0.642	0.00409			0.654	0.00339			0.661	0.0016
0.623	0.00143			0.633	0.00293			0.643	0.00404			0.655	0.00349			0.662	0.00168
0.624	0.00137			0.634	0.0028			0.644	0.00398			0.656	0.00357			0.663	0.00177
0.625	0.00131			0.635	0.00268			0.645	0.00391			0.657	0.00366			0.664	0.00186
0.626	0.00125			0.636	0.00256			0.646	0.00382			0.658	0.00373			0.665	0.00195
0.627	0.0012			0.637	0.00244			0.647	0.00373			0.659	0.00379			0.666	0.00204
0.628	0.00116			0.638	0.00232			0.648	0.00363			0.66	0.00385			0.667	0.00214
0.629	0.00112			0.639	0.00221			0.649	0.00352			0.661	0.0039			0.668	0.00223
0.63	0.00108			0.64	0.00211			0.65	0.0034			0.662	0.00393			0.669	0.00233
0.631	0.00105			0.641	0.002			0.651	0.00329			0.663	0.00396			0.67	0.00242
0.632	0.00102			0.642	0.00191			0.652	0.00316			0.664	0.00397			0.671	0.00252
0.633	0.000988334			0.643	0.00182			0.653	0.00304			0.665	0.00398			0.672	0.00262
0.634	0.000964623			0.644	0.00173			0.654	0.00292			0.666	0.00397			0.673	0.00272
0.635	0.000940262			0.645	0.00165			0.655	0.00279			0.667	0.00395			0.674	0.00282
0.636	0.000920986			0.646	0.00158			0.656	0.00267			0.668	0.00392			0.675	0.00292
0.637	0.000904489			0.647	0.00151			0.657	0.00255			0.669	0.00388			0.676	0.00301
0.638	0.000888642			0.648	0.00145			0.658	0.00243			0.67	0.00383			0.677	0.0031
0.639	0.000876757			0.649	0.00139			0.659	0.00232			0.671	0.00377			0.678	0.00319
0.64	0.000865582			0.65	0.00134			0.66	0.00222			0.672	0.0037			0.679	0.00328
0.641	0.00085618			0.651	0.00129			0.661	0.00212			0.673	0.00363			0.68	0.00336
0.642	0.000848671			0.652	0.00124			0.662	0.00202			0.674	0.00354			0.681	0.00343
0.643	0.000842994			0.653	0.0012			0.663	0.00193			0.675	0.00345			0.682	0.0035
0.644	0.000836194			0.654	0.00117			0.664	0.00184			0.676	0.00336			0.683	0.00356
0.645	0.000832706			0.655	0.00114			0.665	0.00176			0.677	0.00326			0.684	0.00361
0.646	0.00082969			0.656	0.00111			0.666	0.00169			0.678	0.00316			0.685	0.00366
0.647	0.000830459			0.657	0.00109			0.667	0.00162			0.679	0.00306			0.686	0.0037
0.648	0.000828567			0.658	0.00107			0.668	0.00156			0.68	0.00295			0.687	0.00373
0.649	0.000831169			0.659	0.00105			0.669	0.00151			0.681	0.00285			0.688	0.00375
0.65	0.000833652			0.66	0.00104			0.67	0.00146			0.682	0.00274			0.689	0.00376
0.651	0.000835958			0.661	0.00103			0.671	0.00142			0.683	0.00264			0.69	0.00376
0.652	0.000840748			0.662	0.00102			0.672	0.00138			0.684	0.00254			0.691	0.00375
0.653	0.000847429			0.663	0.00102			0.673	0.00135			0.685	0.00244			0.692	0.00374
0.654	0.000853874			0.664	0.00101			0.674	0.00132			0.686	0.00234			0.693	0.00372
0.655	0.00086298			0.665	0.00101			0.675	0.0013			0.687	0.00226			0.694	0.00369
0.656	0.000871672			0.666	0.00101			0.676	0.00128			0.688	0.00217			0.695	0.00366
0.657	0.000881014			0.667	0.00102			0.677	0.00127			0.689	0.0021			0.696	0.00361
0.658	0.000894319			0.668	0.00102			0.678	0.00126			0.69	0.00202			0.697	0.00356
0.659	0.000905849			0.669	0.00103			0.679	0.00125			0.691	0.00195			0.698	0.00351
0.66	0.000920335			0.67	0.00104			0.68	0.00125			0.692	0.0019			0.699	0.00345
0.661	0.000937306			0.671	0.00105			0.681	0.00126			0.693	0.00184			0.7	0.00339
0.662	0.000955694			0.672	0.00107			0.682	0.00127			0.694	0.0018			0.701	0.00333
0.663	0.000975917			0.673	0.00109			0.683	0.00128			0.695	0.00176			0.702	0.00326
0.664	0.000995666			0.674	0.00111			0.684	0.00129			0.696	0.00173			0.703	0.00319
0.665	0.00102			0.675	0.00113			0.685	0.00131			0.697	0.00171			0.704	0.00312
0.666	0.00104			0.676	0.00115			0.686	0.00133			0.698	0.00169			0.705	0.00305
0.667	0.00107			0.677	0.00118			0.687	0.00136			0.699	0.00168			0.706	0.00298
0.668	0.0011			0.678	0.00121			0.688	0.00139			0.7	0.00167			0.707	0.00291
0.669	0.00113			0.679	0.00125			0.689	0.00143			0.701	0.00168			0.708	0.00284
0.67	0.00116			0.68	0.00128			0.69	0.00147			0.702	0.00169			0.709	0.00278
0.671	0.0012			0.681	0.00132			0.691	0.00151			0.703	0.00171			0.71	0.00272
0.672	0.00123			0.682	0.00136			0.692	0.00155			0.704	0.00173			0.711	0.00266
0.673	0.00127			0.683	0.0014			0.693	0.0016			0.705	0.00176			0.712	0.0026
0.674	0.00132			0.684	0.00145			0.694	0.00166			0.706	0.0018			0.713	0.00255
0.675	0.00137			0.685	0.0015			0.695	0.00172			0.707	0.00184			0.714	0.00251
0.676	0.00141			0.686	0.00155			0.696	0.00178			0.708	0.00189			0.715	0.00247
0.677	0.00147			0.687	0.00161			0.697	0.00185			0.709	0.00195			0.716	0.00244
0.678	0.00152			0.688	0.00167			0.698	0.00193			0.71	0.00201			0.717	0.00241
0.679	0.00158			0.689	0.00174			0.699	0.002			0.711	0.00208			0.718	0.0024
0.68	0.00165			0.69	0.00181			0.7	0.00209			0.712	0.00215			0.719	0.00239
0.681	0.00172			0.691	0.00188			0.701	0.00218			0.713	0.00224			0.72	0.00239
0.682	0.00179			0.692	0.00196			0.702	0.00227			0.714	0.00232			0.721	0.00239
0.683	0.00187			0.693	0.00205			0.703	0.00237			0.715	0.00242			0.722	0.00241
0.684	0.00195			0.694	0.00214			0.704	0.00248			0.716	0.00252			0.723	0.00244
0.685	0.00204			0.695	0.00223			0.705	0.00259			0.717	0.00262			0.724	0.00248
0.686	0.00213			0.696	0.00233			0.706	0.00271			0.718	0.00274			0.725	0.00252
0.687	0.00224			0.697	0.00243			0.707	0.00284			0.719	0.00287			0.726	0.00258
0.688	0.00234			0.698	0.00254			0.708	0.00297			0.72	0.003			0.727	0.00265
0.689	0.00245			0.699	0.00266			0.709	0.00311			0.721	0.00314			0.728	0.00272
0.69	0.00257			0.7	0.00278			0.71	0.00326			0.722	0.00329			0.729	0.00281
0.691	0.0027			0.701	0.00291			0.711	0.00342			0.723	0.00344			0.73	0.0029
0.692	0.00283			0.702	0.00305			0.712	0.00358			0.724	0.0036			0.731	0.003
0.693	0.00298			0.703	0.00319			0.713	0.00376			0.725	0.00378			0.732	0.00312
0.694	0.00314			0.704	0.00334			0.714	0.00394			0.726	0.00396			0.733	0.00324
0.695	0.0033			0.705	0.0035			0.715	0.00413			0.727	0.00415			0.734	0.00337
0.696	0.00347			0.706	0.00367			0.716	0.00434			0.728	0.00435			0.735	0.00352
0.697	0.00365			0.707	0.00385			0.717	0.00455			0.729	0.00457			0.736	0.00367
0.698	0.00384			0.708	0.00404			0.718	0.00478			0.73	0.00479			0.737	0.00383
0.699	0.00404			0.709	0.00423			0.719	0.00501			0.731	0.00503			0.738	0.004
0.7	0.00426			0.71	0.00444			0.72	0.00525			0.732	0.00527			0.739	0.00418
0.701	0.00449			0.711	0.00466			0.721	0.00551			0.733	0.00552			0.74	0.00437
0.702	0.00473			0.712	0.00489			0.722	0.00578			0.734	0.00579			0.741	0.00458
0.703	0.00498			0.713	0.00512			0.723	0.00605			0.735	0.00607			0.742	0.00479
0.704	0.00525			0.714	0.00537			0.724	0.00635			0.736	0.00635			0.743	0.00502
0.705	0.00553			0.715	0.00563			0.725	0.00665			0.737	0.00666			0.744	0.00525
0.706	0.00582			0.716	0.0059			0.726	0.00697			0.738	0.00697			0.745	0.00549
0.707	0.00613			0.717	0.00619			0.727	0.0073			0.739	0.0073			0.746	0.00575
0.708	0.00646			0.718	0.00649			0.728	0.00764			0.74	0.00764			0.747	0.00601
0.709	0.0068			0.719	0.0068			0.729	0.008			0.741	0.00799			0.748	0.00629
0.71	0.00716			0.72	0.00712			0.73	0.00838			0.742	0.00836			0.749	0.00658
0.711	0.00754			0.721	0.00746			0.731	0.00877			0.743	0.00874			0.75	0.00688
0.712	0.00793			0.722	0.00782			0.732	0.00918			0.744	0.00914			0.751	0.00719
0.713	0.00835			0.723	0.00819			0.733	0.0096			0.745	0.00956			0.752	0.00752
0.714	0.00879			0.724	0.00857			0.734	0.01004			0.746	0.00999			0.753	0.00786
0.715	0.00924			0.725	0.00897			0.735	0.01049			0.747	0.01043			0.754	0.00821
0.716	0.00972			0.726	0.0094			0.736	0.01096			0.748	0.01089			0.755	0.00857
0.717	0.01022			0.727	0.00984			0.737	0.01145			0.749	0.01136			0.756	0.00895
0.718	0.01074			0.728	0.01029			0.738	0.01195			0.75	0.01185			0.757	0.00934
0.719	0.01128			0.729	0.01076			0.739	0.01248			0.751	0.01236			0.758	0.00975
0.72	0.01184			0.73	0.01125			0.74	0.01302			0.752	0.01288			0.759	0.01017
0.721	0.01242			0.731	0.01175			0.741	0.01359			0.753	0.01343			0.76	0.0106
0.722	0.01303			0.732	0.01228			0.742	0.01418			0.754	0.01399			0.761	0.01105
0.723	0.01367			0.733	0.01283			0.743	0.01479			0.755	0.01457			0.762	0.01151
0.724	0.01434			0.734	0.01339			0.744	0.01541			0.756	0.01517			0.763	0.01198
0.725	0.01503			0.735	0.01399			0.745	0.01606			0.757	0.01579			0.764	0.01247
0.726	0.01575			0.736	0.0146			0.746	0.01673			0.758	0.01643			0.765	0.01298
0.727	0.01649			0.737	0.01524			0.747	0.01741			0.759	0.01708			0.766	0.01351
0.728	0.01725			0.738	0.0159			0.748	0.01812			0.76	0.01776			0.767	0.01405
0.729	0.01805			0.739	0.01658			0.749	0.01886			0.761	0.01845			0.768	0.01461
0.73	0.01888			0.74	0.01728			0.75	0.01962			0.762	0.01917			0.769	0.01518
0.731	0.01974			0.741	0.01801			0.751	0.0204			0.763	0.01991			0.77	0.01577
0.732	0.02062			0.742	0.01876			0.752	0.0212			0.764	0.02067			0.771	0.01638
0.733	0.02153			0.743	0.01955			0.753	0.02203			0.765	0.02144			0.772	0.017
0.73	0.02054			0.744	0.02035			0.754	0.02288			0.766	0.02224			0.773	0.01764
0.729	0.01967			0.745	0.02118			0.755	0.02376			0.767	0.02307			0.774	0.01829
0.728	0.01884			0.746	0.02203			0.756	0.02466			0.768	0.02392			0.775	0.01898
0.727	0.01802			0.747	0.02291			0.757	0.02559			0.769	0.02479			0.776	0.01967
0.726	0.01723			0.748	0.02382			0.758	0.02655			0.77	0.02568			0.777	0.02038
0.725	0.01647			0.749	0.02476			0.759	0.02753			0.771	0.02659			0.778	0.02111
0.724	0.01573			0.75	0.02572			0.76	0.02854			0.772	0.02753			0.779	0.02185
0.723	0.01503			0.751	0.02671			0.761	0.02957			0.773	0.02849			0.78	0.02261
0.722	0.01434			0.751	0.02847			0.762	0.03063			0.774	0.02948			0.781	0.0234
0.721	0.01367			0.75	0.02743			0.763	0.03171			0.775	0.03047			0.782	0.02421
0.72	0.01303			0.749	0.02642			0.764	0.03283			0.776	0.0315			0.783	0.02502
0.719	0.01242			0.748	0.02543			0.765	0.03398			0.777	0.03256			0.784	0.02586
0.718	0.01183			0.747	0.02448			0.766	0.03515			0.778	0.03363			0.785	0.02672
0.717	0.01126			0.746	0.02354			0.765	0.03475			0.779	0.03475			0.786	0.02759
0.716	0.01071			0.745	0.02263			0.764	0.03363			0.78	0.03588			0.787	0.02849
0.715	0.01019			0.744	0.02176			0.763	0.03251			0.781	0.03704			0.788	0.0294
0.714	0.00968			0.743	0.02091			0.762	0.03142			0.782	0.03822			0.789	0.03032
0.713	0.00918			0.742	0.02008			0.761	0.03037			0.783	0.03943			0.79	0.03127
0.712	0.00871			0.741	0.01929			0.76	0.02933			0.784	0.04065			0.791	0.03224
0.711	0.00826			0.74	0.0185			0.759	0.02831			0.785	0.04191			0.792	0.03323
0.71	0.00784			0.739	0.01774			0.758	0.0273			0.786	0.0432			0.793	0.03424
0.709	0.00743			0.738	0.01702			0.757	0.02634			0.789	0.0431			0.794	0.03526
0.708	0.00703			0.737	0.01631			0.756	0.0254			0.788	0.04192			0.795	0.0363
0.707	0.00666			0.736	0.01564			0.755	0.02448			0.787	0.04073			0.796	0.03737
0.706	0.00629			0.735	0.01497			0.754	0.02358			0.786	0.03957			0.797	0.03848
0.705	0.00595			0.734	0.01433			0.753	0.0227			0.785	0.03841			0.798	0.03958
0.704	0.00562			0.733	0.0137			0.752	0.02186			0.784	0.03729			0.799	0.0407
0.703	0.00531			0.732	0.01311			0.751	0.02103			0.783	0.03619			0.8	0.04185
0.702	0.00501			0.731	0.01253			0.75	0.02024			0.782	0.03509			0.813	0.0427
0.701	0.00472			0.73	0.01198			0.749	0.01946			0.781	0.03404			0.812	0.04168
0.7	0.00444			0.729	0.01144			0.748	0.0187			0.78	0.03299			0.811	0.04067
0.699	0.00418			0.728	0.01093			0.747	0.01797			0.779	0.03195			0.81	0.03969
0.698	0.00394			0.727	0.01042			0.746	0.01725			0.778	0.03095			0.809	0.03873
0.697	0.0037			0.726	0.00994			0.745	0.01655			0.777	0.02996			0.808	0.03781
0.696	0.00348			0.725	0.00948			0.744	0.01587			0.776	0.029			0.807	0.03686
0.695	0.00327			0.724	0.00902			0.743	0.01521			0.775	0.02807			0.806	0.03592
0.694	0.00306			0.723	0.0086			0.742	0.01459			0.774	0.02715			0.805	0.03501
0.693	0.00288			0.722	0.00819			0.741	0.01397			0.773	0.02628			0.804	0.03411
0.692	0.00269			0.721	0.00779			0.74	0.01337			0.772	0.0254			0.803	0.03322
0.691	0.00252			0.72	0.00741			0.739	0.01279			0.771	0.02454			0.802	0.03236
0.69	0.00236			0.719	0.00704			0.738	0.01224			0.77	0.02371			0.801	0.03153
0.689	0.00221			0.718	0.00669			0.737	0.0117			0.769	0.02288			0.8	0.0307
0.688	0.00206			0.717	0.00635			0.736	0.01119			0.768	0.02209			0.799	0.02988
0.687	0.00193			0.716	0.00603			0.735	0.01069			0.767	0.02132			0.798	0.02907
0.686	0.0018			0.715	0.00573			0.734	0.01021			0.766	0.02056			0.797	0.02826
0.685	0.00168			0.714	0.00543			0.733	0.00974			0.765	0.01982			0.796	0.02747
0.684	0.00156			0.713	0.00514			0.732	0.0093			0.764	0.01911			0.795	0.0267
0.683	0.00145			0.712	0.00488			0.731	0.00885			0.763	0.01841			0.794	0.02592
0.682	0.00135			0.711	0.00461			0.73	0.00843			0.762	0.01773			0.793	0.02517
0.681	0.00125			0.71	0.00436			0.729	0.00803			0.761	0.01706			0.792	0.02445
0.68	0.00116			0.709	0.00413			0.728	0.00765			0.76	0.0164			0.791	0.02372
0.679	0.00107			0.708	0.0039			0.727	0.00727			0.759	0.01576			0.79	0.023
0.678	0.000991645			0.707	0.00368			0.726	0.00691			0.758	0.01516			0.789	0.0223
0.677	0.000916315			0.706	0.00348			0.725	0.00656			0.757	0.01456			0.788	0.02163
0.676	0.000845773			0.705	0.00328			0.724	0.00623			0.756	0.01398			0.787	0.02097
0.675	0.00077742			0.704	0.0031			0.723	0.00592			0.755	0.01341			0.786	0.02032
0.674	0.000714979			0.703	0.00292			0.722	0.00561			0.754	0.01286			0.785	0.01968
0.673	0.000654017			0.702	0.00275			0.721	0.00532			0.753	0.01232			0.784	0.01905
0.672	0.000600742			0.701	0.00259			0.72	0.00504			0.752	0.01181			0.783	0.01842
0.671	0.000549063			0.7	0.00243			0.719	0.00477			0.751	0.01132			0.782	0.01781
0.67	0.000500044			0.699	0.00229			0.718	0.00451			0.75	0.01084			0.781	0.01721
0.669	0.000453451			0.698	0.00215			0.717	0.00427			0.749	0.01037			0.78	0.01663
0.668	0.000409991			0.697	0.00202			0.716	0.00403			0.748	0.00992			0.779	0.01607
0.667	0.000371379			0.696	0.0019			0.715	0.00381			0.747	0.00947			0.778	0.01551
0.666	0.000333063			0.695	0.00177			0.714	0.0036			0.746	0.00905			0.777	0.01498
0.665	0.000298295			0.694	0.00166			0.713	0.00339			0.745	0.00865			0.776	0.01445
0.664	0.000268376			0.693	0.00156			0.712	0.0032			0.744	0.00825			0.775	0.01393
0.663	0.000234731			0.692	0.00146			0.711	0.00301			0.743	0.00788			0.774	0.01344
0.662	0.000205226			0.691	0.00136			0.71	0.00283			0.742	0.00751			0.773	0.01295
0.661	0.000180037			0.69	0.00127			0.709	0.00267			0.741	0.00715			0.772	0.01248
0.66	0.000153724			0.689	0.00118			0.708	0.00251			0.74	0.00681			0.771	0.01202
0.659	0.000131433			0.688	0.0011			0.707	0.00235			0.739	0.00648			0.77	0.01157
0.658	0.000110442			0.687	0.00103			0.706	0.00221			0.738	0.00616			0.769	0.01113
0.657	8.90369e-05			0.686	0.000958178			0.705	0.00208			0.737	0.00586			0.768	0.01071
0.656	6.94651e-05			0.685	0.000890475			0.704	0.00195			0.736	0.00557			0.767	0.01029
0.655	5.21402e-05			0.684	0.00082768			0.703	0.00182			0.735	0.00529			0.766	0.00989
0.654	3.5584e-05			0.683	0.000767959			0.702	0.0017			0.734	0.00501			0.765	0.00949
0.653	2.02695e-05			0.682	0.000710249			0.701	0.00159			0.733	0.00476			0.764	0.0091
0.652	6.31501e-06			0.681	0.000655613			0.7	0.00149			0.732	0.0045			0.763	0.00873
0.651	-6.2204e-06			0.68	0.000606122			0.699	0.00139			0.731	0.00427			0.762	0.00837
0.65	-1.96427e-05			0.679	0.000559529			0.698	0.0013			0.73	0.00404			0.761	0.00802
0.649	-3.15277e-05			0.678	0.000514295			0.697	0.00121			0.729	0.00382			0.76	0.00768
0.648	-4.05154e-05			0.677	0.000473791			0.696	0.00112			0.728	0.00361			0.759	0.00735
0.647	-5.2223e-05			0.676	0.000434411			0.695	0.00104			0.727	0.00341			0.758	0.00703
0.646	-6.19202e-05			0.675	0.000395622			0.694	0.000966693			0.726	0.00322			0.757	0.00673
0.645	-7.03165e-05			0.674	0.000361445			0.693	0.000898635			0.725	0.00304			0.756	0.00643
0.644	-8.04868e-05			0.673	0.000327032			0.692	0.000831996			0.724	0.00286			0.755	0.00614
0.643	-8.85875e-05			0.672	0.000297645			0.691	0.00076997			0.723	0.0027			0.754	0.00586
0.642	-9.49735e-05			0.671	0.000270091			0.69	0.000712259			0.722	0.00254			0.753	0.00559
0.641	-0.000102956			0.67	0.000242359			0.689	0.00065449			0.721	0.00239			0.752	0.00533
0.64	-0.000108573			0.669	0.000215574			0.688	0.000602516			0.72	0.00225			0.751	0.00508
0.639	-0.000115077			0.668	0.000190266			0.687	0.000557873			0.719	0.00212			0.75	0.00484
0.638	-0.000120931			0.667	0.00016827			0.686	0.000507968			0.718	0.00198			0.749	0.0046
0.637	-0.000127495			0.666	0.000148994			0.685	0.000463798			0.717	0.00186			0.748	0.00437
0.636	-0.000132166			0.665	0.000126998			0.684	0.000421994			0.716	0.00174			0.747	0.00415
0.635	-0.000136778			0.664	0.000109909			0.683	0.000385629			0.715	0.00163			0.746	0.00394
0.634	-0.000141981			0.663	9.02786e-05			0.682	0.000346663			0.714	0.00154			0.745	0.00374
0.633	-0.000147717			0.662	7.41954e-05			0.681	0.000313314			0.713	0.00143			0.744	0.00355
0.632	-0.000150259			0.661	5.99453e-05			0.68	0.000283631			0.712	0.00134			0.743	0.00336
0.631	-0.000155936			0.66	4.37438e-05			0.679	0.000253534			0.711	0.00125			0.742	0.00318
0.63	-0.000160784			0.659	3.00258e-05			0.678	0.000223379			0.71	0.00116			0.741	0.00301
0.629	-0.000163977			0.658	1.89095e-05			0.677	0.000197717			0.709	0.00108			0.74	0.00285
0.628	-0.000169122			0.657	4.95504e-06			0.676	0.000171227			0.708	0.00101			0.739	0.00269
0.627	-0.000172669			0.656	-5.27433e-06			0.675	0.000149644			0.707	0.000938606			0.738	0.00254
0.626	-0.000175389			0.655	-1.66272e-05			0.674	0.000129836			0.706	0.000873682			0.737	0.0024
0.625	-0.00018077			0.654	-2.65609e-05			0.673	0.000106717			0.705	0.00081473			0.736	0.00227
0.624	-0.000184968			0.653	-3.60807e-05			0.672	8.69674e-05			0.704	0.000753413			0.735	0.00214
0.623	-0.000186683			0.652	-4.50092e-05			0.671	6.9879e-05			0.703	0.000696176			0.734	0.00201
0.622	-0.000190822			0.651	-5.29917e-05			0.67	5.17263e-05			0.702	0.000642782			0.733	0.00189
0.621	-0.00019437			0.65	-6.3221e-05			0.669	3.49336e-05			0.701	0.000593705			0.732	0.00177
0.62	-0.000198213			0.649	-7.07305e-05			0.668	2.05652e-05			0.7	0.000548057			0.731	0.00167
0.619	-0.00020046			0.648	-7.62295e-05			0.667	8.26628e-06			0.699	0.000504657			0.73	0.00157
0.618	-0.00020454			0.647	-8.49215e-05			0.666	-6.98908e-06			0.698	0.000465513			0.729	0.00147
0.617	-0.000208147			0.646	-9.21944e-05			0.665	-1.95836e-05			0.697	0.000422644			0.728	0.00138
0.616	-0.000210098			0.645	-9.63334e-05			0.664	-2.86304e-05			0.696	0.000386221			0.727	0.00128
0.615	-0.000214296			0.644	-0.000104493			0.663	-4.2644e-05			0.695	0.000355178			0.726	0.0012
0.614	-0.000216957			0.643	-0.000110111			0.662	-5.28143e-05			0.694	0.000321238			0.725	0.00112
0.613	-0.000218554			0.642	-0.000114604			0.661	-6.02054e-05			0.693	0.000292619			0.724	0.00104
0.612	-0.000222752			0.641	-0.000120576			0.66	-7.17356e-05			0.692	0.000266543			0.723	0.000971896
0.611	-0.000226418			0.64	-0.000124479			0.659	-7.85947e-05			0.691	0.00024094			0.722	0.000904075
0.61	-0.000227719			0.639	-0.000128204			0.658	-8.61632e-05			0.69	0.000216283			0.721	0.00084057
0.609	-0.000231621			0.638	-0.000133703			0.657	-9.61561e-05			0.689	0.00019139			0.72	0.00077878
0.608	-0.000233691			0.637	-0.000138788			0.656	-0.000102483			0.688	0.00017028			0.719	0.000721602
0.607	-0.00023576			0.636	-0.000141922			0.655	-0.000109519			0.687	0.000151182			0.718	0.000666316
0.606	-0.000239249			0.635	-0.000145825			0.654	-0.000116083			0.686	0.000137109			0.717	0.000614992
0.605	-0.000241969			0.634	-0.000147717			0.653	-0.000121522			0.685	0.000118838			0.716	0.000566624
0.604	-0.000245103			0.633	-0.000153452			0.652	-0.000127849			0.684	9.9621e-05			0.715	0.000522336
0.603	-0.000247231			0.632	-0.000155285			0.651	-0.000132934			0.683	8.407e-05			0.714	0.000476393
0.602	-0.000250779			0.631	-0.000160962			0.65	-0.000138729			0.682	7.0352e-05			0.713	0.000436244
0.601	-0.000252435			0.63	-0.000164214			0.649	-0.000144583			0.681	5.57471e-05			0.712	0.000398401
0.6	-0.000254741			0.629	-0.000166165			0.648	-0.000146889			0.68	4.25613e-05			0.711	0.000361741
0.599	-0.000257638			0.628	-0.000169299			0.647	-0.000152743			0.679	3.25684e-05			0.71	0.000327091
0.598	-0.000260654			0.627	-0.000172433			0.646	-0.000158183			0.678	2.09199e-05			0.709	0.000296817
0.597	-0.00026225			0.626	-0.000175507			0.645	-0.000160784			0.677	1.68992e-05			0.708	0.00026607
0.596	-0.000266271			0.625	-0.000178701			0.644	-0.000165574			0.676	4.24548e-06			0.707	0.000238693
0.595	-0.000268281			0.624	-0.000181775			0.643	-0.000171368			0.675	-7.04821e-06			0.706	0.000211139
0.594	-0.0002697			0.623	-0.00018284			0.642	-0.00017332			0.674	-1.43211e-05			0.705	0.000185181
0.593	-0.00027384			0.622	-0.000187038			0.641	-0.000177754			0.673	-2.25992e-05			0.704	0.000162653
0.592	-0.000278865			0.621	-0.000188753			0.64	-0.00018077			0.672	-3.0286e-05			0.703	0.000141307
0.591	-0.000280226			0.62	-0.000192359			0.639	-0.0001842			0.671	-3.70268e-05			0.702	0.000120671
0.59	-0.00028401			0.619	-0.000193483			0.638	-0.000188161			0.67	-4.4477e-05			0.701	0.000100626
0.589	-0.00028537			0.618	-0.00019638			0.637	-0.000191827			0.669	-4.97395e-05			0.7	8.15275e-05
0.588	-0.000288977			0.617	-0.000201051			0.636	-0.000194961			0.668	-5.5889e-05			0.699	6.65086e-05
0.587	-0.000290632			0.616	-0.000201406			0.635	-0.000197622			0.667	-6.20384e-05			0.698	4.98342e-05
0.586	-0.000295008			0.615	-0.000204126			0.634	-0.000200578			0.666	-6.61775e-05			0.697	3.33962e-05
0.585	-0.000298851			0.614	-0.000207615			0.633	-0.000204422			0.665	-7.12626e-05			0.696	2.27529e-05
0.584	-0.000300684			0.613	-0.000208383			0.632	-0.000205368			0.664	-7.59338e-05			0.695	6.19675e-06
0.583	-0.000305355			0.612	-0.000212109			0.631	-0.000210394			0.663	-7.85947e-05			0.694	-5.51085e-06
0.582	-0.000309317			0.611	-0.000213942			0.63	-0.000212877			0.662	-8.54536e-05			0.693	-1.57993e-05
0.581	-0.000311209			0.61	-0.000215715			0.629	-0.00021542			0.661	-8.78779e-05			0.692	-2.60287e-05
0.58	-0.000316413			0.609	-0.000220446			0.628	-0.000219677			0.66	-8.98883e-05			0.691	-3.67311e-05
0.579	-0.000321379			0.608	-0.000221392			0.627	-0.000221865			0.659	-9.52691e-05			0.69	-4.49501e-05
0.578	-0.000324513			0.607	-0.00022358			0.626	-0.000223994			0.658	-9.97038e-05			0.689	-5.5416e-05
0.577	-0.000330071			0.606	-0.000226891			0.625	-0.000228546			0.657	-0.000101773			0.688	-6.38714e-05
0.576	-0.000333678			0.605	-0.000230202			0.624	-0.000231562			0.656	-0.000105439			0.687	-7.04939e-05
0.575	-0.000339			0.604	-0.000232508			0.623	-0.000234519			0.655	-0.00010881			0.686	-7.86538e-05
0.574	-0.000344381			0.603	-0.0002344			0.622	-0.000238717			0.654	-0.000112653			0.685	-8.62814e-05
0.573	-0.000350294			0.602	-0.000238125			0.621	-0.000241082			0.653	-0.000114486			0.684	-9.33178e-05
0.572	-0.000355852			0.601	-0.000241851			0.62	-0.000245044			0.652	-0.000117443			0.683	-9.83438e-05
0.571	-0.000361173			0.6	-0.000243388			0.619	-0.000247704			0.651	-0.000122173			0.682	-0.000105676
0.57	-0.000368683			0.599	-0.000247941			0.618	-0.000252257			0.65	-0.000122764			0.681	-0.000111293
0.569	-0.000376074			0.598	-0.000251725			0.617	-0.000256751			0.649	-0.000125662			0.68	-0.000116083
0.568	-0.000381455			0.597	-0.000253854			0.616	-0.00025953			0.648	-0.000129564			0.679	-0.000121759
0.567	-0.000390856			0.596	-0.000257934			0.615	-0.000264261			0.647	-0.000132284			0.678	-0.000126844
0.566	-0.000398839			0.595	-0.000261718			0.614	-0.000269168			0.646	-0.000136541			0.677	-0.000130628
0.565	-0.000406526			0.594	-0.00026432			0.613	-0.000272125			0.645	-0.000140976			0.676	-0.000136541
0.564	-0.000416696			0.593	-0.000270647			0.612	-0.000278097			0.644	-0.000143105			0.675	-0.000141153
0.563	-0.00042527			0.592	-0.000277919			0.611	-0.000283241			0.643	-0.000147835			0.674	-0.000145115
0.562	-0.000435085			0.591	-0.000279634			0.61	-0.000287794			0.642	-0.000150023			0.673	-0.000151442
0.561	-0.000447384			0.59	-0.000284956			0.609	-0.000294121			0.641	-0.000154221			0.672	-0.000155699
0.56	-0.000458796			0.589	-0.000290159			0.608	-0.000299029			0.64	-0.000158183			0.671	-0.000160193
0.559	-0.000470799			0.588	-0.0002969			0.607	-0.000305474			0.639	-0.000163445			0.67	-0.000164391
0.558	-0.000485818			0.587	-0.000300862			0.606	-0.00031316			0.638	-0.000168294			0.669	-0.000170009
0.557	-0.000500246			0.586	-0.00030843			0.605	-0.000320019			0.637	-0.000171782			0.668	-0.000175803
0.556	-0.000517216			0.585	-0.000316767			0.604	-0.00032883			0.636	-0.000178109			0.667	-0.000179114
0.555	-0.000532826			0.584	-0.000322562			0.603	-0.000335748			0.635	-0.000184259			0.666	-0.000185264
0.554	-0.000553107			0.583	-0.000330663			0.602	-0.0003458			0.634	-0.000187806			0.665	-0.000190349
0.553	-0.000573034			0.582	-0.000339828			0.601	-0.000355793			0.633	-0.000195671			0.664	-0.000194961
0.552	-0.000592605			0.581	-0.000347929			0.6	-0.000364012			0.632	-0.000203594			0.663	-0.000202057
0.551	-0.000615252			0.58	-0.00035934			0.599	-0.000378676			0.631	-0.000207792			0.662	-0.000208324
0.55	-0.000641446			0.579	-0.000371285			0.598	-0.000390797			0.63	-0.000216484			0.661	-0.000212286
0.549	-0.000666754			0.578	-0.000382401			0.597	-0.000402091			0.629	-0.000224644			0.66	-0.000219914
0.548	-0.00069756			0.577	-0.000396296			0.596	-0.000417464			0.628	-0.000232981			0.659	-0.00022559
0.547	-0.000727538			0.576	-0.000409246			0.595	-0.000431892			0.627	-0.000243151			0.658	-0.000231917
0.546	-0.000761124			0.575	-0.00042391			0.594	-0.00044768			0.626	-0.000253026			0.657	-0.000239722
0.545	-0.000798376			0.574	-0.000440702			0.593	-0.000467074			0.625	-0.000262782			0.656	-0.000246817
0.544	-0.000836632			0.573	-0.000457968			0.592	-0.000490548			0.624	-0.000273721			0.655	-0.000253854
0.543	-0.000879914			0.572	-0.000479255			0.591	-0.000509943			0.623	-0.000284483			0.654	-0.000262782
0.542	-0.000925444			0.571	-0.000498826			0.59	-0.000535014			0.622	-0.000296604			0.653	-0.00027041
0.541	-0.000979311			0.57	-0.00052372			0.589	-0.000561149			0.621	-0.000309613			0.652	-0.000279398
0.54	-0.00103			0.569	-0.000551274			0.588	-0.000588821			0.62	-0.000325341			0.651	-0.000287558
0.539	-0.00109			0.568	-0.000577823			0.587	-0.000620101			0.619	-0.000342134			0.65	-0.000298319
0.538	-0.00116			0.567	-0.000611054			0.586	-0.00065682			0.618	-0.000359695			0.649	-0.000310322
0.537	-0.00123			0.566	-0.000646058			0.585	-0.000695668			0.617	-0.000378617			0.648	-0.000320374
0.536	-0.0013			0.565	-0.00068396			0.584	-0.000734634			0.616	-0.000400258			0.647	-0.000333442
0.535	-0.00138			0.564	-0.000728425			0.583	-0.000781701			0.615	-0.000421308			0.646	-0.000347337
0.534	-0.00147			0.563	-0.000773541			0.582	-0.000832493			0.614	-0.000447325			0.645	-0.00036076
0.533	-0.00157			0.562	-0.000825457			0.581	-0.000886241			0.613	-0.000474406			0.644	-0.000378321
0.532	-0.00167			0.561	-0.000883403			0.58	-0.000949214			0.612	-0.000502965			0.643	-0.000396828
0.531	-0.00178			0.56	-0.000946908			0.579	-0.00101			0.611	-0.000536551			0.642	-0.000413503
0.53	-0.00189			0.559	-0.00101			0.578	-0.00109			0.61	-0.000571378			0.641	-0.000432779
0.529	-0.00201			0.558	-0.00109			0.577	-0.00116			0.609	-0.00060857			0.64	-0.000453593
0.528	-0.00214			0.557	-0.00117			0.576	-0.00125			0.608	-0.000650907			0.639	-0.000475943
0.527	-0.00227			0.556	-0.00126			0.575	-0.00134			0.607	-0.000698092			0.638	-0.000501901
0.526	-0.0024			0.555	-0.00135			0.574	-0.00143			0.606	-0.000748175			0.637	-0.000529396
0.525	-0.00253			0.554	-0.00145			0.573	-0.00154			0.605	-0.000801036			0.636	-0.00055967
0.524	-0.00266			0.553	-0.00156			0.572	-0.00165			0.604	-0.000861584			0.635	-0.000588999
0.523	-0.00279			0.552	-0.00168			0.571	-0.00176			0.603	-0.000925799			0.634	-0.000622466
0.522	-0.00292			0.551	-0.0018			0.57	-0.00189			0.602	-0.000993029			0.633	-0.000661432
0.521	-0.00304			0.55	-0.00193			0.569	-0.00201			0.601	-0.00107			0.632	-0.000699689
0.52	-0.00315			0.549	-0.00207			0.568	-0.00214			0.6	-0.00115			0.631	-0.000743917
0.519	-0.00326			0.548	-0.00221			0.567	-0.00227			0.599	-0.00123			0.63	-0.00079063
0.518	-0.00336			0.547	-0.00234			0.566	-0.0024			0.598	-0.00132			0.629	-0.000841658
0.517	-0.00345			0.546	-0.00248			0.565	-0.00253			0.597	-0.00142			0.628	-0.000895111
0.516	-0.00353			0.545	-0.00261			0.564	-0.00266			0.596	-0.00152			0.627	-0.000952407
0.515	-0.00359			0.544	-0.00274			0.563	-0.00278			0.595	-0.00162			0.626	-0.00101
0.514	-0.00363			0.543	-0.00286			0.562	-0.00289			0.594	-0.00174			0.625	-0.00108
0.513	-0.00365			0.542	-0.00296			0.561	-0.003			0.593	-0.00185			0.624	-0.00115
0.512	-0.00364			0.541	-0.00307			0.56	-0.0031			0.592	-0.00197			0.623	-0.00122
0.511	-0.00362			0.54	-0.00316			0.559	-0.00318			0.591	-0.00208			0.622	-0.0013
0.51	-0.00358			0.539	-0.00323			0.558	-0.00326			0.59	-0.0022			0.621	-0.00138
0.509	-0.00351			0.538	-0.0033			0.557	-0.00332			0.589	-0.00231			0.62	-0.00146
0.508	-0.00343			0.537	-0.00335			0.556	-0.00337			0.588	-0.00243			0.619	-0.00155
0.507	-0.00333			0.536	-0.00338			0.555	-0.0034			0.587	-0.00254			0.618	-0.00164
0.506	-0.00321			0.535	-0.0034			0.554	-0.00343			0.586	-0.00264			0.617	-0.00173
0.505	-0.00309			0.534	-0.00341			0.553	-0.00343			0.585	-0.00274			0.616	-0.00182
0.504	-0.00296			0.533	-0.00339			0.552	-0.00342			0.584	-0.00284			0.615	-0.00192
0.503	-0.00283			0.532	-0.00337			0.551	-0.0034			0.583	-0.00292			0.614	-0.00202
0.502	-0.0027			0.531	-0.00332			0.55	-0.00336			0.582	-0.003			0.613	-0.00212
0.501	-0.00257			0.53	-0.00326			0.549	-0.0033			0.581	-0.00306			0.612	-0.00221
0.5	-0.00245			0.529	-0.00319			0.548	-0.00323			0.58	-0.00311			0.611	-0.00231
0.499	-0.00233			0.528	-0.00311			0.547	-0.00315			0.579	-0.00316			0.61	-0.0024
0.498	-0.00222			0.527	-0.00303			0.546	-0.00306			0.578	-0.00319			0.609	-0.00249
0.497	-0.00211			0.526	-0.00293			0.545	-0.00296			0.577	-0.00321			0.608	-0.00258
0.496	-0.00201			0.525	-0.00283			0.544	-0.00286			0.576	-0.00321			0.607	-0.00266
0.495	-0.00191			0.524	-0.00274			0.543	-0.00275			0.575	-0.0032			0.606	-0.00273
0.494	-0.00182			0.523	-0.00263			0.542	-0.00264			0.574	-0.00318			0.605	-0.0028
0.493	-0.00174			0.522	-0.00254			0.541	-0.00254			0.573	-0.00314			0.604	-0.00287
0.492	-0.00166			0.521	-0.00244			0.54	-0.00244			0.572	-0.00309			0.603	-0.00292
0.491	-0.00158			0.52	-0.00235			0.539	-0.00233			0.571	-0.00302			0.602	-0.00297
0.49	-0.00152			0.519	-0.00226			0.538	-0.00224			0.57	-0.00295			0.601	-0.003
0.489	-0.00145			0.518	-0.00217			0.537	-0.00214			0.569	-0.00286			0.6	-0.00303
0.488	-0.00139			0.517	-0.00208			0.536	-0.00205			0.568	-0.00276			0.599	-0.00305
0.487	-0.00134			0.516	-0.002			0.535	-0.00197			0.567	-0.00266			0.598	-0.00305
0.486	-0.00128			0.515	-0.00192			0.534	-0.00189			0.566	-0.00255			0.597	-0.00305
0.485	-0.00123			0.514	-0.00185			0.533	-0.00181			0.565	-0.00245			0.596	-0.00303
0.484	-0.00119			0.513	-0.00177			0.532	-0.00173			0.564	-0.00234			0.595	-0.00301
0.483	-0.00114			0.512	-0.00171			0.531	-0.00166			0.563	-0.00223			0.594	-0.00297
0.482	-0.0011			0.511	-0.00164			0.53	-0.0016			0.562	-0.00212			0.593	-0.00292
0.481	-0.00107			0.51	-0.00158			0.529	-0.00153			0.561	-0.00202			0.592	-0.00287
0.48	-0.00103			0.509	-0.00151			0.528	-0.00147			0.56	-0.00192			0.591	-0.0028
0.479	-0.001			0.508	-0.00146			0.527	-0.00142			0.559	-0.00182			0.59	-0.00273
0.478	-0.00097192			0.507	-0.0014			0.526	-0.00136			0.558	-0.00174			0.589	-0.00264
0.477	-0.000943952			0.506	-0.00135			0.525	-0.00131			0.557	-0.00165			0.588	-0.00255
0.476	-0.000917402			0.505	-0.00129			0.524	-0.00126			0.556	-0.00157			0.587	-0.00245
0.475	-0.000893987			0.504	-0.00124			0.523	-0.00121			0.555	-0.0015			0.586	-0.00236
0.474	-0.000871873			0.503	-0.0012			0.522	-0.00117			0.554	-0.00142			0.585	-0.00225
0.473	-0.000852242			0.502	-0.00115			0.521	-0.00113			0.553	-0.00136			0.584	-0.00215
0.472	-0.000833203			0.501	-0.00111			0.52	-0.00109			0.552	-0.00129			0.583	-0.00204
0.471	-0.000815582			0.5	-0.00107			0.519	-0.00105			0.551	-0.00123			0.582	-0.00194
0.47	-0.000798789			0.499	-0.00103			0.518	-0.00101			0.55	-0.00118			0.581	-0.00184
0.469	-0.000784184			0.498	-0.000991787			0.517	-0.000978424			0.549	-0.00112			0.58	-0.00174
0.468	-0.00077023			0.497	-0.000956605			0.516	-0.000945785			0.548	-0.00107			0.579	-0.00165
0.467	-0.000757872			0.496	-0.000922843			0.515	-0.000915155			0.547	-0.00103			0.578	-0.00156
0.466	-0.000745691			0.495	-0.000892687			0.514	-0.000886596			0.546	-0.000981913			0.577	-0.00148
0.465	-0.000734693			0.494	-0.00086395			0.513	-0.000859929			0.545	-0.000938926			0.576	-0.0014
0.464	-0.000724227			0.493	-0.000835922			0.512	-0.00083539			0.544	-0.000897535			0.575	-0.00132
0.463	-0.000715417			0.492	-0.000809846			0.511	-0.000810674			0.543	-0.00086194			0.574	-0.00125
0.462	-0.000706666			0.491	-0.000784361			0.51	-0.000788383			0.542	-0.000824983			0.573	-0.00119
0.461	-0.000698388			0.49	-0.000763607			0.509	-0.000767332			0.541	-0.000789742			0.572	-0.00113
0.46	-0.000690997			0.489	-0.000743089			0.508	-0.000747938			0.54	-0.000756571			0.571	-0.00107
0.459	-0.000683605			0.488	-0.000722631			0.507	-0.00072949			0.539	-0.000727006			0.57	-0.00102
0.458	-0.000677397			0.487	-0.000705188			0.506	-0.000712874			0.538	-0.000697796			0.569	-0.000970619
0.457	-0.000670834			0.486	-0.000687153			0.505	-0.000697324			0.537	-0.000672253			0.568	-0.000921187
0.456	-0.000665807			0.485	-0.000670597			0.504	-0.000681418			0.536	-0.000645644			0.567	-0.000877786
0.455	-0.000660663			0.484	-0.000656288			0.503	-0.000667108			0.535	-0.000621165			0.566	-0.000838346
0.454	-0.000655578			0.483	-0.000641269			0.502	-0.000653923			0.534	-0.000597395			0.565	-0.000799735
0.453	-0.000650552			0.482	-0.000628379			0.501	-0.000641978			0.533	-0.0005767			0.564	-0.000761951
0.452	-0.000646591			0.481	-0.000616139			0.5	-0.000630271			0.532	-0.000556064			0.563	-0.00072813
0.451	-0.000642925			0.48	-0.000605023			0.499	-0.000619923			0.531	-0.000536669			0.562	-0.000697087
0.45	-0.000638963			0.479	-0.000594911			0.498	-0.000610522			0.53	-0.000518694			0.561	-0.000666931
0.449	-0.000635356			0.478	-0.000584741			0.497	-0.000600292			0.529	-0.000501192			0.56	-0.000639259
0.448	-0.000632518			0.477	-0.000576167			0.496	-0.000592073			0.528	-0.000485286			0.559	-0.000612769
0.447	-0.00062962			0.476	-0.000568067			0.495	-0.000583559			0.527	-0.000470149			0.558	-0.000588053
0.446	-0.000627019			0.475	-0.000559789			0.494	-0.000576345			0.526	-0.000456017			0.557	-0.00056582
0.445	-0.000625067			0.474	-0.000552457			0.493	-0.00056919			0.525	-0.000443304			0.556	-0.000544297
0.444	-0.000622348			0.473	-0.000545893			0.492	-0.00056239			0.524	-0.000430946			0.555	-0.000523365
0.443	-0.000620633			0.472	-0.000538857			0.491	-0.000556241			0.523	-0.000419771			0.554	-0.000504858
0.442	-0.000618918			0.471	-0.000533772			0.49	-0.000551451			0.522	-0.000409305			0.553	-0.000486823
0.441	-0.000616967			0.47	-0.000527682			0.489	-0.000545952			0.521	-0.000399371			0.552	-0.000470326
0.44	-0.000614306			0.469	-0.000521887			0.488	-0.000540099			0.52	-0.000389733			0.551	-0.000454361
0.439	-0.00061401			0.468	-0.000517157			0.487	-0.000535368			0.519	-0.000380745			0.55	-0.000440761
0.438	-0.000612355			0.467	-0.000512958			0.486	-0.00053117			0.518	-0.000372763			0.549	-0.000427339
0.437	-0.000611172			0.466	-0.000508169			0.485	-0.00052644			0.517	-0.000364071			0.548	-0.00041575
0.436	-0.00061064			0.465	-0.000504858			0.484	-0.000522005			0.516	-0.00035668			0.547	-0.000403687
0.435	-0.000608866			0.464	-0.000500482			0.483	-0.000518162			0.515	-0.000349761			0.546	-0.000392512
0.434	-0.000608156			0.463	-0.00049658			0.482	-0.000514377			0.514	-0.000343257			0.545	-0.000381987
0.433	-0.000607033			0.462	-0.000492677			0.481	-0.000510771			0.513	-0.000336162			0.544	-0.000371639
0.432	-0.000606501			0.461	-0.000490489			0.48	-0.000508464			0.512	-0.000331018			0.543	-0.000362001
0.431	-0.000605377			0.46	-0.000486764			0.479	-0.000503852			0.511	-0.0003254			0.542	-0.000353132
0.43	-0.000605082			0.459	-0.000483453			0.478	-0.000500896			0.51	-0.00032067			0.541	-0.000345268
0.429	-0.000604372			0.458	-0.000480555			0.477	-0.000498826			0.509	-0.00031523			0.54	-0.000337167
0.428	-0.000604254			0.457	-0.0004789			0.476	-0.000496284			0.508	-0.000310736			0.539	-0.000329303
0.427	-0.000604136			0.456	-0.000476949			0.475	-0.000492973			0.507	-0.000306538			0.538	-0.000322739
0.426	-0.000603781			0.455	-0.000473815			0.474	-0.00049043			0.506	-0.000301335			0.537	-0.00031588
0.425	-0.000603662			0.454	-0.000471627			0.473	-0.000488597			0.505	-0.000298556			0.536	-0.000309376
0.424	-0.000603012			0.453	-0.000469557			0.472	-0.000486468			0.504	-0.000295067			0.535	-0.000303641
0.423	-0.000603071			0.452	-0.000468197			0.471	-0.000485168			0.503	-0.000291283			0.534	-0.000298142
0.422	-0.000603485			0.451	-0.000466778			0.47	-0.000482862			0.502	-0.000288504			0.533	-0.000292761
0.421	-0.000602894			0.45	-0.000464177			0.469	-0.000482093			0.501	-0.00028466			0.532	-0.000287617
0.42	-0.000603071			0.449	-0.000463231			0.468	-0.000479905			0.5	-0.000281881			0.531	-0.000282945
0.419	-0.000603308			0.448	-0.000461634			0.467	-0.000478368			0.499	-0.000278747			0.53	-0.000278215
0.418	-0.000603308			0.447	-0.000460452			0.466	-0.000476357			0.498	-0.000276678			0.529	-0.000273662
0.417	-0.000603485			0.446	-0.000458973			0.465	-0.000475352			0.497	-0.000274313			0.528	-0.000269346
0.416	-0.000603604			0.445	-0.000457495			0.464	-0.000474051			0.496	-0.000271533			0.527	-0.000265621
0.415	-0.000604076			0.444	-0.000456845			0.463	-0.000472691			0.495	-0.000268991			0.526	-0.000261955
0.414	-0.000604372			0.443	-0.000455485			0.462	-0.000471568			0.494	-0.000266389			0.525	-0.00025817
0.413	-0.000605318			0.442	-0.000454479			0.461	-0.000472041			0.493	-0.000265029			0.524	-0.000254209
0.412	-0.000605082			0.441	-0.000454184			0.46	-0.000471745			0.492	-0.000263847			0.523	-0.00025143
0.411	-0.000605732			0.44	-0.000452706			0.459	-0.000470799			0.491	-0.000261777			0.522	-0.000248
0.41	-0.000606146			0.439	-0.000452469			0.458	-0.00046938			0.49	-0.000260003			0.521	-0.000245339
0.409	-0.000606678			0.438	-0.000451582			0.457	-0.000468493			0.489	-0.000258052			0.52	-0.000241732
0.408	-0.000606856			0.437	-0.000451227			0.456	-0.000467665			0.488	-0.000256278			0.519	-0.000238125
0.407	-0.000607802			0.436	-0.000450636			0.455	-0.000467429			0.487	-0.000254445			0.518	-0.000235819
0.406	-0.000607979			0.435	-0.000450518			0.454	-0.00046666			0.486	-0.000252316			0.517	-0.000232626
0.405	-0.000609103			0.434	-0.000449454			0.453	-0.000465714			0.485	-0.000251134			0.516	-0.000230261
0.404	-0.000609221			0.433	-0.000449217			0.452	-0.000465359			0.484	-0.00025001			0.515	-0.000227364
0.403	-0.000610108			0.432	-0.000448862			0.451	-0.000465359			0.483	-0.000249005			0.514	-0.000224171
0.402	-0.000610522			0.431	-0.000448862			0.45	-0.000464472			0.482	-0.000247409			0.513	-0.000222397
0.401	-0.000611764			0.43	-0.000448153			0.449	-0.000464058			0.481	-0.000245931			0.512	-0.000220387
0.4	-0.000612887			0.429	-0.000447325			0.448	-0.000463526			0.48	-0.000244689			0.511	-0.000216957
0.399	-0.000612887			0.428	-0.000447561			0.447	-0.000463881			0.479	-0.000243624			0.51	-0.00021607
0.398	-0.000613774			0.427	-0.000447266			0.446	-0.000463231			0.478	-0.000242324			0.509	-0.000213646
0.397	-0.000614602			0.426	-0.000447266			0.445	-0.000462462			0.477	-0.000241023			0.508	-0.000211517
0.396	-0.000615784			0.425	-0.000447029			0.444	-0.000462403			0.476	-0.000240491			0.507	-0.000208975
0.395	-0.000616435			0.424	-0.000446556			0.443	-0.000462639			0.475	-0.000239249			0.506	-0.000207615
0.394	-0.00061744			0.423	-0.000446497			0.442	-0.000461871			0.474	-0.000238066			0.505	-0.000205959
0.393	-0.000619154			0.422	-0.000447088			0.441	-0.000461516			0.473	-0.000237534			0.504	-0.000203417
0.392	-0.000621224			0.421	-0.000446793			0.44	-0.000461752			0.472	-0.000236884			0.503	-0.000201702
0.391	-0.000620396			0.42	-0.00044632			0.439	-0.00046193			0.471	-0.000235346			0.502	-0.000200697
0.39	-0.000621283			0.419	-0.000446793			0.438	-0.000462225			0.47	-0.000234814			0.501	-0.000198864
0.389	-0.000622111			0.418	-0.000446674			0.437	-0.000461516			0.469	-0.000233809			0.5	-0.000197622
0.388	-0.000624003			0.417	-0.000447384			0.436	-0.00046193			0.468	-0.00023304			0.499	-0.000195375
0.387	-0.000625127			0.416	-0.000446911			0.435	-0.000462817			0.467	-0.000232153			0.498	-0.000194488
0.386	-0.0006256			0.415	-0.000447029			0.434	-0.00046258			0.466	-0.000231917			0.497	-0.000193128
0.385	-0.000626368			0.414	-0.000447147			0.433	-0.000461989			0.465	-0.000231503			0.496	-0.000191827
0.384	-0.000627196			0.413	-0.000447147			0.432	-0.000462462			0.464	-0.000230616			0.495	-0.000189699
0.383	-0.000629147			0.412	-0.000447739			0.431	-0.000462698			0.463	-0.00023032			0.494	-0.000188812
0.382	-0.000629798			0.411	-0.000447857			0.43	-0.000463112			0.462	-0.000230143			0.493	-0.000187392
0.381	-0.000630803			0.41	-0.000447916			0.429	-0.000463172			0.461	-0.00022902			0.492	-0.000186092
0.38	-0.000631808			0.409	-0.000448153			0.428	-0.00046329			0.46	-0.000228606			0.491	-0.000184613
				0.408	-0.000448626			0.427	-0.000463644			0.459	-0.00022896			0.49	-0.000184673
				0.407	-0.000448626			0.426	-0.000463999			0.458	-0.000227837			0.489	-0.000183726
				0.406	-0.000449099			0.425	-0.000464413			0.457	-0.000227541			0.488	-0.000181716
				0.405	-0.000449454			0.424	-0.000464236			0.456	-0.000227127			0.487	-0.000180534
				0.404	-0.000450222			0.423	-0.000465655			0.455	-0.000227068			0.486	-0.000180297
				0.403	-0.000450104			0.422	-0.000466128			0.454	-0.000226477			0.485	-0.000179174
				0.402	-0.000450636			0.421	-0.000466187			0.453	-0.0002263			0.484	-0.000178227
				0.401	-0.000450813			0.42	-0.000465891			0.452	-0.000226063			0.483	-0.000177991
				0.4	-0.000450873			0.419	-0.000466364			0.451	-0.000225649			0.482	-0.000176572
				0.399	-0.000451286			0.418	-0.000466897			0.45	-0.000225117			0.481	-0.000175448
				0.398	-0.000452233			0.417	-0.000467074			0.449	-0.000225354			0.48	-0.000173793
				0.397	-0.000452883			0.416	-0.000467429			0.448	-0.000225472			0.479	-0.000173142
				0.396	-0.00045306			0.415	-0.000468138			0.447	-0.000224999			0.478	-0.000172196
				0.395	-0.000453652			0.414	-0.000468671			0.446	-0.000225176			0.477	-0.000171901
				0.394	-0.000454539			0.413	-0.000469557			0.445	-0.000224821			0.476	-0.000171073
				0.393	-0.000455248			0.412	-0.000470149			0.444	-0.000225058			0.475	-0.000170422
				0.392	-0.000455012			0.411	-0.000470267			0.443	-0.00022423			0.474	-0.000169535
				0.391	-0.000455426			0.41	-0.000470858			0.442	-0.000224407			0.473	-0.000168649
								0.409	-0.000470977			0.441	-0.000224585			0.472	-0.00016788
								0.408	-0.000471331			0.44	-0.000224407			0.471	-0.000168116
								0.407	-0.000471568			0.439	-0.000223994			0.47	-0.000166934
								0.406	-0.000473105			0.438	-0.000224526			0.469	-0.000166106
								0.405	-0.000473519			0.437	-0.000224348			0.468	-0.000164982
								0.404	-0.000473933			0.436	-0.000223994			0.467	-0.000164628
								0.403	-0.000474288			0.435	-0.000224762			0.466	-0.000164096
								0.402	-0.000475056			0.434	-0.000224526			0.465	-0.000163563
								0.401	-0.000475411			0.433	-0.000223994			0.464	-0.000163327
												0.432	-0.000224348			0.463	-0.000163268
												0.431	-0.000224348			0.462	-0.000162558
												0.43	-0.000226063			0.461	-0.000161612
												0.429	-0.000224526			0.46	-0.00016173
												0.428	-0.000225176			0.459	-0.000160725
												0.427	-0.000225176			0.458	-0.00016037
												0.426	-0.000225294			0.457	-0.000159779
												0.425	-0.000224762			0.456	-0.000159188
												0.424	-0.000225472			0.455	-0.00015907
												0.423	-0.000225235			0.454	-0.000158242
												0.422	-0.000225649			0.453	-0.000157355
												0.421	-0.000226891			0.452	-0.000157887
												0.42	-0.000226477			0.451	-0.000157355
												0.419	-0.000226063			0.45	-0.000157177
												0.418	-0.000226713			0.449	-0.000156882
												0.417	-0.000226063			0.448	-0.000156704
												0.416	-0.000226122			0.447	-0.000155344
												0.415	-0.000226359			0.446	-0.000155581
												0.414	-0.000226832			0.445	-0.000154635
												0.413	-0.000227127			0.444	-0.00015499
																0.443	-0.000154458
																0.442	-0.000153866
																0.441	-0.000154458
																0.44	-0.000153748
																0.439	-0.00015363
																0.438	-0.000153511
																0.437	-0.000153038
																0.436	-0.000153807
																0.435	-0.000152979
																0.434	-0.000152388
																0.433	-0.000152506
																0.432	-0.000152625
																0.431	-0.000152684
																0.43	-0.000152092
																0.429	-0.000152092
																0.428	-0.000152151
																0.427	-0.000151797
																0.426	-0.000152033
																0.425	-0.000151915
																0.424	-0.000151264
																0.423	-0.000151383
																0.422	-0.000150969
																0.421	-0.000151087

## Sheet: Fig.3c
Ni2+/3+ (NaBi)		Ni3+/4+ (NaBi)		Ni2+/3+ (NaOH)		Ni3+/4+ (NaOH)
pH	E (V vs. NHE)	pH	E (V vs. NHE)	pH	E (V vs. NHE)	pH	E (V vs. NHE)
12.48	0.612	12.48	0.89	13.61	0.528	13.61	0.824
11.94	0.681	11.94	0.93	13.37	0.538	13.37	0.836
11.39	0.765	11.39	0.97	13.11	0.554	13.11	0.856
10.52	0.829	10.52	1.034	12.81	0.574	12.81	0.872
9.88	0.8869			12.49	0.598
9.315	0.941
8.59	0.9966
7.68	1.061

## Sheet: Fig.3d
Ni2+/3+ (NaBi)		Ni2+/3+ (NaOH)
pH	E (V vs. NHE)	pH	E (V vs. NHE)
12.457	0.685	13.61	0.568
11.654	0.768	13.37	0.592
10.776	0.836	13.11	0.616
10.277	0.896	12.81	0.646
9.847	0.938	12.49	0.676
9.25	0.992
8.642	1.04
8.125	1.074
7.61	1.122
7.102	1.164

## Sheet: Fig.3e
CV Aza-CMP-NiFe + NaOH/water		CV Aza-CMP-Ni + NaOH/water
E (V vs. NHE)	Current (A)	E (V vs. NHE)	Current (A)
0.31	0.000156378	0.31	2.32354e-05
0.311	0.000154851	0.311	2.33366e-05
0.312	0.000153009	0.312	2.33062e-05
0.313	0.000151314	0.313	2.33612e-05
0.314	0.000149531	0.314	2.3315e-05
0.315	0.000147935	0.315	2.34802e-05
0.316	0.000146202	0.316	2.33956e-05
0.317	0.000144754	0.317	2.35431e-05
0.318	0.000142872	0.318	2.35126e-05
0.319	0.000141473	0.319	2.3603e-05
0.32	0.000139779	0.32	2.35794e-05
0.321	0.000138656	0.321	2.3604e-05
0.322	0.000136824	0.322	2.36207e-05
0.323	0.00013574	0.323	2.37436e-05
0.324	0.000133997	0.324	2.37082e-05
0.325	0.000132755	0.325	2.38301e-05
0.326	0.000131189	0.326	2.378e-05
0.327	0.000129978	0.327	2.38842e-05
0.328	0.000128539	0.328	2.39048e-05
0.329	0.000127466	0.329	2.39785e-05
0.33	0.000125889	0.33	2.39058e-05
0.331	0.000124954	0.331	2.41142e-05
0.332	0.000123575	0.332	2.39884e-05
0.333	0.000122698	0.333	2.41584e-05
0.334	0.000121348	0.334	2.41457e-05
0.335	0.000120491	0.335	2.42381e-05
0.336	0.00011926	0.336	2.42351e-05
0.337	0.000118166	0.337	2.43521e-05
0.338	0.000117103	0.338	2.42813e-05
0.339	0.000116009	0.339	2.45064e-05
0.34	0.000114916	0.34	2.43433e-05
0.341	0.000114078	0.341	2.4531e-05
0.342	0.000112906	0.342	2.45202e-05
0.343	0.000112167	0.343	2.46441e-05
0.344	0.000110946	0.344	2.46313e-05
0.345	0.000110118	0.345	2.47129e-05
0.346	0.000109183	0.346	2.4703e-05
0.347	0.000108375	0.347	2.4877e-05
0.348	0.000107459	0.348	2.48249e-05
0.349	0.000106681	0.349	2.49517e-05
0.35	0.000105646	0.35	2.49753e-05
0.351	0.000105065	0.351	2.50373e-05
0.352	0.000104149	0.352	2.50707e-05
0.353	0.000103528	0.353	2.51592e-05
0.354	0.000102622	0.354	2.51316e-05
0.355	0.00010209	0.355	2.53332e-05
0.356	0.000101144	0.356	2.52496e-05
0.357	0.000100484	0.357	2.54305e-05
0.358	9.95584e-05	0.358	2.53862e-05
0.359	9.91841e-05	0.359	2.55288e-05
0.36	9.83763e-05	0.36	2.55072e-05
0.361	9.80709e-05	0.361	2.56644e-05
0.362	9.70071e-05	0.362	2.56015e-05
0.363	9.67312e-05	0.363	2.58286e-05
0.364	9.59038e-05	0.364	2.57028e-05
0.365	9.52536e-05	0.365	2.58896e-05
0.366	9.45345e-05	0.366	2.58807e-05
0.367	9.41897e-05	0.367	2.60026e-05
0.368	9.36282e-05	0.368	2.60183e-05
0.369	9.30667e-05	0.369	2.61442e-05
0.37	9.2525e-05	0.37	2.61097e-05
0.371	9.2259e-05	0.371	2.63221e-05
0.372	9.153e-05	0.372	2.6213e-05
0.373	9.12049e-05	0.373	2.64214e-05
0.374	9.07026e-05	0.374	2.63948e-05
0.375	9.01115e-05	0.375	2.6556e-05
0.376	8.96781e-05	0.376	2.65275e-05
0.377	8.94712e-05	0.377	2.6675e-05
0.378	8.88999e-05	0.378	2.66593e-05
0.379	8.86339e-05	0.379	2.68637e-05
0.38	8.79641e-05	0.38	2.68195e-05
0.381	8.77769e-05	0.381	2.69178e-05
0.382	8.73139e-05	0.382	2.69473e-05
0.383	8.70381e-05	0.383	2.70829e-05
0.384	8.64667e-05	0.384	2.71282e-05
0.385	8.62697e-05	0.385	2.72206e-05
0.386	8.56688e-05	0.386	2.7197e-05
0.387	8.55014e-05	0.387	2.74349e-05
0.388	8.48512e-05	0.388	2.73484e-05
0.389	8.49596e-05	0.389	2.75627e-05
0.39	8.45852e-05	0.39	2.75135e-05
0.391	8.43488e-05	0.391	2.76442e-05
0.392	8.3876e-05	0.392	2.76924e-05
0.393	8.38169e-05	0.393	2.783e-05
0.394	8.32456e-05	0.394	2.78084e-05
0.395	8.3019e-05	0.395	2.80316e-05
0.396	8.27235e-05	0.396	2.79067e-05
0.397	8.2753e-05	0.397	2.8124e-05
0.398	8.2162e-05	0.398	2.81495e-05
0.399	8.21915e-05	0.399	2.82773e-05
0.4	8.17285e-05	0.4	2.83127e-05
0.401	8.16497e-05	0.401	2.8471e-05
0.402	8.13049e-05	0.402	2.84228e-05
0.403	8.13247e-05	0.403	2.8646e-05
0.404	8.09996e-05	0.404	2.85821e-05
0.405	8.07829e-05	0.405	2.87875e-05
0.406	8.07435e-05	0.406	2.88062e-05
0.407	8.05267e-05	0.407	2.89831e-05
0.408	8.02115e-05	0.408	2.89772e-05
0.409	8.03002e-05	0.409	2.91424e-05
0.41	7.98864e-05	0.41	2.90854e-05
0.411	7.99259e-05	0.411	2.93419e-05
0.412	7.97091e-05	0.412	2.92908e-05
0.413	7.96993e-05	0.413	2.94796e-05
0.414	7.95515e-05	0.414	2.95218e-05
0.415	7.97387e-05	0.415	2.96477e-05
0.416	7.94924e-05	0.416	2.97145e-05
0.417	7.94826e-05	0.417	2.98492e-05
0.418	7.9522e-05	0.418	2.98895e-05
0.419	7.94432e-05	0.419	3.00861e-05
0.42	7.91871e-05	0.42	3.00586e-05
0.421	7.94432e-05	0.421	3.0266e-05
0.422	7.95417e-05	0.422	3.03191e-05
0.423	7.94432e-05	0.423	3.05186e-05
0.424	7.95614e-05	0.424	3.05511e-05
0.425	7.95614e-05	0.425	3.07339e-05
0.426	7.95515e-05	0.426	3.0784e-05
0.427	7.97091e-05	0.427	3.10318e-05
0.428	7.97879e-05	0.428	3.10131e-05
0.429	8.00145e-05	0.429	3.12962e-05
0.43	8.02706e-05	0.43	3.13483e-05
0.431	8.05957e-05	0.431	3.16108e-05
0.432	8.06548e-05	0.432	3.17022e-05
0.433	8.09996e-05	0.433	3.19234e-05
0.434	8.11375e-05	0.434	3.20502e-05
0.435	8.17187e-05	0.435	3.23461e-05
0.436	8.17482e-05	0.436	3.23755e-05
0.437	8.24575e-05	0.437	3.2698e-05
0.438	8.27432e-05	0.438	3.28789e-05
0.439	8.3285e-05	0.439	3.31993e-05
0.44	8.3679e-05	0.44	3.34028e-05
0.441	8.42011e-05	0.441	3.368e-05
0.442	8.44867e-05	0.442	3.38698e-05
0.443	8.51172e-05	0.443	3.43416e-05
0.444	8.56491e-05	0.444	3.44733e-05
0.445	8.61811e-05	0.445	3.49236e-05
0.446	8.67426e-05	0.446	3.5186e-05
0.447	8.75011e-05	0.447	3.55891e-05
0.448	8.82202e-05	0.448	3.58987e-05
0.449	8.88112e-05	0.449	3.63607e-05
0.45	8.93826e-05	0.45	3.66812e-05
0.451	9.01805e-05	0.451	3.72641e-05
0.452	9.06336e-05	0.452	3.76514e-05
0.453	9.14315e-05	0.453	3.82118e-05
0.454	9.22097e-05	0.454	3.86728e-05
0.455	9.27023e-05	0.455	3.93128e-05
0.456	9.35396e-05	0.456	3.97964e-05
0.457	9.40814e-05	0.457	4.04649e-05
0.458	9.47315e-05	0.458	4.09731e-05
0.459	9.55491e-05	0.459	4.17929e-05
0.46	9.59333e-05	0.46	4.22805e-05
0.461	9.69578e-05	0.461	4.31122e-05
0.462	9.73715e-05	0.462	4.3755e-05
0.463	9.81694e-05	0.463	4.46172e-05
0.464	9.86817e-05	0.464	4.52915e-05
0.465	9.93712e-05	0.465	4.62077e-05
0.466	9.99426e-05	0.466	4.69027e-05
0.467	0.000100386	0.467	4.7929e-05
0.468	0.000100947	0.468	4.86692e-05
0.469	0.000101548	0.469	4.96699e-05
0.47	0.000101992	0.47	5.05615e-05
0.471	0.000102612	0.471	5.16075e-05
0.472	0.000103203	0.472	5.25571e-05
0.473	0.000103922	0.473	5.35696e-05
0.474	0.000104356	0.474	5.45644e-05
0.475	0.000105055	0.475	5.57804e-05
0.476	0.000105449	0.476	5.67123e-05
0.477	0.000106178	0.477	5.8062e-05
0.478	0.000106444	0.478	5.91345e-05
0.479	0.000107055	0.479	6.03898e-05
0.48	0.000107833	0.48	6.16382e-05
0.481	0.000108198	0.481	6.29408e-05
0.482	0.00010869	0.482	6.42079e-05
0.483	0.000109252	0.483	6.57198e-05
0.484	0.000109981	0.484	6.70085e-05
0.485	0.000110631	0.485	6.85125e-05
0.486	0.000111035	0.486	6.99714e-05
0.487	0.00011202	0.487	7.15874e-05
0.488	0.000112414	0.488	7.30482e-05
0.489	0.000113458	0.489	7.48334e-05
0.49	0.000114059	0.49	7.64131e-05
0.491	0.000114699	0.491	7.83713e-05
0.492	0.000115546	0.492	7.9894e-05
0.493	0.000116452	0.493	8.19013e-05
0.494	0.00011728	0.494	8.37249e-05
0.495	0.000118344	0.495	8.57637e-05
0.496	0.000119378	0.496	8.76796e-05
0.497	0.000120284	0.497	8.9915e-05
0.498	0.000121191	0.498	9.19321e-05
0.499	0.00012256	0.499	9.43209e-05
0.5	0.000123703	0.5	9.64855e-05
0.501	0.000124964	0.501	9.89706e-05
0.502	0.000126126	0.502	0.000101355
0.503	0.000127672	0.503	0.000104057
0.504	0.000129534	0.504	0.000106623
0.505	0.000131022	0.505	0.000109428
0.506	0.000132667	0.506	0.000112196
0.507	0.000134864	0.507	0.000115352
0.508	0.000136706	0.508	0.000118262
0.509	0.00013904	0.509	0.000121561
0.51	0.000141079	0.51	0.000124767
0.511	0.000143719	0.511	0.000128279
0.512	0.000146113	0.512	0.000131721
0.513	0.000148763	0.513	0.000135441
0.514	0.000151669	0.514	0.000139118
0.515	0.000154644	0.515	0.000143284
0.516	0.000157461	0.516	0.000147204
0.517	0.000160722	0.517	0.000151626
0.518	0.000164199	0.518	0.000155958
0.519	0.000167913	0.519	0.000160582
0.52	0.000171686	0.52	0.000165269
0.521	0.000175695	0.521	0.00017019
0.522	0.000179349	0.522	0.000175108
0.523	0.000183733	0.523	0.000180521
0.524	0.000187998	0.524	0.000185711
0.525	0.000192678	0.525	0.000191416
0.526	0.000197307	0.526	0.000196923
0.527	0.00020243	0.527	0.000202967
0.528	0.000207611	0.528	0.000209002
0.529	0.000212694	0.529	0.000215382
0.53	0.000218152	0.53	0.00022172
0.531	0.000223747	0.531	0.000228631
0.532	0.000229145	0.532	0.000235271
0.533	0.000234218	0.533	0.000242487
0.534	0.000239528	0.534	0.000249512
0.535	0.000245665	0.535	0.000256972
0.536	0.000252156	0.536	0.00026444
0.537	0.000258599	0.537	0.000272191
0.538	0.000265278	0.538	0.000279872
0.539	0.000272301	0.539	0.000288123
0.54	0.000279354	0.54	0.000295991
0.541	0.000286861	0.541	0.000304575
0.542	0.000294071	0.542	0.000312934
0.543	0.000302041	0.543	0.000321584
0.544	0.000310305	0.544	0.00033007
0.545	0.000318531	0.545	0.000338905
0.546	0.000327258	0.546	0.000347521
0.547	0.000336252	0.547	0.000356669
0.548	0.000345256	0.548	0.000365377
0.549	0.000354841	0.549	0.000374563
0.55	0.000364337	0.55	0.000383376
0.551	0.000374444	0.551	0.000392719
0.552	0.000384698	0.552	0.000401658
0.553	0.000395731	0.553	0.000410778
0.554	0.000406941	0.554	0.000419643
0.555	0.000418516	0.555	0.000428945
0.556	0.000430189	0.556	0.000437531
0.557	0.000442739	0.557	0.00044661
0.558	0.000455515	0.558	0.000455267
0.559	0.000468932	0.559	0.00046405
0.56	0.000482536	0.56	0.000472458
0.561	0.000496386	0.561	0.000480997
0.562	0.000510532	0.562	0.00048901
0.563	0.000525416	0.563	0.000497279
0.564	0.000540113	0.564	0.000504702
0.565	0.00055549	0.565	0.000512777
0.566	0.000571281	0.566	0.000519692
0.567	0.000586648	0.567	0.000527328
0.568	0.000602488	0.568	0.000534243
0.569	0.000619363	0.569	0.000541187
0.57	0.000634917	0.57	0.000547594
0.571	0.000650698	0.571	0.000554294
0.572	0.000666311	0.572	0.000559936
0.573	0.000681964	0.573	0.000566197
0.574	0.000696799	0.574	0.00057159
0.575	0.000711743	0.575	0.000577248
0.576	0.000726145	0.576	0.000582129
0.577	0.000740005	0.577	0.000587043
0.578	0.000753618	0.578	0.000591545
0.579	0.000766434	0.579	0.00059623
0.58	0.000778295	0.58	0.00060006
0.581	0.00078982	0.581	0.000604335
0.582	0.000799799	0.582	0.000607584
0.583	0.000809531	0.583	0.00061128
0.584	0.000818712	0.584	0.000614279
0.585	0.000826563	0.585	0.000617516
0.586	0.000833656	0.586	0.000619876
0.587	0.000839497	0.587	0.000622866
0.588	0.000844236	0.588	0.000624529
0.589	0.000848649	0.589	0.000627076
0.59	0.000851062	0.59	0.000628491
0.591	0.000853357	0.591	0.000630271
0.592	0.000854234	0.592	0.000631385
0.593	0.000853653	0.593	0.00063282
0.594	0.00085184	0.594	0.000633214
0.595	0.000849683	0.595	0.000634368
0.596	0.000846097	0.596	0.000634078
0.597	0.00084193	0.597	0.00063479
0.598	0.000836384	0.598	0.000634147
0.599	0.000829972	0.599	0.000634079
0.6	0.0008228	0.6	0.000633246
0.601	0.000814368	0.601	0.000632543
0.602	0.000805355	0.602	0.000630997
0.603	0.000795878	0.603	0.000630256
0.604	0.000785643	0.604	0.000628052
0.605	0.000774866	0.605	0.000626669
0.606	0.000762819	0.606	0.000624295
0.607	0.000751451	0.607	0.00062207
0.608	0.000739197	0.608	0.000619543
0.609	0.000726263	0.609	0.000616848
0.61	0.000714127	0.61	0.000613533
0.611	0.000700808	0.611	0.000610901
0.612	0.000687106	0.612	0.000607272
0.613	0.000674477	0.613	0.000604137
0.614	0.000661228	0.614	0.000599962
0.615	0.000647536	0.615	0.00059635
0.616	0.000634484	0.616	0.000592001
0.617	0.000621953	0.617	0.000588131
0.618	0.000608152	0.618	0.000583413
0.619	0.000595071	0.619	0.000579755
0.62	0.00058257	0.62	0.00057423
0.621	0.000570375	0.621	0.000570037
0.622	0.000557953	0.622	0.000565001
0.623	0.000546378	0.623	0.000560321
0.624	0.000535257	0.624	0.000555379
0.625	0.000523584	0.625	0.000550437
0.626	0.000512915	0.626	0.000544852
0.627	0.000502434	0.627	0.000540401
0.628	0.000492199	0.628	0.000534671
0.629	0.00048226	0.629	0.000530034
0.63	0.000472399	0.63	0.000524581
0.631	0.000463504	0.631	0.000519876
0.632	0.000454451	0.632	0.000514441
0.633	0.000444916	0.633	0.000509468
0.634	0.000436996	0.634	0.000503986
0.635	0.000428889	0.635	0.000499729
0.636	0.000421077	0.636	0.000493869
0.637	0.000413472	0.637	0.000489405
0.638	0.000405739	0.638	0.0004839
0.639	0.000398824	0.639	0.000479606
0.64	0.000392076	0.64	0.000474139
0.641	0.000385141	0.641	0.000469601
0.642	0.000378817	0.642	0.000464308
0.643	0.000372808	0.643	0.000460306
0.644	0.00036674	0.644	0.000454987
0.645	0.000360899	0.645	0.000450935
0.646	0.000355175	0.646	0.000445944
0.647	0.000349787	0.647	0.000441795
0.648	0.000344694	0.648	0.000437231
0.649	0.000339749	0.649	0.000433115
0.65	0.000334784	0.65	0.000428373
0.651	0.000329977	0.651	0.000424832
0.652	0.000325781	0.652	0.000420037
0.653	0.000321259	0.653	0.000416613
0.654	0.00031657	0.654	0.00041215
0.655	0.000312679	0.655	0.000408676
0.656	0.000309025	0.656	0.000404615
0.657	0.000304375	0.657	0.000401277
0.658	0.000300701	0.658	0.000396976
0.659	0.00029745	0.659	0.000394063
0.66	0.000293313	0.66	0.000389845
0.661	0.000290397	0.661	0.000386984
0.662	0.000286959	0.662	0.000382991
0.663	0.000283354	0.663	0.00038024
0.664	0.000280753	0.664	0.000376662
0.665	0.000277689	0.665	0.000373608
0.666	0.000274705	0.666	0.000370019
0.667	0.000271887	0.667	0.000367652
0.668	0.000269169	0.668	0.000364022
0.669	0.000267129	0.669	0.000361696
0.67	0.000263642	0.67	0.000358325
0.671	0.000261968	0.671	0.000355891
0.672	0.000259712	0.672	0.000352869
0.673	0.000257032	0.673	0.000350433
0.674	0.000255299	0.674	0.000347363
0.675	0.000253171	0.675	0.000345449
0.676	0.000251595	0.676	0.000342274
0.677	0.000249684	0.677	0.00034036
0.678	0.000247822	0.678	0.000337409
0.679	0.000246157	0.679	0.000335581
0.68	0.000244778	0.68	0.000332757
0.681	0.000243015	0.681	0.000330714
0.682	0.000241793	0.682	0.000328298
0.683	0.00024068	0.683	0.000326791
0.684	0.000239498	0.684	0.000323838
0.685	0.000238651	0.685	0.000322315
0.686	0.000237508	0.686	0.000319876
0.687	0.000236986	0.687	0.000318099
0.688	0.000236425	0.688	0.000315978
0.689	0.00023542	0.689	0.000314328
0.69	0.000234977	0.69	0.000311915
0.691	0.000234681	0.691	0.000310766
0.692	0.000234238	0.692	0.000308225
0.693	0.000233982	0.693	0.000307116
0.694	0.000233676	0.694	0.00030468
0.695	0.00023346	0.695	0.000303603
0.696	0.00023407	0.696	0.000301617
0.697	0.000233913	0.697	0.00030017
0.698	0.000234297	0.698	0.000298159
0.699	0.000234504	0.699	0.000297289
0.7	0.000234888	0.7	0.000295049
0.701	0.000235725	0.701	0.000294244
0.702	0.000235991	0.702	0.000292203
0.703	0.000236996	0.703	0.000291131
0.704	0.00023807	0.704	0.000289512
0.705	0.000238818	0.705	0.000288519
0.706	0.000240355	0.706	0.000286682
0.707	0.000241705	0.707	0.000286031
0.708	0.000243074	0.708	0.000284018
0.709	0.000244985	0.709	0.000283426
0.71	0.000246837	0.71	0.000281761
0.711	0.000248452	0.711	0.000281032
0.712	0.000251142	0.712	0.000279405
0.713	0.00025325	0.713	0.000278563
0.714	0.000255525	0.714	0.000277346
0.715	0.000258352	0.715	0.000276493
0.716	0.000261061	0.716	0.000274623
0.717	0.000263958	0.717	0.000274245
0.718	0.000267208	0.718	0.000272884
0.719	0.000271021	0.719	0.000272302
0.72	0.000274399	0.72	0.000270996
0.721	0.000277818	0.721	0.000270454
0.722	0.000282221	0.722	0.000269036
0.723	0.000285747	0.723	0.000268712
0.724	0.000290141	0.724	0.000267049
0.725	0.000294652	0.725	0.00026688
0.726	0.000299834	0.726	0.000265559
0.727	0.000304287	0.727	0.00026522
0.728	0.000310069	0.728	0.000264122
0.729	0.000314778	0.729	0.000263511
0.73	0.000320954	0.73	0.000262408
0.731	0.000326421	0.731	0.000262267
0.732	0.000333238	0.732	0.000260751
0.733	0.000339641	0.733	0.000260786
0.734	0.000345866	0.734	0.00025969
0.735	0.000352427	0.735	0.000259376
0.736	0.00036015	0.736	0.000258428
0.737	0.000367154	0.737	0.00025799
0.738	0.000374709	0.738	0.000257049
0.739	0.00038259	0.739	0.00025708
0.74	0.000390648	0.74	0.000255802
0.741	0.00039909	0.741	0.000255907
0.742	0.000408084	0.742	0.0002549
0.743	0.00041689	0.743	0.000254605
0.744	0.000426396	0.744	0.000253936
0.745	0.00043538	0.745	0.000253664
0.746	0.000445595	0.746	0.000252866
0.747	0.000455791	0.747	0.00025313
0.748	0.000466341	0.748	0.000251868
0.749	0.000477423	0.749	0.000251907
0.75	0.000488042	0.75	0.000251171
0.751	0.000499479	0.751	0.000251059
0.752	0.000511349	0.752	0.000250497
0.753	0.000522549	0.753	0.000250342
0.754	0.000534961	0.754	0.000249615
0.755	0.000547649	0.755	0.000249839
0.756	0.000560435	0.756	0.000248905
0.757	0.000573734	0.757	0.000249104
0.758	0.00058785	0.758	0.000248408
0.759	0.000600922	0.759	0.000248612
0.76	0.000616644	0.76	0.000247958
0.761	0.000630977	0.761	0.000247995
0.762	0.000646038	0.762	0.000247265
0.763	0.000661543	0.763	0.000247611
0.764	0.000677177	0.764	0.000246802
0.765	0.000693095	0.765	0.000247252
0.766	0.000708738	0.766	0.000246537
0.767	0.000725406	0.767	0.00024674
0.768	0.000741955	0.768	0.000246264
0.769	0.000758436	0.769	0.000246376
0.77	0.000776334	0.77	0.000245713
0.771	0.000793809	0.771	0.000246339
0.772	0.000811373	0.772	0.000245794
0.773	0.000829676	0.773	0.000245845
0.774	0.00084853	0.774	0.000245437
0.775	0.000867109	0.775	0.000245687
0.776	0.000886377	0.776	0.000245408
0.777	0.00090599	0.777	0.000245605
0.778	0.000925947	0.778	0.000245107
0.779	0.000946388	0.779	0.000245694
0.78	0.000966798	0.78	0.000244941
0.781	0.000987524	0.781	0.000245546
0.782	0.00101	0.782	0.000245134
0.783	0.00103	0.783	0.000245542
0.784	0.00105	0.784	0.000245316
0.785	0.00107	0.785	0.000245655
0.786	0.00109	0.786	0.000245227
0.787	0.00112	0.787	0.000245934
0.788	0.00114	0.788	0.000245316
0.789	0.00116	0.789	0.000245994
0.79	0.00118	0.79	0.000245661
0.791	0.00121	0.791	0.000246225
0.792	0.00123	0.792	0.00024591
0.793	0.00125	0.793	0.000246245
0.794	0.00128	0.794	0.000246115
0.795	0.0013	0.795	0.000246823
0.796	0.00133	0.796	0.000246351
0.797	0.00135	0.797	0.000247172
0.798	0.00138	0.798	0.000246996
0.799	0.0014	0.799	0.000247404
0.8	0.00143	0.8	0.000247493
0.801	0.00145	0.801	0.000247909
0.802	0.00148	0.802	0.000247676
0.803	0.0015	0.803	0.000248631
0.804	0.00153	0.804	0.000248316
0.805	0.00155	0.805	0.000249044
0.806	0.00158	0.806	0.000249026
0.807	0.00161	0.807	0.000249634
0.808	0.00163	0.808	0.000249832
0.809	0.00166	0.809	0.000250153
0.81	0.00169	0.81	0.000250308
0.811	0.00171	0.811	0.000251187
0.812	0.00174	0.812	0.000250971
0.813	0.00177	0.813	0.000251863
0.814	0.00179	0.814	0.000251958
0.815	0.00182	0.815	0.000252685
0.816	0.00185	0.816	0.000252848
0.817	0.00187	0.817	0.000253829
0.818	0.0019	0.818	0.000253702
0.819	0.00193	0.819	0.000254752
0.82	0.00195	0.82	0.00025466
0.821	0.00198	0.821	0.000255651
0.822	0.00201	0.822	0.000255711
0.823	0.00204	0.823	0.000256879
0.824	0.00206	0.824	0.000257067
0.825	0.00209	0.825	0.000257704
0.826	0.00212	0.826	0.000258042
0.827	0.00215	0.827	0.000259234
0.828	0.00218	0.828	0.000259252
0.829	0.0022	0.829	0.000260554
0.83	0.00223	0.83	0.000260716
0.831	0.00226	0.831	0.000261752
0.832	0.00229	0.832	0.000262227
0.833	0.00232	0.833	0.000263165
0.834	0.00234	0.834	0.000263562
0.835	0.00237	0.835	0.00026488
0.836	0.0024	0.836	0.000265214
0.837	0.00243	0.837	0.000266409
0.838	0.00246	0.838	0.000266892
0.839	0.00249	0.839	0.000268066
0.84	0.00251	0.84	0.000268654
0.841	0.00254	0.841	0.0002698
0.842	0.00257	0.842	0.000270315
0.843	0.0026	0.843	0.000271969
0.844	0.00263	0.844	0.000272265
0.845	0.00266	0.845	0.000273677
0.846	0.00268	0.846	0.000274394
0.847	0.00271	0.847	0.00027573
0.848	0.00274	0.848	0.00027658
0.849	0.00277	0.849	0.000278073
0.85	0.0028	0.85	0.000278604
0.851	0.00283	0.851	0.000280374
0.852	0.00285	0.852	0.000280937
0.853	0.00288	0.853	0.000282648
0.854	0.00291	0.854	0.000283453
0.855	0.00294	0.855	0.000285114
0.856	0.00297	0.856	0.000286206
0.857	0.003	0.857	0.000287672
0.858	0.00303	0.858	0.000288668
0.859	0.00305	0.859	0.000290654
0.86	0.00308	0.86	0.000291408
0.861	0.00311	0.861	0.000293411
0.862	0.00314	0.862	0.000294621
0.863	0.00317	0.863	0.000296359
0.864	0.0032	0.864	0.000297688
0.865	0.00322	0.865	0.000299465
0.866	0.00325	0.866	0.000300807
0.867	0.00328	0.867	0.00030303
0.868	0.00331	0.868	0.00030434
0.869	0.00334	0.869	0.000306437
0.87	0.00337	0.87	0.000307811
0.871	0.0034	0.871	0.000310052
0.872	0.00342	0.872	0.000311742
0.873	0.00345	0.873	0.00031386
0.874	0.00348	0.874	0.000315609
0.875	0.00351	0.875	0.000318174
0.876	0.00354	0.876	0.000319484
0.877	0.00357	0.877	0.000322293
0.878	0.00359	0.878	0.000323974
0.879	0.00362	0.879	0.000326551
0.88	0.00365	0.88	0.000328555
0.881	0.00368	0.881	0.000331132
0.882	0.00371	0.882	0.000333027
0.883	0.00374	0.883	0.000335995
0.884	0.00377	0.884	0.000338034
0.885	0.0038	0.885	0.000341003
0.886	0.00382	0.886	0.000343164
0.887	0.00385	0.887	0.000346325
0.888	0.00388	0.888	0.000348747
0.889	0.00391	0.889	0.000351604
0.89	0.00394	0.89	0.000354157
0.891	0.00397	0.891	0.000357631
0.892	0.00399	0.892	0.00036007
0.893	0.00402	0.893	0.000363509
0.894	0.00405	0.894	0.000366256
0.895	0.00408	0.895	0.000369639
0.896	0.00411	0.896	0.000372716
0.897	0.00413	0.897	0.000376235
0.898	0.00416	0.898	0.000379272
0.899	0.00419	0.899	0.000383407
0.9	0.00422	0.9	0.000386434
0.901	0.00425	0.901	0.000390322
0.902	0.00428	0.902	0.00039384
0.903	0.0043	0.903	0.000397659
0.904	0.00433	0.904	0.000401296
0.905	0.00436	0.905	0.000405463
0.906	0.00439	0.906	0.000409066
0.907	0.00442	0.907	0.000413713
0.908	0.00444	0.908	0.000417164
0.909	0.00447	0.909	0.000421941
0.91	0.0045	0.91	0.000425865
0.911	0.00453	0.911	0.000430557
0.912	0.00456	0.912	0.000434851
0.913	0.00458	0.913	0.000439689
0.914	0.00461	0.914	0.000443963
0.915	0.00464	0.915	0.000449065
0.916	0.00467	0.916	0.000453491
0.917	0.00469	0.917	0.000458489
0.918	0.00472	0.918	0.000463262
0.919	0.00475	0.919	0.000468733
0.92	0.00478	0.92	0.0004736
0.921	0.0048	0.921	0.000478723
0.922	0.00483	0.922	0.000483813
0.923	0.00486	0.923	0.000489569
0.924	0.00489	0.924	0.000494392
0.925	0.00492	0.925	0.000500483
0.926	0.00494	0.926	0.000505648
0.927	0.00497	0.927	0.000511451
0.928	0.005	0.928	0.000516954
0.929	0.00502	0.929	0.000522903
0.93	0.00505	0.93	0.000528288
0.931	0.00508	0.931	0.000534829
0.932	0.00511	0.932	0.000540137
0.933	0.00513	0.933	0.000546774
0.934	0.00516	0.934	0.000552343
0.935	0.00519	0.935	0.000558961
0.936	0.00522	0.936	0.000564841
0.937	0.00524	0.937	0.000571252
0.938	0.00527	0.938	0.00057733
0.939	0.0053	0.939	0.000584192
0.94	0.00533	0.94	0.000589939
0.941	0.00536	0.941	0.000596984
0.942	0.00538	0.942	0.000602956
0.943	0.00541	0.943	0.000609733
0.944	0.00544	0.944	0.00061608
0.945	0.00547	0.945	0.000622792
0.946	0.0055	0.946	0.000629155
0.947	0.00552	0.947	0.000636358
0.948	0.00555	0.948	0.00064237
0.949	0.00558	0.949	0.000649551
0.95	0.00561	0.95	0.000655775
0.951	0.00564	0.951	0.000662902
0.952	0.00566	0.952	0.000669292
0.953	0.00569	0.953	0.000676151
0.954	0.00572	0.954	0.000682668
0.955	0.00575	0.955	0.000689826
0.956	0.00578	0.956	0.000696123
0.957	0.00581	0.957	0.000703412
0.958	0.00584	0.958	0.000709774
0.959	0.00587	0.959	0.000716849
0.96	0.0059	0.96	0.000723345
0.961	0.00593	0.961	0.000730329
0.962	0.00597	0.962	0.000736867
0.963	0.006	0.963	0.000744219
0.964	0.00603	0.964	0.000750562
0.965	0.00606	0.965	0.000757905
0.966	0.00609	0.966	0.000764141
0.967	0.00612	0.967	0.000771212
0.968	0.00615	0.968	0.000777573
0.969	0.00619	0.969	0.000784574
0.97	0.00622	0.97	0.000791099
0.971	0.00625	0.971	0.000798386
0.972	0.00628	0.972	0.000804467
0.973	0.00632	0.973	0.000811463
0.974	0.00635	0.974	0.000817784
0.975	0.00638	0.975	0.000824633
0.976	0.00642	0.976	0.000831052
0.977	0.00645	0.977	0.00083811
0.978	0.00649	0.978	0.00084423
0.979	0.00652	0.979	0.000851397
0.98	0.00656	0.98	0.000857468
0.981	0.00659	0.981	0.000864627
0.982	0.00663	0.982	0.000870717
0.983	0.00667	0.983	0.000877831
0.984	0.0067	0.984	0.000883711
0.985	0.00674	0.985	0.000890618
0.986	0.00678	0.986	0.000896755
0.987	0.00681	0.987	0.000903883
0.988	0.00685	0.988	0.000909759
0.989	0.00689	0.989	0.000916802
0.99	0.00693	0.99	0.000922823
0.991	0.00697	0.991	0.000929534
0.992	0.00701	0.992	0.000935687
0.993	0.00705	0.993	0.000942226
0.994	0.00709	0.994	0.000948371
0.995	0.00714	0.995	0.000955218
0.996	0.00718	0.996	0.000960999
0.997	0.00722	0.997	0.000967811
0.998	0.00727	0.998	0.000973658
0.999	0.00731	0.999	0.000980274
1	0.00736	1	0.000986203
1.001	0.0074	1.001	0.000992619
1.002	0.00745	1.002	0.000998456
1.003	0.00749	1.003	0.00101
1.004	0.00754	1.004	0.00101
1.005	0.00758	1.005	0.00102
1.006	0.00763	1.006	0.00102
1.007	0.00768	1.007	0.00103
1.008	0.00772	1.008	0.00104
1.009	0.00777	1.009	0.00104
1.01	0.00782	1.01	0.00105
1.011	0.00787	1.011	0.00105
1.012	0.00793	1.012	0.00106
1.013	0.00798	1.013	0.00107
1.014	0.00803	1.014	0.00107
1.015	0.00808	1.015	0.00108
1.016	0.00813	1.016	0.00108
1.017	0.00818	1.017	0.00109
1.018	0.00823	1.018	0.0011
1.019	0.00828	1.019	0.0011
1.02	0.00834	1.02	0.00111
1.021	0.00839	1.021	0.00111
1.022	0.00844	1.022	0.00112
1.023	0.00849	1.023	0.00113
1.024	0.00855	1.024	0.00113
1.025	0.0086	1.025	0.00114
1.026	0.00866	1.026	0.00114
1.027	0.00871	1.027	0.00115
1.028	0.00877	1.028	0.00115
1.029	0.00883	1.029	0.00116
1.03	0.00888	1.03	0.00116
1.031	0.00894	1.031	0.00117
1.032	0.009	1.032	0.00118
1.033	0.00906	1.033	0.00118
1.034	0.00911	1.034	0.00119
1.035	0.00917	1.035	0.00119
1.036	0.00923	1.036	0.0012
1.037	0.00929	1.037	0.0012
1.038	0.00935	1.038	0.00121
1.039	0.0094	1.039	0.00122
1.04	0.00946	1.04	0.00122
1.041	0.00952	1.041	0.00123
1.042	0.00957	1.042	0.00123
1.043	0.00963	1.043	0.00124
1.044	0.00969	1.044	0.00124
1.045	0.00974	1.045	0.00125
1.046	0.0098	1.046	0.00125
1.047	0.00986	1.047	0.00126
1.048	0.00992	1.048	0.00126
1.049	0.00998	1.049	0.00127
1.05	0.01004	1.05	0.00127
1.051	0.0101	1.051	0.00128
1.052	0.01017	1.052	0.00129
1.053	0.01023	1.053	0.00129
1.054	0.01029	1.054	0.0013
1.055	0.01035	1.055	0.0013
1.056	0.01041	1.056	0.00131
1.057	0.01046	1.057	0.00131
1.058	0.01052	1.058	0.00132
1.059	0.01058	1.059	0.00132
1.06	0.01065	1.06	0.00133
1.061	0.01071	1.061	0.00133
1.062	0.01077	1.062	0.00134
1.063	0.01084	1.063	0.00135
1.064	0.01091	1.064	0.00135
1.065	0.01098	1.065	0.00136
1.066	0.01104	1.066	0.00136
1.067	0.0111	1.067	0.00137
1.068	0.01116	1.068	0.00137
1.069	0.01123	1.069	0.00138
1.07	0.01129	1.07	0.00138
1.071	0.01135	1.071	0.00139
1.072	0.01142	1.072	0.00139
1.073	0.01148	1.073	0.0014
1.074	0.01154	1.074	0.00141
1.075	0.0116	1.075	0.00141
1.076	0.01166	1.076	0.00142
1.077	0.01173	1.077	0.00142
1.078	0.01179	1.078	0.00143
1.079	0.01186	1.079	0.00143
1.08	0.01192	1.08	0.00144
1.081	0.01199	1.081	0.00145
1.082	0.01205	1.082	0.00145
1.083	0.01212	1.083	0.00146
1.084	0.01218	1.084	0.00146
1.085	0.01225	1.085	0.00147
1.086	0.01231	1.086	0.00147
1.087	0.01238	1.087	0.00148
1.088	0.01244	1.088	0.00149
1.089	0.01251	1.089	0.00149
1.09	0.01258	1.09	0.0015
1.091	0.01264	1.091	0.0015
1.092	0.0127	1.092	0.00151
1.093	0.01276	1.093	0.00152
1.094	0.01283	1.094	0.00152
1.095	0.01289	1.095	0.00153
1.096	0.01295	1.096	0.00154
1.097	0.01301	1.097	0.00154
1.098	0.01308	1.098	0.00155
1.099	0.01315	1.099	0.00156
1.1	0.01321	1.1	0.00156
1.101	0.01328	1.101	0.00157
1.102	0.01335	1.102	0.00157
1.103	0.01342	1.103	0.00158
1.104	0.01348	1.104	0.00159
1.105	0.01354	1.105	0.00159
1.106	0.01361	1.106	0.0016
1.107	0.01367	1.107	0.00161
1.108	0.01374	1.108	0.00161
1.109	0.0138	1.109	0.00162
1.11	0.01386	1.11	0.00163
1.111	0.01393	1.111	0.00164
1.112	0.01399	1.112	0.00164
1.113	0.01405	1.113	0.00165
1.114	0.01412	1.114	0.00166
1.115	0.01418	1.115	0.00167
1.116	0.01425	1.116	0.00167
1.117	0.01431	1.117	0.00168
1.118	0.01438	1.118	0.00169
1.119	0.01444	1.119	0.0017
1.12	0.01451	1.12	0.0017
1.121	0.01457	1.121	0.00171
1.122	0.01463	1.122	0.00172
1.123	0.0147	1.123	0.00173
1.124	0.01476	1.124	0.00173
1.125	0.01481	1.125	0.00174
1.126	0.01487	1.126	0.00175
1.127	0.01493	1.127	0.00176
1.128	0.01499	1.128	0.00177
1.129	0.01505	1.129	0.00178
1.13	0.01511	1.13	0.00178
1.131	0.01516	1.131	0.00179
1.132	0.01522	1.132	0.0018
1.133	0.01529	1.133	0.00181
1.134	0.01535	1.134	0.00182
1.135	0.01541	1.135	0.00183
1.136	0.01548	1.136	0.00184
1.137	0.01554	1.137	0.00185
1.138	0.0156	1.138	0.00185
1.139	0.01566	1.139	0.00186
1.14	0.01572	1.14	0.00187
1.141	0.01577	1.141	0.00188
1.142	0.01583	1.142	0.00189
1.143	0.01588	1.143	0.0019
1.144	0.01593	1.144	0.00191
1.145	0.01598	1.145	0.00192
1.146	0.01603	1.146	0.00193
1.147	0.01608	1.147	0.00194
1.148	0.01613	1.148	0.00195
1.149	0.01618	1.149	0.00196
1.15	0.01623	1.15	0.00197
1.151	0.01628	1.151	0.00198
1.152	0.01634	1.152	0.00199
1.153	0.0164	1.153	0.002
1.154	0.01645	1.154	0.00201
1.155	0.01651	1.155	0.00202
1.156	0.01656	1.156	0.00204
1.157	0.01662	1.157	0.00205
1.158	0.01667	1.158	0.00206
1.159	0.01673	1.159	0.00207
1.16	0.01678	1.16	0.00208
1.161	0.01683	1.161	0.00209
1.162	0.01687	1.162	0.0021
1.163	0.01689	1.163	0.00211
1.164	0.01693	1.164	0.00212
1.165	0.01697	1.165	0.00214
1.166	0.01701	1.166	0.00215
1.167	0.01706	1.167	0.00216
1.168	0.01711	1.168	0.00217
1.169	0.01714	1.169	0.00218
1.17	0.01719	1.17	0.0022
1.171	0.01725	1.171	0.00221
1.172	0.0173	1.172	0.00222
1.173	0.01735	1.173	0.00223
1.174	0.01739	1.174	0.00225
1.175	0.01745	1.175	0.00226
1.176	0.01751	1.176	0.00227
1.177	0.01756	1.177	0.00228
1.178	0.0176	1.178	0.0023
1.179	0.01763	1.179	0.00231
1.18	0.01767	1.18	0.00232
1.181	0.0177	1.181	0.00233
1.182	0.01773	1.182	0.00235
1.183	0.01776	1.183	0.00236
1.184	0.01778	1.184	0.00237
1.185	0.01782	1.185	0.00239
1.186	0.01785	1.186	0.0024
1.187	0.01788	1.187	0.00242
1.188	0.01792	1.188	0.00243
1.189	0.01796	1.189	0.00244
1.19	0.018	1.19	0.00246
1.191	0.01804	1.191	0.00247
1.192	0.01809	1.192	0.00248
1.193	0.01814	1.193	0.0025
1.194	0.01819	1.194	0.00251
1.195	0.01824	1.195	0.00253
1.196	0.01827	1.196	0.00254
1.197	0.01831	1.197	0.00255
1.198	0.01835	1.198	0.00257
1.199	0.01838	1.199	0.00258
1.2	0.0184	1.2	0.0026
1.201	0.01842	1.201	0.00261
1.202	0.01844	1.202	0.00263
1.203	0.01846	1.203	0.00264
1.204	0.01849	1.204	0.00266
1.205	0.01852	1.205	0.00267
1.206	0.01854	1.206	0.00269
1.207	0.01857	1.207	0.0027
1.208	0.01861	1.208	0.00272
1.209	0.01865	1.209	0.00273
1.21	0.01869	1.21	0.00275
1.211	0.01874	1.211	0.00276
1.212	0.01879	1.212	0.00278
1.213	0.01883	1.213	0.00279
1.214	0.01885	1.214	0.00281
1.215	0.01887	1.215	0.00282
1.216	0.01889	1.216	0.00284
1.217	0.01891	1.217	0.00285
1.218	0.01893	1.218	0.00287
1.219	0.01895	1.219	0.00289
1.22	0.01897	1.22	0.0029
1.221	0.01899	1.221	0.00292
1.222	0.01901	1.222	0.00293
1.223	0.01905	1.223	0.00295
1.224	0.01908	1.224	0.00297
1.225	0.01911	1.225	0.00298
1.226	0.01914	1.226	0.003
1.227	0.01917	1.227	0.00302
1.228	0.0192	1.228	0.00303
1.229	0.01922	1.229	0.00305
1.23	0.01925	1.23	0.00306
1.231	0.01928	1.231	0.00308
1.232	0.01931	1.232	0.0031
1.233	0.01932	1.233	0.00311
1.234	0.01934	1.234	0.00313
1.235	0.01935	1.235	0.00315
1.236	0.01937	1.236	0.00316
1.237	0.01939	1.237	0.00318
1.238	0.01942	1.238	0.0032
1.239	0.01944	1.239	0.00322
1.24	0.01946	1.24	0.00323
1.241	0.01948	1.241	0.00325
1.242	0.01949	1.242	0.00327
1.243	0.01951	1.243	0.00329
1.244	0.01954	1.244	0.0033
1.245	0.01957	1.245	0.00332
1.246	0.01959	1.246	0.00334
1.247	0.01962	1.247	0.00336
1.248	0.01964	1.248	0.00337
1.249	0.01964	1.249	0.00339
1.25	0.01966	1.25	0.00341
1.251	0.01968	1.251	0.00343
1.252	0.01971	1.252	0.00344
1.253	0.01972	1.253	0.00346
1.254	0.01975	1.254	0.00348
1.255	0.01976	1.255	0.0035
1.256	0.01977	1.256	0.00351
1.257	0.01979	1.257	0.00353
1.258	0.01981	1.258	0.00355
1.259	0.01983	1.259	0.00357
1.26	0.01985	1.26	0.00359
1.261	0.01987	1.261	0.00361
1.262	0.01988	1.262	0.00362
1.263	0.0199	1.263	0.00364
1.264	0.01991	1.264	0.00366
1.265	0.01992	1.265	0.00368
1.266	0.01993	1.266	0.0037
1.267	0.01995	1.267	0.00372
1.268	0.01997	1.268	0.00373
1.269	0.02	1.269	0.00375
1.27	0.02001	1.27	0.00377
1.271	0.02003	1.271	0.00379
1.272	0.02005	1.272	0.00381
1.273	0.02007	1.273	0.00383
1.274	0.02007	1.274	0.00385
1.275	0.02008	1.275	0.00387
1.276	0.0201	1.276	0.00388
1.277	0.02011	1.277	0.0039
1.278	0.02013	1.278	0.00392
1.279	0.02014	1.279	0.00394
1.28	0.02015	1.28	0.00396
1.281	0.02016	1.281	0.00398
1.282	0.02018	1.282	0.004
1.283	0.02019	1.283	0.00402
1.284	0.02021	1.284	0.00404
1.285	0.02023	1.285	0.00406
1.286	0.02024	1.286	0.00408
1.287	0.02026	1.287	0.0041
1.288	0.02028	1.288	0.00412
1.289	0.02031	1.289	0.00414
1.29	0.02032	1.29	0.00416
1.291	0.02034	1.291	0.00418
1.292	0.02035	1.292	0.0042
1.293	0.02035	1.293	0.00422
1.294	0.02035	1.294	0.00424
1.295	0.02036	1.295	0.00426
1.296	0.02036	1.296	0.00428
1.297	0.02036	1.297	0.0043
1.298	0.02036	1.298	0.00432
1.299	0.02036	1.299	0.00434
1.3	0.02036	1.3	0.00436
1.301	0.02038	1.301	0.00438
1.302	0.02039	1.302	0.00439
1.303	0.02042	1.303	0.00441
1.304	0.02043	1.304	0.00443
1.305	0.02045	1.305	0.00445
1.306	0.02047	1.306	0.00447
1.307	0.02048	1.307	0.00449
1.308	0.02049	1.308	0.00451
1.309	0.02049	1.309	0.00453
1.31	0.02034	1.31	0.00455
1.309	0.02	1.311	0.00457
1.308	0.01969	1.312	0.00458
1.307	0.0194	1.313	0.0046
1.306	0.01912	1.314	0.00462
1.305	0.01885	1.315	0.00464
1.304	0.0186	1.316	0.00466
1.303	0.01835	1.317	0.00468
1.302	0.01811	1.318	0.0047
1.301	0.01787	1.319	0.00472
1.3	0.01765	1.32	0.00473
1.299	0.01744	1.321	0.00475
1.298	0.01723	1.322	0.00477
1.297	0.01702	1.323	0.00479
1.296	0.01683	1.324	0.00481
1.295	0.01663	1.325	0.00483
1.294	0.01643	1.326	0.00485
1.293	0.01623	1.327	0.00487
1.292	0.01605	1.328	0.00489
1.291	0.01586	1.329	0.00491
1.29	0.01568	1.33	0.00492
1.289	0.0155	1.331	0.00494
1.288	0.01531	1.332	0.00496
1.287	0.01514	1.333	0.00498
1.286	0.01498	1.334	0.00499
1.285	0.01481	1.335	0.00501
1.284	0.01466	1.336	0.00503
1.283	0.01452	1.337	0.00505
1.282	0.01437	1.338	0.00507
1.281	0.01423	1.339	0.00509
1.28	0.01409	1.34	0.0051
1.279	0.01394	1.341	0.00512
1.278	0.01381	1.342	0.00514
1.277	0.01366	1.343	0.00516
1.276	0.01353	1.344	0.00517
1.275	0.01339	1.345	0.00519
1.274	0.01326	1.346	0.00521
1.273	0.01312	1.347	0.00523
1.272	0.01298	1.348	0.00524
1.271	0.01285	1.349	0.00526
1.27	0.01273	1.35	0.00528
1.269	0.0126	1.351	0.0053
1.268	0.01248	1.352	0.00531
1.267	0.01236	1.353	0.00533
1.266	0.01224	1.354	0.00535
1.265	0.01213	1.355	0.00536
1.264	0.01202	1.356	0.00538
1.263	0.01191	1.357	0.0054
1.262	0.0118	1.358	0.00541
1.261	0.01169	1.359	0.00543
1.26	0.01158	1.36	0.00545
1.259	0.01147	1.361	0.00546
1.258	0.01136	1.362	0.00548
1.257	0.01125	1.363	0.0055
1.256	0.01115	1.364	0.00551
1.255	0.01105	1.365	0.00553
1.254	0.01094	1.366	0.00555
1.253	0.01084	1.367	0.00556
1.252	0.01074	1.368	0.00558
1.251	0.01065	1.369	0.00559
1.25	0.01055	1.37	0.00561
1.249	0.01046	1.371	0.00562
1.248	0.01037	1.372	0.00564
1.247	0.01028	1.373	0.00566
1.246	0.01018	1.374	0.00567
1.245	0.01009	1.375	0.00569
1.244	0.01001	1.376	0.0057
1.243	0.00992	1.377	0.00572
1.242	0.00983	1.378	0.00573
1.241	0.00974	1.379	0.00575
1.24	0.00966	1.38	0.00576
1.239	0.00957	1.381	0.00578
1.238	0.00949	1.382	0.00579
1.237	0.00941	1.383	0.00581
1.236	0.00932	1.384	0.00582
1.235	0.00924	1.385	0.00584
1.234	0.00916	1.386	0.00585
1.233	0.00908	1.387	0.00586
1.232	0.00901	1.388	0.00588
1.231	0.00894	1.389	0.00589
1.23	0.00886	1.39	0.00591
1.229	0.00879	1.391	0.00592
1.228	0.00872	1.392	0.00593
1.227	0.00865	1.393	0.00595
1.226	0.00858	1.394	0.00596
1.225	0.0085	1.395	0.00598
1.224	0.00843	1.396	0.00599
1.223	0.00836	1.397	0.006
1.222	0.00828	1.398	0.00601
1.221	0.00821	1.399	0.00603
1.22	0.00814	1.4	0.00604
1.219	0.00807	1.401	0.00605
1.218	0.00801	1.402	0.00607
1.217	0.00794	1.403	0.00608
1.216	0.00788	1.404	0.00609
1.215	0.00781	1.405	0.0061
1.214	0.00775	1.406	0.00612
1.213	0.00769	1.407	0.00613
1.212	0.00762	1.408	0.00614
1.211	0.00756	1.409	0.00615
1.21	0.0075	1.41	0.00616
1.209	0.00744	1.411	0.00618
1.208	0.00738	1.412	0.00619
1.207	0.00732	1.413	0.0062
1.206	0.00726	1.414	0.00621
1.205	0.0072	1.415	0.00622
1.204	0.00714	1.416	0.00623
1.203	0.00708	1.417	0.00624
1.202	0.00702	1.418	0.00625
1.201	0.00696	1.419	0.00626
1.2	0.0069	1.42	0.00627
1.199	0.00685	1.421	0.00629
1.198	0.0068	1.422	0.0063
1.197	0.00675	1.423	0.00631
1.196	0.00669	1.424	0.00632
1.195	0.00664	1.425	0.00633
1.194	0.00658	1.426	0.00634
1.193	0.00653	1.427	0.00635
1.192	0.00648	1.428	0.00636
1.191	0.00643	1.429	0.00638
1.19	0.00638	1.43	0.00638
1.189	0.00633	1.431	0.0064
1.188	0.00628	1.432	0.0064
1.187	0.00623	1.433	0.00641
1.186	0.00618	1.434	0.00642
1.185	0.00613	1.435	0.00643
1.184	0.00608	1.436	0.00644
1.183	0.00604	1.437	0.00645
1.182	0.00599	1.438	0.00646
1.181	0.00595	1.439	0.00647
1.18	0.0059	1.44	0.00648
1.179	0.00586	1.441	0.00649
1.178	0.00581	1.442	0.00649
1.177	0.00576	1.443	0.0065
1.176	0.00572	1.444	0.00651
1.175	0.00567	1.445	0.00652
1.174	0.00562	1.446	0.00652
1.173	0.00558	1.447	0.00653
1.172	0.00553	1.448	0.00654
1.171	0.00549	1.449	0.00655
1.17	0.00545	1.45	0.00655
1.169	0.00541	1.451	0.00656
1.168	0.00537	1.452	0.00657
1.167	0.00533	1.453	0.00657
1.166	0.00529	1.454	0.00658
1.165	0.00526	1.455	0.00659
1.164	0.00522	1.456	0.00659
1.163	0.00518	1.457	0.0066
1.162	0.00514	1.458	0.0066
1.161	0.0051	1.459	0.00661
1.16	0.00505	1.46	0.00662
1.159	0.00501	1.461	0.00662
1.158	0.00497	1.462	0.00663
1.157	0.00493	1.463	0.00663
1.156	0.00489	1.464	0.00664
1.155	0.00485	1.465	0.00665
1.154	0.00482	1.466	0.00665
1.153	0.00478	1.467	0.00666
1.152	0.00475	1.468	0.00666
1.151	0.00472	1.469	0.00667
1.15	0.00469	1.47	0.00667
1.149	0.00466	1.471	0.00668
1.148	0.00463	1.472	0.00668
1.147	0.00459	1.473	0.00669
1.146	0.00456	1.474	0.00669
1.145	0.00453	1.475	0.0067
1.144	0.00449	1.476	0.0067
1.143	0.00446	1.477	0.00671
1.142	0.00442	1.478	0.00671
1.141	0.00438	1.479	0.00672
1.14	0.00435	1.48	0.00672
1.139	0.00432	1.481	0.00672
1.138	0.00429	1.482	0.00673
1.137	0.00426	1.483	0.00673
1.136	0.00423	1.484	0.00674
1.135	0.0042	1.485	0.00674
1.134	0.00417	1.486	0.00674
1.133	0.00415	1.487	0.00675
1.132	0.00412	1.488	0.00675
1.131	0.00409	1.489	0.00675
1.13	0.00406	1.49	0.00675
1.129	0.00404	1.491	0.00676
1.128	0.00401	1.492	0.00676
1.127	0.00398	1.493	0.00676
1.126	0.00395	1.494	0.00676
1.125	0.00392	1.495	0.00677
1.124	0.00389	1.496	0.00677
1.123	0.00386	1.497	0.00677
1.122	0.00383	1.498	0.00677
1.121	0.00381	1.499	0.00678
1.12	0.00378	1.5	0.00678
1.119	0.00375	1.501	0.00678
1.118	0.00373	1.502	0.00678
1.117	0.00371	1.503	0.00678
1.116	0.00368	1.504	0.00678
1.115	0.00366	1.505	0.00674
1.114	0.00364	1.504	0.00665
1.113	0.00361	1.503	0.00658
1.112	0.00359	1.502	0.00651
1.111	0.00357	1.501	0.00644
1.11	0.00354	1.5	0.00637
1.109	0.00352	1.499	0.0063
1.108	0.0035	1.498	0.00624
1.107	0.00347	1.497	0.00617
1.106	0.00345	1.496	0.00611
1.105	0.00343	1.495	0.00605
1.104	0.0034	1.494	0.00599
1.103	0.00338	1.493	0.00593
1.102	0.00336	1.492	0.00588
1.101	0.00334	1.491	0.00582
1.1	0.00332	1.49	0.00577
1.099	0.0033	1.489	0.00571
1.098	0.00328	1.488	0.00566
1.097	0.00326	1.487	0.00561
1.096	0.00324	1.486	0.00555
1.095	0.00322	1.485	0.0055
1.094	0.0032	1.484	0.00545
1.093	0.00318	1.483	0.0054
1.092	0.00316	1.482	0.00536
1.091	0.00314	1.481	0.00531
1.09	0.00313	1.48	0.00526
1.089	0.00311	1.479	0.00521
1.088	0.00309	1.478	0.00517
1.087	0.00307	1.477	0.00512
1.086	0.00305	1.476	0.00508
1.085	0.00303	1.475	0.00503
1.084	0.00301	1.474	0.00499
1.083	0.00299	1.473	0.00495
1.082	0.00297	1.472	0.00491
1.081	0.00296	1.471	0.00487
1.08	0.00294	1.47	0.00483
1.079	0.00293	1.469	0.00479
1.078	0.00291	1.468	0.00474
1.077	0.0029	1.467	0.00471
1.076	0.00289	1.466	0.00467
1.075	0.00287	1.465	0.00463
1.074	0.00286	1.464	0.00459
1.073	0.00284	1.463	0.00455
1.072	0.00282	1.462	0.00451
1.071	0.00281	1.461	0.00448
1.07	0.00279	1.46	0.00444
1.069	0.00277	1.459	0.00441
1.068	0.00275	1.458	0.00437
1.067	0.00274	1.457	0.00433
1.066	0.00272	1.456	0.0043
1.065	0.00271	1.455	0.00426
1.064	0.00269	1.454	0.00423
1.063	0.00268	1.453	0.0042
1.062	0.00267	1.452	0.00416
1.061	0.00266	1.451	0.00413
1.06	0.00265	1.45	0.0041
1.059	0.00263	1.449	0.00406
1.058	0.00262	1.448	0.00403
1.057	0.00261	1.447	0.004
1.056	0.00259	1.446	0.00397
1.055	0.00258	1.445	0.00394
1.054	0.00257	1.444	0.0039
1.053	0.00255	1.443	0.00387
1.052	0.00254	1.442	0.00384
1.051	0.00252	1.441	0.00381
1.05	0.00251	1.44	0.00378
1.049	0.0025	1.439	0.00376
1.048	0.00249	1.438	0.00373
1.047	0.00247	1.437	0.0037
1.046	0.00246	1.436	0.00367
1.045	0.00245	1.435	0.00364
1.044	0.00244	1.434	0.00361
1.043	0.00243	1.433	0.00358
1.042	0.00242	1.432	0.00355
1.041	0.00241	1.431	0.00353
1.04	0.0024	1.43	0.0035
1.039	0.00239	1.429	0.00347
1.038	0.00238	1.428	0.00344
1.037	0.00237	1.427	0.00342
1.036	0.00236	1.426	0.00339
1.035	0.00234	1.425	0.00337
1.034	0.00233	1.424	0.00334
1.033	0.00232	1.423	0.00331
1.032	0.00231	1.422	0.00329
1.031	0.0023	1.421	0.00326
1.03	0.00229	1.42	0.00324
1.029	0.00228	1.419	0.00321
1.028	0.00227	1.418	0.00319
1.027	0.00226	1.417	0.00316
1.026	0.00225	1.416	0.00314
1.025	0.00224	1.415	0.00312
1.024	0.00223	1.414	0.00309
1.023	0.00222	1.413	0.00307
1.022	0.00221	1.412	0.00304
1.021	0.0022	1.411	0.00302
1.02	0.00219	1.41	0.003
1.019	0.00218	1.409	0.00298
1.018	0.00217	1.408	0.00295
1.017	0.00216	1.407	0.00293
1.016	0.00215	1.406	0.00291
1.015	0.00214	1.405	0.00289
1.014	0.00212	1.404	0.00286
1.013	0.00211	1.403	0.00284
1.012	0.00211	1.402	0.00282
1.011	0.0021	1.401	0.0028
1.01	0.00209	1.4	0.00278
1.009	0.00208	1.399	0.00276
1.008	0.00207	1.398	0.00274
1.007	0.00206	1.397	0.00271
1.006	0.00206	1.396	0.00269
1.005	0.00205	1.395	0.00267
1.004	0.00204	1.394	0.00265
1.003	0.00203	1.393	0.00263
1.002	0.00202	1.392	0.00261
1.001	0.00201	1.391	0.00259
1	0.002	1.39	0.00257
0.999	0.00199	1.389	0.00255
0.998	0.00198	1.388	0.00253
0.997	0.00197	1.387	0.00251
0.996	0.00196	1.386	0.00249
0.995	0.00195	1.385	0.00248
0.994	0.00195	1.384	0.00246
0.993	0.00194	1.383	0.00244
0.992	0.00193	1.382	0.00242
0.991	0.00192	1.381	0.0024
0.99	0.00191	1.38	0.00238
0.989	0.0019	1.379	0.00236
0.988	0.0019	1.378	0.00234
0.987	0.00189	1.377	0.00233
0.986	0.00188	1.376	0.00231
0.985	0.00187	1.375	0.00229
0.984	0.00186	1.374	0.00227
0.983	0.00185	1.373	0.00226
0.982	0.00184	1.372	0.00224
0.981	0.00183	1.371	0.00222
0.98	0.00182	1.37	0.0022
0.979	0.00182	1.369	0.00219
0.978	0.00181	1.368	0.00217
0.977	0.0018	1.367	0.00215
0.976	0.00179	1.366	0.00214
0.975	0.00178	1.365	0.00212
0.974	0.00177	1.364	0.0021
0.973	0.00176	1.363	0.00209
0.972	0.00176	1.362	0.00207
0.971	0.00175	1.361	0.00206
0.97	0.00174	1.36	0.00204
0.969	0.00173	1.359	0.00202
0.968	0.00172	1.358	0.00201
0.967	0.00171	1.357	0.00199
0.966	0.0017	1.356	0.00198
0.965	0.00169	1.355	0.00196
0.964	0.00168	1.354	0.00194
0.963	0.00167	1.353	0.00193
0.962	0.00166	1.352	0.00191
0.961	0.00165	1.351	0.0019
0.96	0.00164	1.35	0.00188
0.959	0.00163	1.349	0.00187
0.958	0.00162	1.348	0.00185
0.957	0.00161	1.347	0.00184
0.956	0.0016	1.346	0.00182
0.955	0.0016	1.345	0.00181
0.954	0.00159	1.344	0.0018
0.953	0.00158	1.343	0.00178
0.952	0.00157	1.342	0.00177
0.951	0.00156	1.341	0.00175
0.95	0.00155	1.34	0.00174
0.949	0.00154	1.339	0.00173
0.948	0.00152	1.338	0.00171
0.947	0.00151	1.337	0.0017
0.946	0.0015	1.336	0.00169
0.945	0.00149	1.335	0.00167
0.944	0.00148	1.334	0.00166
0.943	0.00147	1.333	0.00165
0.942	0.00146	1.332	0.00163
0.941	0.00145	1.331	0.00162
0.94	0.00144	1.33	0.0016
0.939	0.00143	1.329	0.00159
0.938	0.00142	1.328	0.00158
0.937	0.0014	1.327	0.00157
0.936	0.00139	1.326	0.00155
0.935	0.00138	1.325	0.00154
0.934	0.00137	1.324	0.00153
0.933	0.00136	1.323	0.00152
0.932	0.00135	1.322	0.0015
0.931	0.00133	1.321	0.00149
0.93	0.00132	1.32	0.00148
0.929	0.00131	1.319	0.00147
0.928	0.0013	1.318	0.00145
0.927	0.00129	1.317	0.00144
0.926	0.00127	1.316	0.00143
0.925	0.00126	1.315	0.00142
0.924	0.00125	1.314	0.00141
0.923	0.00124	1.313	0.0014
0.922	0.00122	1.312	0.00138
0.921	0.00121	1.311	0.00137
0.92	0.0012	1.31	0.00136
0.919	0.00119	1.309	0.00135
0.918	0.00117	1.308	0.00134
0.917	0.00116	1.307	0.00133
0.916	0.00115	1.306	0.00132
0.915	0.00113	1.305	0.0013
0.914	0.00112	1.304	0.00129
0.913	0.00111	1.303	0.00128
0.912	0.00109	1.302	0.00127
0.911	0.00108	1.301	0.00126
0.91	0.00107	1.3	0.00125
0.909	0.00105	1.299	0.00124
0.908	0.00104	1.298	0.00123
0.907	0.00103	1.297	0.00122
0.906	0.00101	1.296	0.00121
0.905	0.001	1.295	0.0012
0.904	0.000987524	1.294	0.00119
0.903	0.000974807	1.293	0.00118
0.902	0.000961893	1.292	0.00117
0.901	0.000948417	1.291	0.00116
0.9	0.000934636	1.29	0.00115
0.899	0.000921101	1.289	0.00114
0.898	0.000906147	1.288	0.00113
0.897	0.000891785	1.287	0.00112
0.896	0.00087691	1.286	0.00111
0.895	0.000862863	1.285	0.0011
0.894	0.000848767	1.284	0.00109
0.893	0.000834887	1.283	0.00108
0.892	0.000821441	1.282	0.00107
0.891	0.000808211	1.281	0.00106
0.89	0.000795858	1.28	0.00105
0.889	0.000783181	1.279	0.00104
0.888	0.000771064	1.278	0.00103
0.887	0.000757904	1.277	0.00102
0.886	0.000745186	1.276	0.00102
0.885	0.000732183	1.275	0.00101
0.884	0.000719131	1.274	0.000997786
0.883	0.000705616	1.273	0.000989726
0.882	0.000692179	1.272	0.000980615
0.881	0.000678378	1.271	0.000972334
0.88	0.000664587	1.27	0.000963629
0.879	0.000650324	1.269	0.000955341
0.878	0.000637291	1.268	0.000946849
0.877	0.00062348	1.267	0.000938905
0.876	0.000609788	1.266	0.000930084
0.875	0.000597297	1.265	0.000922404
0.874	0.000584944	1.264	0.000913881
0.873	0.000572572	1.263	0.000906247
0.872	0.000561076	1.262	0.000897941
0.871	0.000548949	1.261	0.000890131
0.87	0.000537621	1.26	0.000882079
0.869	0.000525948	1.259	0.000874612
0.868	0.00051394	1.258	0.000866302
0.867	0.000501577	1.257	0.000859141
0.866	0.000490121	1.256	0.000851079
0.865	0.000477758	1.255	0.000843841
0.864	0.000465218	1.254	0.00083617
0.863	0.000452816	1.253	0.000828903
0.862	0.000441616	1.252	0.000821463
0.861	0.000429292	1.251	0.000814529
0.86	0.000417915	1.25	0.000806766
0.859	0.00040636	1.249	0.000800039
0.858	0.000395623	1.248	0.000792631
0.857	0.000384442	1.247	0.000785633
0.856	0.000374276	1.246	0.000778406
0.855	0.000363972	1.245	0.000771608
0.854	0.000353757	1.244	0.000764435
0.853	0.00034366	1.243	0.000758013
0.852	0.000333573	1.242	0.000750579
0.851	0.000323358	1.241	0.000744503
0.85	0.000313162	1.24	0.00073714
0.849	0.00030276	1.239	0.00073076
0.848	0.00029286	1.238	0.000724055
0.847	0.000282181	1.237	0.00071785
0.846	0.000272715	1.236	0.000711134
0.845	0.000262204	1.235	0.00070497
0.844	0.00025325	1.234	0.000697961
0.843	0.000243478	1.233	0.00069196
0.842	0.000235203	1.232	0.000685276
0.841	0.000227116	1.231	0.000679318
0.84	0.000218723	1.23	0.000673088
0.839	0.000209897	1.229	0.000666961
0.838	0.000201661	1.228	0.000661119
0.837	0.000193318	1.227	0.000655064
0.836	0.000185398	1.226	0.000648457
0.835	0.000177232	1.225	0.000643082
0.834	0.000169449	1.224	0.000636841
0.833	0.000161017	1.223	0.000631193
0.832	0.000153669	1.222	0.000625275
0.831	0.000145433	1.221	0.000619587
0.83	0.000138439	1.22	0.000613703
0.829	0.000130322	1.219	0.000608399
0.828	0.00012319	1.218	0.000602218
0.827	0.000116285	1.217	0.000597308
0.826	0.000109015	1.216	0.000591341
0.825	0.000102721	1.215	0.000586123
0.824	9.63963e-05	1.214	0.000580409
0.823	8.9422e-05	1.213	0.000575145
0.822	8.33342e-05	1.212	0.000569703
0.821	7.70199e-05	1.211	0.000564908
0.82	7.11587e-05	1.21	0.000559089
0.819	6.49232e-05	1.209	0.000554357
0.818	5.93181e-05	1.208	0.000548568
0.817	5.32796e-05	1.207	0.000543802
0.816	4.77632e-05	1.206	0.000538494
0.815	4.19808e-05	1.205	0.000533645
0.814	3.71047e-05	1.204	0.000528547
0.813	3.12829e-05	1.203	0.000523951
0.812	2.61408e-05	1.202	0.000518439
0.811	2.13435e-05	1.201	0.000514133
0.81	1.59847e-05	1.2	0.000509002
0.809	1.14139e-05	1.199	0.000504573
0.808	6.7841e-06	1.198	0.000499684
0.807	1.8291e-06	1.197	0.000495045
0.806	-2.42639e-06	1.196	0.000490325
0.805	-6.46519e-06	1.195	0.000486009
0.804	-1.08094e-05	1.194	0.000480917
0.803	-1.51634e-05	1.193	0.000477048
0.802	-1.91825e-05	1.192	0.000472091
0.801	-2.33986e-05	1.191	0.000467975
0.8	-2.72306e-05	1.19	0.000463268
0.799	-3.08556e-05	1.189	0.000459131
0.798	-3.44019e-05	1.188	0.000454576
0.797	-3.81353e-05	1.187	0.000450639
0.796	-4.13762e-05	1.186	0.000445909
0.795	-4.509e-05	1.185	0.00044233
0.794	-4.86362e-05	1.184	0.000437707
0.793	-5.18377e-05	1.183	0.000433898
0.792	-5.47437e-05	1.182	0.000429479
0.791	-5.81619e-05	1.181	0.000425595
0.79	-6.09989e-05	1.18	0.000421437
0.789	-6.40822e-05	1.179	0.000417883
0.788	-6.63971e-05	1.178	0.00041333
0.787	-6.94016e-05	1.177	0.000410172
0.786	-7.17756e-05	1.176	0.000405784
0.785	-7.413e-05	1.175	0.000402284
0.784	-7.71049e-05	1.174	0.000398263
0.783	-7.97843e-05	1.173	0.000394879
0.782	-8.16855e-05	1.172	0.000390677
0.781	-8.4493e-05	1.171	0.000387446
0.78	-8.63745e-05	1.17	0.000383255
0.779	-8.85712e-05	1.169	0.00038
0.778	-9.09058e-05	1.168	0.000376217
0.777	-9.27971e-05	1.167	0.00037309
0.776	-9.47082e-05	1.166	0.000369254
0.775	-9.70921e-05	1.165	0.000366002
0.774	-9.86485e-05	1.164	0.000362366
0.773	-0.000100638	1.163	0.000359332
0.772	-0.000102313	1.162	0.000355545
0.771	-0.000104421	1.161	0.000352699
0.77	-0.000105623	1.16	0.00034897
0.769	-0.000107366	1.159	0.000346163
0.768	-0.000109041	1.158	0.000342708
0.767	-0.000110568	1.157	0.000339647
0.766	-0.000111967	1.156	0.000336126
0.765	-0.000113553	1.155	0.000333497
0.764	-0.000114991	1.154	0.000329884
0.763	-0.000116222	1.153	0.00032745
0.762	-0.000117513	1.152	0.000323875
0.761	-0.000118586	1.151	0.000321332
0.76	-0.000119483	1.15	0.000318005
0.759	-0.000121148	1.149	0.00031529
0.758	-0.000122202	1.148	0.000312159
0.757	-0.000123226	1.147	0.000309635
0.756	-0.00012431	1.146	0.00030617
0.755	-0.000125679	1.145	0.000304017
0.754	-0.000126408	1.144	0.000300659
0.753	-0.000126989	1.143	0.000298158
0.752	-0.000128723	1.142	0.000295267
0.751	-0.000129048	1.141	0.000292724
0.75	-0.000129994	1.14	0.000289947
0.749	-0.000131077	1.139	0.000287563
0.748	-0.000131816	1.138	0.000284497
0.747	-0.000132486	1.137	0.000282244
0.746	-0.000133668	1.136	0.000279667
0.745	-0.000134387	1.135	0.000277101
0.744	-0.000134939	1.134	0.000274265
0.743	-0.000136131	1.133	0.000272001
0.742	-0.000136515	1.132	0.00026929
0.741	-0.000137194	1.131	0.00026727
0.74	-0.000137973	1.13	0.000264157
0.739	-0.000138928	1.129	0.000262453
0.738	-0.000139145	1.128	0.000259823
0.737	-0.000139765	1.127	0.000257458
0.736	-0.000140376	1.126	0.000254972
0.735	-0.000141214	1.125	0.000252798
0.734	-0.000141056	1.124	0.000250095
0.733	-0.00014214	1.123	0.000248303
0.732	-0.000142859	1.122	0.000245501
0.731	-0.000143164	1.121	0.000243799
0.73	-0.000143755	1.12	0.000241212
0.729	-0.000144592	1.119	0.000239352
0.728	-0.000144523	1.118	0.000236837
0.727	-0.000145459	1.117	0.000234895
0.726	-0.00014608	1.116	0.000232614
0.725	-0.000146484	1.115	0.000230886
0.724	-0.000147085	1.114	0.000228171
0.723	-0.00014739	1.113	0.000226857
0.722	-0.000147705	1.112	0.000223944
0.721	-0.000148237	1.111	0.000222381
0.72	-0.000148474	1.11	0.000220065
0.719	-0.000149212	1.109	0.000218161
0.718	-0.000149222	1.108	0.000216105
0.717	-0.000149941	1.107	0.000214425
0.716	-0.000150296	1.106	0.00021192
0.715	-0.000150985	1.105	0.000210462
0.714	-0.000151419	1.104	0.000208228
0.713	-0.000151843	1.103	0.000206597
0.712	-0.000151921	1.102	0.000204403
0.711	-0.000152788	1.101	0.000202733
0.71	-0.000152956	1.1	0.000200649
0.709	-0.000153596	1.099	0.000199052
0.708	-0.000153901	1.098	0.00019681
0.707	-0.00015464	1.097	0.000195498
0.706	-0.000154305	1.096	0.00019321
0.705	-0.000155261	1.095	0.000191709
0.704	-0.000155241	1.094	0.000189814
0.703	-0.000156177	1.093	0.000188197
0.702	-0.000156068	1.092	0.000186062
0.701	-0.000156531	1.091	0.000184736
0.7	-0.000156719	1.09	0.000182571
0.699	-0.000157438	1.089	0.000181295
0.698	-0.000157615	1.088	0.000179112
0.697	-0.000158137	1.087	0.000177762
0.696	-0.000158521	1.086	0.000175668
0.695	-0.00015927	1.085	0.00017417
0.694	-0.00015927	1.084	0.000172308
0.693	-0.00015994	1.083	0.000171089
0.692	-0.000160196	1.082	0.000168908
0.691	-0.000160698	1.081	0.000167804
0.69	-0.000160846	1.08	0.000165578
0.689	-0.000161417	1.079	0.000164217
0.688	-0.000161969	1.078	0.000162386
0.687	-0.000162383	1.077	0.000160951
0.686	-0.0001626	1.076	0.000159238
0.685	-0.000162668	1.075	0.000157896
0.684	-0.000163299	1.074	0.000155783
0.683	-0.000163663	1.073	0.000154638
0.682	-0.000164107	1.072	0.000152691
0.681	-0.00016518	1.071	0.000151443
0.68	-0.000165013	1.07	0.000149519
0.679	-0.000165387	1.069	0.000148142
0.678	-0.00016589	1.068	0.000146468
0.677	-0.00016652	1.067	0.000145194
0.676	-0.000167111	1.066	0.000143135
0.675	-0.000167377	1.065	0.000142248
0.674	-0.000167889	1.064	0.000140178
0.673	-0.000168441	1.063	0.000139082
0.672	-0.000169062	1.062	0.000137278
0.671	-0.000169603	1.061	0.000136031
0.67	-0.000169347	1.06	0.000134301
0.669	-0.000170845	1.059	0.000133296
0.668	-0.000171022	1.058	0.000131192
0.667	-0.000171505	1.057	0.000130286
0.666	-0.000172568	1.056	0.0001284
0.665	-0.00017316	1.055	0.000127313
0.664	-0.00017316	1.054	0.000125488
0.663	-0.00017446	1.053	0.000124409
0.662	-0.000174745	1.052	0.000122672
0.661	-0.000175465	1.051	0.000121749
0.66	-0.000175977	1.05	0.000119661
0.659	-0.000175957	1.049	0.000119013
0.658	-0.000176203	1.048	0.000116949
0.657	-0.000176844	1.047	0.000115955
0.656	-0.00017773	1.046	0.000114336
0.655	-0.000177977	1.045	0.000113181
0.654	-0.000179139	1.044	0.000111548
0.653	-0.000179858	1.043	0.000110723
0.652	-0.000180873	1.042	0.000108552
0.651	-0.000181907	1.041	0.000107839
0.65	-0.000183523	1.04	0.000106149
0.649	-0.000184527	1.039	0.00010501
0.648	-0.00018569	1.038	0.000103492
0.647	-0.000186872	1.037	0.000102363
0.646	-0.000187414	1.036	0.000100896
0.645	-0.000187699	1.035	9.99772e-05
0.644	-0.000188349	1.034	9.79777e-05
0.643	-0.000188271	1.033	9.74823e-05
0.642	-0.000188921	1.032	9.56185e-05
0.641	-0.000188389	1.031	9.46767e-05
0.64	-0.000188684	1.03	9.32376e-05
0.639	-0.000189128	1.029	9.25111e-05
0.638	-0.000189699	1.028	9.04261e-05
0.637	-0.00019093	1.027	8.98216e-05
0.636	-0.00019164	1.026	8.79666e-05
0.635	-0.000192851	1.025	8.7363e-05
0.634	-0.000194545	1.024	8.57853e-05
0.633	-0.000197087	1.023	8.47669e-05
0.632	-0.000198486	1.022	8.32157e-05
0.631	-0.000200712	1.021	8.22621e-05
0.63	-0.000201776	1.02	8.09144e-05
0.629	-0.000202879	1.019	8.02155e-05
0.628	-0.000203037	1.018	7.8449e-05
0.627	-0.000203598	1.017	7.78896e-05
0.626	-0.000203657	1.016	7.60573e-05
0.625	-0.000203608	1.015	7.53013e-05
0.624	-0.000203776	1.014	7.38759e-05
0.623	-0.000203983	1.013	7.30777e-05
0.622	-0.000203973	1.012	7.16022e-05
0.621	-0.000204948	1.011	7.09229e-05
0.62	-0.000205726	1.01	6.9239e-05
0.619	-0.000206219	1.009	6.87288e-05
0.618	-0.000207883	1.008	6.70891e-05
0.617	-0.000209509	1.007	6.63666e-05
0.616	-0.000211577	1.006	6.50159e-05
0.615	-0.000214395	1.005	6.41627e-05
0.614	-0.000215843	1.004	6.28828e-05
0.613	-0.00021738	1.003	6.20944e-05
0.612	-0.000218532	1.002	6.05422e-05
0.611	-0.000219192	1.001	6.01932e-05
0.61	-0.00021933	1	5.86911e-05
0.609	-0.000220177	0.999	5.79234e-05
0.608	-0.000220374	0.998	5.66494e-05
0.607	-0.000220561	0.997	5.58286e-05
0.606	-0.000220847	0.996	5.46902e-05
0.605	-0.000221576	0.995	5.41171e-05
0.604	-0.000221655	0.994	5.24961e-05
0.603	-0.000222059	0.993	5.21176e-05
0.602	-0.000222945	0.992	5.06972e-05
0.601	-0.000223635	0.991	5.00562e-05
0.6	-0.000225083	0.99	4.87665e-05
0.599	-0.000227142	0.989	4.82622e-05
0.598	-0.000229102	0.988	4.69322e-05
0.597	-0.000231269	0.987	4.63768e-05
0.596	-0.000232835	0.986	4.49809e-05
0.595	-0.000234283	0.985	4.46408e-05
0.594	-0.000235682	0.984	4.3235e-05
0.593	-0.000237091	0.983	4.26924e-05
0.592	-0.000237987	0.982	4.14715e-05
0.591	-0.000239495	0.981	4.08158e-05
0.59	-0.000239839	0.98	3.97532e-05
0.589	-0.000241228	0.979	3.93236e-05
0.588	-0.00024109	0.978	3.78726e-05
0.587	-0.000241209	0.977	3.75079e-05
0.586	-0.000241612	0.976	3.62192e-05
0.585	-0.000241819	0.975	3.58407e-05
0.584	-0.000242568	0.974	3.48017e-05
0.583	-0.000243799	0.973	3.41676e-05
0.582	-0.000245237	0.972	3.31492e-05
0.581	-0.00024704	0.971	3.26508e-05
0.58	-0.000249099	0.97	3.13227e-05
0.579	-0.000251296	0.969	3.11546e-05
0.578	-0.000253197	0.968	2.99504e-05
0.577	-0.000255137	0.967	2.95729e-05
0.576	-0.00025696	0.966	2.84808e-05
0.575	-0.000259226	0.965	2.79382e-05
0.574	-0.000260703	0.964	2.68038e-05
0.573	-0.000262526	0.963	2.66996e-05
0.572	-0.000263777	0.962	2.5284e-05
0.571	-0.000264368	0.961	2.52427e-05
0.57	-0.000264496	0.96	2.40169e-05
0.569	-0.000264703	0.959	2.36659e-05
0.568	-0.000264486	0.958	2.26613e-05
0.567	-0.000266101	0.957	2.22445e-05
0.566	-0.000266998	0.956	2.13283e-05
0.565	-0.000268456	0.955	2.10088e-05
0.564	-0.000270751	0.954	1.98007e-05
0.563	-0.000273214	0.953	1.97456e-05
0.562	-0.000275597	0.952	1.87577e-05
0.561	-0.000278523	0.951	1.84304e-05
0.56	-0.000281577	0.95	1.73431e-05
0.559	-0.000284985	0.949	1.68221e-05
0.558	-0.000287143	0.948	1.62235e-05
0.557	-0.000290275	0.947	1.59728e-05
0.556	-0.000292216	0.946	1.46496e-05
0.555	-0.00029394	0.945	1.46614e-05
0.554	-0.00029588	0.944	1.3704e-05
0.553	-0.000297121	0.943	1.3472e-05
0.552	-0.000298028	0.942	1.26354e-05
0.551	-0.000299633	0.941	1.20702e-05
0.55	-0.000301003	0.94	1.1558e-05
0.549	-0.000302914	0.939	1.11098e-05
0.548	-0.000305337	0.938	1.00697e-05
0.547	-0.000307898	0.937	1.01385e-05
0.546	-0.000310883	0.936	9.13781e-06
0.545	-0.000314439	0.935	8.91958e-06
0.544	-0.000318123	0.934	8.16265e-06
0.543	-0.000322733	0.933	7.79795e-06
0.542	-0.000326427	0.932	6.98793e-06
0.541	-0.000330663	0.931	6.98892e-06
0.54	-0.000334249	0.93	5.78766e-06
0.539	-0.000337618	0.929	5.9705e-06
0.538	-0.000340878	0.928	5.04351e-06
0.537	-0.000343814	0.927	4.78891e-06
0.536	-0.000346612	0.926	3.84324e-06
0.535	-0.000349754	0.925	3.81571e-06
0.534	-0.000351951	0.924	3.04797e-06
0.533	-0.000355192	0.923	3.06468e-06
0.532	-0.000357979	0.922	1.93518e-06
0.531	-0.000361703	0.921	2.10328e-06
0.53	-0.000365407	0.92	1.07209e-06
0.529	-0.000369583	0.919	9.65921e-07
0.528	-0.00037444	0.918	1.9228e-07
0.527	-0.000380252	0.917	6.54699e-08
0.526	-0.000385532	0.916	-6.37393e-07
0.525	-0.000391088	0.915	-6.27563e-07
0.524	-0.000397274	0.914	-1.75411e-06
0.523	-0.000402869	0.913	-1.61845e-06
0.522	-0.000407992	0.912	-2.3685e-06
0.521	-0.000413616	0.911	-2.4845e-06
0.52	-0.000418512	0.91	-3.26011e-06
0.519	-0.000423753	0.909	-3.34858e-06
0.518	-0.000428767	0.908	-4.06422e-06
0.517	-0.000433899	0.907	-4.01703e-06
0.516	-0.000438499	0.906	-5.04036e-06
0.515	-0.000444193	0.905	-4.84278e-06
0.514	-0.00044968	0.904	-5.70292e-06
0.513	-0.000455423	0.903	-5.83858e-06
0.512	-0.000461806	0.902	-6.44904e-06
0.511	-0.000468022	0.901	-6.67612e-06
0.51	-0.000474494	0.9	-7.33573e-06
0.509	-0.000481892	0.899	-7.23841e-06
0.508	-0.00048863	0.898	-8.19194e-06
0.507	-0.00049518	0.897	-7.94815e-06
0.506	-0.000501899	0.896	-8.68051e-06
0.505	-0.000507592	0.895	-8.80633e-06
0.504	-0.000513257	0.894	-9.43645e-06
0.503	-0.000518221	0.893	-9.64289e-06
0.502	-0.0005229	0.892	-1.01147e-05
0.501	-0.000527077	0.891	-1.01285e-05
0.5	-0.000530456	0.89	-1.10535e-05
0.499	-0.000532584	0.889	-1.07252e-05
0.498	-0.000534633	0.888	-1.16748e-05
0.497	-0.000535874	0.887	-1.17072e-05
0.496	-0.000537233	0.886	-1.22194e-05
0.495	-0.000537529	0.885	-1.24042e-05
0.494	-0.000536485	0.884	-1.29124e-05
0.493	-0.000535874	0.883	-1.27905e-05
0.492	-0.000533667	0.882	-1.37883e-05
0.491	-0.000530357	0.881	-1.34551e-05
0.49	-0.000526112	0.88	-1.43005e-05
0.489	-0.000520635	0.879	-1.42248e-05
0.488	-0.000513917	0.878	-1.48746e-05
0.487	-0.000505829	0.877	-1.48696e-05
0.486	-0.000496047	0.876	-1.55066e-05
0.485	-0.000486	0.875	-1.55057e-05
0.484	-0.000474395	0.874	-1.63117e-05
0.483	-0.000462082	0.873	-1.59923e-05
0.482	-0.000448951	0.872	-1.67187e-05
0.481	-0.000435189	0.871	-1.6473e-05
0.48	-0.000421477	0.87	-1.75405e-05
0.479	-0.000407154	0.869	-1.74452e-05
0.478	-0.000393009	0.868	-1.81225e-05
0.477	-0.000379296	0.867	-1.78541e-05
0.476	-0.000366293	0.866	-1.87034e-05
0.475	-0.000353241	0.865	-1.82866e-05
0.474	-0.000340888	0.864	-1.92638e-05
0.473	-0.000329077	0.863	-1.91419e-05
0.472	-0.000317601	0.862	-1.97897e-05
0.471	-0.00030709	0.861	-1.97563e-05
0.47	-0.000296915	0.86	-2.02094e-05
0.469	-0.000287517	0.859	-2.01377e-05
0.468	-0.000278267	0.858	-2.10597e-05
0.467	-0.00026947	0.857	-2.06813e-05
0.466	-0.000261718	0.856	-2.14638e-05
0.465	-0.000254034	0.855	-2.13547e-05
0.464	-0.000247296	0.854	-2.19405e-05
0.463	-0.000240903	0.853	-2.20231e-05
0.462	-0.000234786	0.852	-2.24576e-05
0.461	-0.000229388	0.851	-2.23996e-05
0.46	-0.000224019	0.85	-2.31447e-05
0.459	-0.000219074	0.849	-2.29924e-05
0.458	-0.000214868	0.848	-2.36254e-05
0.457	-0.000210868	0.847	-2.34996e-05
0.456	-0.000207036	0.846	-2.41297e-05
0.455	-0.000203382	0.845	-2.40609e-05
0.454	-0.000200338	0.844	-2.45495e-05
0.453	-0.000197481	0.843	-2.43342e-05
0.452	-0.000194526	0.842	-2.53143e-05
0.451	-0.000192093	0.841	-2.50007e-05
0.45	-0.000189807	0.84	-2.57901e-05
0.449	-0.000187561	0.839	-2.55237e-05
0.448	-0.000185473	0.838	-2.60761e-05
0.447	-0.000183444	0.837	-2.61597e-05
0.446	-0.000181572	0.836	-2.67987e-05
0.445	-0.000179769	0.835	-2.64369e-05
0.444	-0.000178154	0.834	-2.72479e-05
0.443	-0.000176745	0.833	-2.69707e-05
0.442	-0.000175346	0.832	-2.76313e-05
0.441	-0.00017377	0.831	-2.7592e-05
0.44	-0.000172529	0.83	-2.81808e-05
0.439	-0.000171386	0.829	-2.81041e-05
0.438	-0.000169889	0.828	-2.86605e-05
0.437	-0.000169337	0.827	-2.8399e-05
0.436	-0.000168224	0.826	-2.93879e-05
0.435	-0.00016718	0.825	-2.88876e-05
0.434	-0.00016654	0.824	-2.97182e-05
0.433	-0.000165831	0.823	-2.95737e-05
0.432	-0.000165259	0.822	-3.0019e-05
0.431	-0.00016457	0.821	-3.00417e-05
0.43	-0.000163811	0.82	-3.06393e-05
0.429	-0.000163072	0.819	-3.03395e-05
0.428	-0.00016254	0.818	-3.12626e-05
0.427	-0.00016189	0.817	-3.11289e-05
0.426	-0.000161447	0.816	-3.16715e-05
0.425	-0.000160905	0.815	-3.14464e-05
0.424	-0.000160245	0.814	-3.20421e-05
0.423	-0.00015994	0.813	-3.20156e-05
0.422	-0.000159477	0.812	-3.24864e-05
0.421	-0.000158905	0.811	-3.23655e-05
0.42	-0.000158689	0.81	-3.31372e-05
0.419	-0.000158147	0.809	-3.27843e-05
0.418	-0.000158137	0.808	-3.34872e-05
0.417	-0.000157526	0.807	-3.33692e-05
0.416	-0.000157418	0.806	-3.38066e-05
0.415	-0.000157201	0.805	-3.38322e-05
0.414	-0.000156985	0.804	-3.44761e-05
0.413	-0.000156797	0.803	-3.41517e-05
0.412	-0.000156847	0.802	-3.50256e-05
0.411	-0.000156167	0.801	-3.4595e-05
0.41	-0.000156226	0.8	-3.53136e-05
0.409	-0.000155783	0.799	-3.51219e-05
0.408	-0.000155635	0.798	-3.58956e-05
0.407	-0.00015531	0.797	-3.57235e-05
0.406	-0.000155241	0.796	-3.62721e-05
0.405	-0.000154847	0.795	-3.58189e-05
0.404	-0.000154788	0.794	-3.68963e-05
0.403	-0.000154758	0.793	-3.65139e-05
0.402	-0.000154581	0.792	-3.71322e-05
0.401	-0.000154197	0.791	-3.71391e-05
0.4	-0.000154404	0.79	-3.76149e-05
0.399	-0.000154197	0.789	-3.75991e-05
0.398	-0.000154345	0.788	-3.80248e-05
0.397	-0.00015402	0.787	-3.78252e-05
0.396	-0.000154059	0.786	-3.87031e-05
0.395	-0.000153842	0.785	-3.83777e-05
0.394	-0.000153921	0.784	-3.9e-05
0.393	-0.000153625	0.783	-3.89154e-05
0.392	-0.000153517	0.782	-3.93873e-05
0.391	-0.000153448	0.781	-3.94059e-05
0.39	-0.000153478	0.78	-3.98336e-05
0.389	-0.000153064	0.779	-3.969e-05
0.388	-0.000153251	0.778	-4.05001e-05
0.387	-0.000152857	0.777	-4.00164e-05
0.386	-0.000152857	0.776	-4.08117e-05
0.385	-0.000152739	0.775	-4.06691e-05
0.384	-0.000152837	0.774	-4.11764e-05
0.383	-0.000152749	0.773	-4.11931e-05
0.382	-0.000152631	0.772	-4.17505e-05
0.381	-0.000152621	0.771	-4.14988e-05
0.38	-0.00015268	0.77	-4.24032e-05
0.379	-0.000152453	0.769	-4.18262e-05
0.378	-0.000152719	0.768	-4.27128e-05
0.377	-0.000152503	0.767	-4.24651e-05
0.376	-0.000152611	0.766	-4.30874e-05
0.375	-0.000152581	0.765	-4.30019e-05
0.374	-0.00015265	0.764	-4.34875e-05
0.373	-0.000152571	0.763	-4.33086e-05
0.372	-0.000152621	0.762	-4.42031e-05
0.371	-0.000152503	0.761	-4.3515e-05
0.37	-0.000152453	0.76	-4.44921e-05
0.369	-0.000152256	0.759	-4.42523e-05
0.368	-0.000152562	0.758	-4.49758e-05
0.367	-0.000152315	0.757	-4.48509e-05
0.366	-0.000152542	0.756	-4.52323e-05
0.365	-0.000152138	0.755	-4.51301e-05
0.364	-0.000152463	0.754	-4.61063e-05
0.363	-0.000152148	0.753	-4.54633e-05
0.362	-0.000152503	0.752	-4.63609e-05
0.361	-0.000152315	0.751	-4.61908e-05
0.36	-0.000152483	0.75	-4.6644e-05
0.359	-0.000152453	0.749	-4.66852e-05
0.358	-0.000152296	0.748	-4.71374e-05
0.357	-0.000152237	0.747	-4.70686e-05
0.356	-0.000152394	0.746	-4.78619e-05
0.355	-0.000152325	0.745	-4.7107e-05
0.354	-0.000152384	0.744	-4.82384e-05
0.353	-0.000152217	0.743	-4.81667e-05
0.352	-0.000152325	0.742	-4.84537e-05
0.351	-0.000152227	0.741	-4.86572e-05
0.35	-0.000152187	0.74	-4.90416e-05
0.349	-0.000152296	0.739	-4.87604e-05
0.348	-0.000152483	0.738	-4.96776e-05
0.347	-0.000152286	0.737	-4.92971e-05
0.346	-0.000152414	0.736	-5.00079e-05
0.345	-0.000152286	0.735	-4.9885e-05
0.344	-0.000152463	0.734	-5.0521e-05
0.343	-0.000152325	0.733	-5.03824e-05
0.342	-0.000152453	0.732	-5.09241e-05
0.341	-0.000152325	0.731	-5.06488e-05
0.34	-0.000152581	0.73	-5.15856e-05
0.339	-0.000152355	0.729	-5.0926e-05
0.338	-0.000152621	0.728	-5.19965e-05
0.337	-0.000152315	0.727	-5.17459e-05
0.336	-0.000152571	0.726	-5.23032e-05
0.335	-0.000152384	0.725	-5.22777e-05
0.334	-0.000152414	0.724	-5.28134e-05
0.333	-0.000152493	0.723	-5.25637e-05
0.332	-0.000152522	0.722	-5.34042e-05
0.331	-0.000152571	0.721	-5.31368e-05
0.33	-0.000152709	0.72	-5.39125e-05
0.329	-0.000152434	0.719	-5.35743e-05
0.328	-0.000152591	0.718	-5.42418e-05
0.327	-0.000152503	0.717	-5.41386e-05
0.326	-0.000152739	0.716	-5.46841e-05
0.325	-0.000152631	0.715	-5.44226e-05
0.324	-0.000152887	0.714	-5.53909e-05
0.323	-0.00015266	0.713	-5.50026e-05
0.322	-0.000152847	0.712	-5.57546e-05
0.321	-0.000152729	0.711	-5.56013e-05
0.32	-0.000153034	0.71	-5.61076e-05
0.319	-0.0001527	0.709	-5.62186e-05
0.318	-0.000152867	0.708	-5.67583e-05
0.317	-0.000152798	0.707	-5.65057e-05
0.316	-0.000153064	0.706	-5.73363e-05
0.315	-0.000152798	0.705	-5.69156e-05
0.314	-0.000153113	0.704	-5.76824e-05
0.313	-0.000152778	0.703	-5.759e-05
[truncated: 393 more rows]

## Sheet: Fig.3f
DPV Aza-CMP-NiFe + NaOH/water DPV Aza-CMP-Ni + NaOH/water		DPV Aza-CMP-Ni + NaOH/water
E (V vs. NHE)	Current (A)	E (V vs. NHE)	Current (A)
0.295	0.000135555	0.295	0.000161816
0.305	0.000135411	0.305	0.000162511
0.315	0.000135491	0.315	0.000163806
0.325	0.000135453	0.325	0.000165725
0.335	0.000135338	0.335	0.000167632
0.345	0.000135538	0.345	0.000170234
0.355	0.000135654	0.355	0.000174531
0.365	0.000135869	0.365	0.000183985
0.375	0.000136473	0.375	0.000203645
0.385	0.000138035	0.385	0.000245238
0.395	0.000141945	0.395	0.00032308
0.405	0.000150846	0.405	0.000447071
0.415	0.000165846	0.415	0.000613537
0.425	0.000189112	0.425	0.000811932
0.435	0.000233652	0.435	0.00102
0.445	0.000312078	0.445	0.00123
0.455	0.000428064	0.455	0.00143
0.465	0.000555843	0.465	0.00161
0.475	0.000674878	0.475	0.00176
0.485	0.000784314	0.485	0.00187
0.495	0.000890155	0.495	0.00194
0.505	0.000990597	0.505	0.00197
0.515	0.00108	0.515	0.00195
0.525	0.00113	0.525	0.00189
0.535	0.00115	0.535	0.00179
0.545	0.00113	0.545	0.00167
0.555	0.00108	0.555	0.00156
0.565	0.001	0.565	0.00146
0.575	0.000909102	0.575	0.00138
0.585	0.000811991	0.585	0.00131
0.595	0.000718865	0.595	0.00125
0.605	0.000635418	0.605	0.00119
0.615	0.000566952	0.615	0.00114
0.625	0.000516379	0.625	0.0011
0.635	0.000485647	0.635	0.00106
0.645	0.000470393	0.645	0.00103
0.655	0.000475315	0.655	0.000995669
0.665	0.000501693	0.665	0.000970558
0.675	0.000556009	0.675	0.000948661
0.685	0.00064244	0.685	0.000931249
0.695	0.000763605	0.695	0.000916851
0.705	0.000923692	0.705	0.000905914
0.715	0.00113	0.715	0.000898179
0.725	0.00135	0.725	0.000892245
0.735	0.00163	0.735	0.000889126
0.745	0.00192	0.745	0.000890939
0.755	0.00225	0.755	0.000893435
0.765	0.00262	0.765	0.000900816
0.775	0.00302	0.775	0.000913378
0.785	0.00344	0.785	0.00093272
0.795	0.00391	0.795	0.000959645
0.805	0.00438	0.805	0.000999848
0.815	0.00487	0.815	0.00106
0.825	0.00535	0.825	0.00113
0.835	0.00582	0.835	0.00122
0.845	0.00626	0.845	0.00135
0.855	0.00665	0.855	0.0015
0.865	0.00697	0.865	0.00167
0.875	0.00724	0.875	0.00185
0.885	0.00744	0.885	0.00205
0.895	0.00756	0.895	0.00223
0.905	0.00762	0.905	0.0024
0.915	0.00763	0.915	0.00256
0.925	0.00759	0.925	0.00269
0.935	0.00754	0.935	0.00281
0.945	0.00748	0.945	0.0029
0.955	0.00747	0.955	0.00297
0.965	0.00748	0.965	0.00302
0.975	0.00756	0.975	0.00305
0.985	0.0077	0.985	0.00308
0.995	0.00791	0.995	0.00309
1.005	0.00819	1.005	0.00311
1.015	0.00851	1.015	0.00313
1.025	0.00883	1.025	0.00315
1.035	0.00915	1.035	0.00319
1.045	0.00945	1.045	0.00325
1.055	0.00966	1.055	0.00333
1.065	0.00978	1.065	0.00343
1.075	0.00981	1.075	0.00356
1.085	0.00973	1.085	0.00371
1.095	0.00955	1.095	0.00389
1.105	0.00927	1.105	0.00409
1.115	0.00892	1.115	0.00432
1.125	0.0085	1.125	0.00455
1.135	0.00801	1.135	0.0048
1.145	0.00751	1.145	0.00505
1.155	0.00699	1.155	0.0053
1.165	0.00645	1.165	0.00553
1.175	0.00598	1.175	0.00576
1.185	0.00552	1.185	0.00596
1.195	0.00512	1.195	0.00615
1.205	0.00477	1.205	0.00632
1.215	0.00451	1.215	0.00646
1.225	0.00427	1.225	0.00658
1.235	0.00411	1.235	0.00666
1.245	0.00395	1.245	0.00673
1.255	0.00381	1.255	0.00677
1.265	0.0037	1.265	0.00678
1.275	0.00361	1.275	0.00675
1.285	0.00353	1.285	0.00672
1.295	0.00347	1.295	0.00665
1.305	0.00341	1.305	0.00656
1.315	0.00333	1.315	0.00644
1.325	0.00328	1.325	0.00631
1.335	0.00322	1.335	0.00617
1.345	0.00315	1.345	0.00599
1.355	0.00309	1.355	0.00582
1.365	0.003	1.365	0.00564
		1.375	0.00545
		1.385	0.00525
		1.395	0.00506
		1.405	0.00489
		1.415	0.0047
		1.425	0.00453
		1.435	0.00437
		1.445	0.00422
		1.455	0.00408
		1.465	0.00396
		1.475	0.00384
		1.485	0.00374
		1.495	0.00365
		1.505	0.00357

## Sheet: Fig.3g
Aza-CMP-NiFe LSV DPV Aza-CMP-Ni + NaOH/water		Smulated LSV in Redox and OER region
E (V vs. RHE)	Current density (A cm-2)	E (V vs. RHE)	Current density (A cm-2)
1.29939	-1.89923e-05	1.33218	-0.000178438
1.30039	-1.63906e-05	1.34112	-4.44517e-05
1.30139	-1.32568e-05	1.34636	6.55488e-05
1.30239	-1.11281e-05	1.35009	0.000165265
1.3034	-8.2899e-06	1.35299	0.000258989
1.3044	-5.6291e-06	1.35537	0.000348636
1.3054	-2.96829e-06	1.35738	0.000435224
1.3064	4.02082e-07	1.35913	0.000519362
1.3074	3.18116e-06	1.36068	0.000601445
1.3084	5.9011e-06	1.36207	0.000681739
1.3094	8.38452e-06	1.36333	0.000760436
1.31041	1.15775e-05	1.36448	0.000837678
1.31141	1.39427e-05	1.36555	0.000913571
1.31241	1.684e-05	1.36653	0.000988199
1.31341	1.94417e-05	1.36746	0.00106
1.31441	2.21617e-05	1.36832	0.00113
1.31541	2.56503e-05	1.36914	0.00121
1.31641	2.81929e-05	1.36991	0.00128
1.31742	3.1031e-05	1.37065	0.00134
1.31842	3.40466e-05	1.37134	0.00141
1.31942	3.68848e-05	1.37201	0.00148
1.32042	3.99004e-05	1.37265	0.00155
1.32142	4.23839e-05	1.37326	0.00161
1.32242	4.59908e-05	1.37385	0.00167
1.32342	4.87107e-05	1.37441	0.00174
1.32443	5.2495e-05	1.37496	0.0018
1.32543	5.5274e-05	1.37548	0.00186
1.32643	5.86444e-05	1.37599	0.00192
1.32743	6.20742e-05	1.37649	0.00198
1.32843	6.50898e-05	1.37697	0.00204
1.32943	6.86964e-05	1.37743	0.0021
1.33044	7.2717e-05	1.37788	0.00216
1.33144	7.6383e-05	1.37832	0.00221
1.33244	8.01678e-05	1.37875	0.00227
1.33344	8.38338e-05	1.37917	0.00232
1.33444	8.89776e-05	1.37958	0.00238
1.33545	9.37674e-05	1.37998	0.00243
1.33645	9.73152e-05	1.38036	0.00248
1.33745	0.000103051	1.38075	0.00253
1.33845	0.000108313	1.38112	0.00258
1.33946	0.000113871	1.38148	0.00263
1.34046	0.00012073	1.38184	0.00268
1.34146	0.000127116	1.38219	0.00273
1.34247	0.000134389	1.38254	0.00277
1.34347	0.000142786	1.38288	0.00282
1.34448	0.000151477	1.38321	0.00287
1.34548	0.000161411	1.38354	0.00291
1.34649	0.000172468	1.38386	0.00295
1.34749	0.000185536	1.38418	0.003
1.3485	0.000199904	1.38449	0.00304
1.34951	0.000216992	1.3848	0.00308
1.35052	0.000235559	1.38511	0.00312
1.35153	0.000256432	1.38541	0.00316
1.35254	0.000279256	1.3857	0.0032
1.35355	0.000304149	1.38599	0.00324
1.35457	0.000333832	1.38628	0.00327
1.35558	0.000366767	1.38657	0.00331
1.3566	0.00040526	1.38685	0.00335
1.35762	0.000446178	1.38713	0.00338
1.35865	0.000492239	1.3874	0.00341
1.35967	0.000544628	1.38767	0.00345
1.3607	0.000600624	1.38794	0.00348
1.36173	0.00066318	1.38821	0.00351
1.36277	0.000731298	1.38847	0.00354
1.3638	0.000805212	1.38874	0.00357
1.36484	0.000883914	1.38899	0.0036
1.36588	0.00096876	1.38925	0.00363
1.36693	0.00106	1.38951	0.00366
1.36798	0.00116	1.38976	0.00368
1.36903	0.00126	1.39001	0.00371
1.37009	0.00137	1.39026	0.00373
1.37114	0.00149	1.39051	0.00376
1.3722	0.0016	1.39075	0.00378
1.37326	0.00173	1.391	0.0038
1.37433	0.00185	1.39124	0.00383
1.37539	0.00199	1.39148	0.00385
1.37646	0.00212	1.39172	0.00387
1.37753	0.00226	1.39196	0.00389
1.3786	0.00239	1.3922	0.00391
1.37967	0.00253	1.39243	0.00392
1.38074	0.00267	1.39267	0.00394
1.38181	0.00282	1.3929	0.00396
1.38288	0.00295	1.39314	0.00397
1.38394	0.00309	1.39337	0.00399
1.38501	0.00322	1.3936	0.004
1.38607	0.00334	1.39383	0.00401
1.38713	0.00347	1.39406	0.00403
1.38819	0.00358	1.39429	0.00404
1.38925	0.00369	1.39452	0.00405
1.39029	0.00379	1.39474	0.00406
1.39134	0.00388	1.39497	0.00407
1.39238	0.00395	1.3952	0.00408
1.39341	0.00402	1.39542	0.00408
1.39444	0.00407	1.39565	0.00409
1.39545	0.00411	1.39587	0.0041
1.39646	0.00413	1.3961	0.0041
1.39747	0.00413	1.39633	0.0041
1.39846	0.00412	1.39655	0.00411
1.39945	0.0041	1.39678	0.00411
1.40043	0.00406	1.397	0.00411
1.4014	0.004	1.39722	0.00411
1.40237	0.00393	1.39745	0.00411
1.40333	0.00385	1.39767	0.00411
1.40428	0.00376	1.3979	0.00411
1.40523	0.00366	1.39813	0.00411
1.40617	0.00354	1.39835	0.00411
1.40711	0.00342	1.39858	0.00411
1.40805	0.0033	1.3988	0.0041
1.40899	0.00317	1.39903	0.0041
1.40992	0.00304	1.39926	0.00409
1.41085	0.0029	1.39948	0.00408
1.41179	0.00277	1.39971	0.00408
1.41272	0.00264	1.39994	0.00407
1.41366	0.00251	1.40017	0.00406
1.41459	0.00238	1.4004	0.00405
1.41553	0.00227	1.40063	0.00404
1.41648	0.00215	1.40086	0.00403
1.41742	0.00204	1.4011	0.00401
1.41837	0.00193	1.40133	0.004
1.41932	0.00184	1.40157	0.00399
1.42027	0.00174	1.4018	0.00397
1.42123	0.00165	1.40204	0.00396
1.42219	0.00158	1.40228	0.00394
1.42315	0.0015	1.40252	0.00393
1.42412	0.00143	1.40276	0.00391
1.42508	0.00137	1.403	0.00389
1.42605	0.00131	1.40325	0.00387
1.42703	0.00125	1.40349	0.00385
1.428	0.0012	1.40374	0.00383
1.42898	0.00116	1.40399	0.00381
1.42996	0.00112	1.40424	0.00379
1.43094	0.00108	1.40449	0.00376
1.43192	0.00105	1.40475	0.00374
1.43291	0.00102	1.40501	0.00371
1.43389	0.000988332	1.40526	0.00369
1.43488	0.000964626	1.40553	0.00366
1.43587	0.00094026	1.40579	0.00364
1.43686	0.000920988	1.40606	0.00361
1.43785	0.000904488	1.40633	0.00358
1.43884	0.000888642	1.4066	0.00355
1.43984	0.000876756	1.40687	0.00352
1.44083	0.000865584	1.40715	0.00349
1.44183	0.000856182	1.40743	0.00346
1.44282	0.00084867	1.40772	0.00343
1.44382	0.000842994	1.40801	0.00339
1.44482	0.000836196	1.4083	0.00336
1.44582	0.000832704	1.40859	0.00332
1.44681	0.000829692	1.40889	0.00329
1.44782	0.00083046	1.4092	0.00325
1.44881	0.00082857	1.40951	0.00322
1.44982	0.000831168	1.40982	0.00318
1.45082	0.000833652	1.41014	0.00314
1.45182	0.000835956	1.41046	0.0031
1.45282	0.00084075	1.41079	0.00306
1.45382	0.000847428	1.41112	0.00302
1.45483	0.000853872	1.41146	0.00298
1.45583	0.00086298	1.41181	0.00294
1.45684	0.000871674	1.41216	0.00289
1.45784	0.000881016	1.41252	0.00285
1.45885	0.000894318	1.41288	0.00281
1.45985	0.00090585	1.41325	0.00276
1.46086	0.000920334	1.41364	0.00271
1.46187	0.000937308	1.41402	0.00267
1.46288	0.000955692	1.41442	0.00262
1.46389	0.000975918	1.41483	0.00257
1.4649	0.000995664	1.41525	0.00252
1.46591	0.00102	1.41568	0.00247
1.46692	0.00104	1.41612	0.00242
1.46793	0.00107	1.41657	0.00237
1.46895	0.0011	1.41703	0.00232
1.46996	0.00113	1.41751	0.00227
1.47098	0.00116	1.41801	0.00222
1.472	0.0012	1.41852	0.00216
1.47302	0.00123	1.41904	0.00211
1.47404	0.00127	1.41959	0.00205
1.47506	0.00132	1.42015	0.002
1.47608	0.00137	1.42074	0.00194
1.47711	0.00141	1.42135	0.00188
1.47813	0.00147	1.42199	0.00183
1.47916	0.00152	1.42266	0.00177
1.48019	0.00158	1.42335	0.00171
1.48122	0.00165	1.42409	0.00165
1.48226	0.00172	1.42486	0.00159
1.48329	0.00179	1.42568	0.00153
1.48433	0.00187	1.42654	0.00147
1.48538	0.00195	1.42747	0.00141
1.48642	0.00204	1.42845	0.00134
1.48747	0.00213	1.42952	0.00128
1.48852	0.00224	1.43067	0.00122
1.48957	0.00234	1.43193	0.00116
1.49062	0.00245	1.43332	0.00109
1.49169	0.00257	1.43487	0.00103
1.49275	0.0027	1.43662	0.00097016
1.49382	0.00283	1.43863	0.000909267
1.49489	0.00298	1.44101	0.000849855
1.49597	0.00314	1.44391	0.000792945
1.49705	0.0033	1.44764	0.000740448
1.49813	0.00347	1.45288	0.000696658
1.49922	0.00365	1.46182	0.000675276
1.50032	0.00384	1.47	0.000982496
1.50142	0.00404	1.471	0.00104
1.50253	0.00426	1.472	0.0011
1.50364	0.00449	1.473	0.00116
1.50477	0.00473	1.474	0.00122
1.50589	0.00498	1.475	0.00128
1.50702	0.00525	1.476	0.00135
1.50816	0.00553	1.477	0.00142
1.50931	0.00582	1.478	0.00149
1.51046	0.00612	1.479	0.00157
1.51164	0.00648	1.48	0.00164
1.51279	0.00678	1.481	0.00172
1.51397	0.00714	1.482	0.0018
1.51518	0.00756	1.483	0.00189
1.51636	0.00792	1.484	0.00198
1.51757	0.00834	1.485	0.00207
		1.486	0.00217
		1.487	0.00227
--		1.488	0.00237
--		1.489	0.00248
--		1.49	0.00259
--		1.491	0.0027
--		1.492	0.00282
--		1.493	0.00294
--		1.494	0.00307
--		1.495	0.0032
--		1.496	0.00334
--		1.497	0.00349
--		1.498	0.00363
--		1.499	0.00379
--		1.5	0.00395
--		1.501	0.00411
--		1.502	0.00429
--		1.503	0.00447
--		1.504	0.00465
--		1.505	0.00485
--		1.506	0.00505
--		1.507	0.00526
--		1.508	0.00547
--		1.509	0.0057
--		1.51	0.00593
--		1.511	0.00617
--		1.512	0.00642
--		1.513	0.00669
--		1.514	0.00696
--		1.515	0.00724
--		1.516	0.00753
--		1.517	0.00784
--		1.518	0.00815
--
--
--
--
--
--
--
--
--
--
--
--
--
--
--
--
--
--
--
--
--
--
--
--
--
--
--
--
--
--
--
--
--
--
--
--
--
--
--
--
--
--
--
--
--
--
--
--
--
--
--
--
--
--
--
--
--
--
--
--
--
--
--
--
--
--
--
--
--
--
--
--
--
--
--
--
--
--
--
--
--
--
--
--
--
--
--
--
--
--
--
--
--
--
--
--
--
--
--
--
--
--
--
--
--
--
--
--
--
--
--
--
--
--
--
--
--
--
--
--
--
--
--
--
--
--
--
--
--
--
--
--
--
--
--
--
--
--
--
--
--
--
--
--
--
--
--
--
--
--
--
--
--
--
--
--
--
--
--
--
--
--
--
--
--
--
--
--
--
--
--
--
--
--
--
--
--
--
--
--
--
--
--
--
--
--
--
--
--
--
--
--
--
--
--
--
--
--
--
--
--
--
--
--
--
--
--
--
--
--
--
--
--
--
--
--
--
--
--
--
--
--
--
--
--
--
--
--
--
--
--
--
--
--
--
--
--
--
--
--
--
--
--
--
--
--
--
--
--
--
--
--
--
--
--
--
--
--
--
--
--
--
--
--
--
--
--
--
--
--
--
--
--
--
--
--
--
--
--
--
--
--
--
--
--
--
--
--
--
--
--
--
--
--
--
--
--
--
--
--
--
--
--
--
--
--
--
--
--
--
--
--
--
--
--
--
--
--
--
--
--
--
--
--
--
--
--
--
--
--
--
--
--
--
--
--
--
--
--
--
--
--
--
--
--
--
--
--
--
--
--
--
--
--
--
--
--
--
--
--
--
--
--
--
--
--
--
--
--
--
--
--
--
--
--
--
--
--
--
--
--
--
--
--
--
--
--
--
--
--
--
--
--
--
--
--
--
--
--
--
--
--
--
--
--
--
--
--
--
--
--
--
--
--
--
--
--
--
--
--
--
--
--
--
--
--
--
--
--
--
--
--
--
--
--
--
--
--
--
--
--
--
--
--
--
--
--
--
--
--
--
--
--
--
--
--
--
--
--
--
--
--
--
--
--
--
--
--
--
