# Supplementary material for: Metal-hydroxyls mediate intramolecular proton transfer in heterogeneous O–O bond formation
Source: Nat Chem. 2025 Nov 14;18(2):335–44. doi: 10.1038/s41557-025-01993-8 (PMC12872446; doi:10.1038/s41557-025-01993-8)
Supplement: Supplementary file 6 — Source data underlying the figure. [file 41557_2025_1993_MOESM6_ESM.xlsx]

## Sheet: Fig.4a
2.0 mA cm-2 (NaBi)		2.0 mA cm-2 (NaOH)
pH	E (V vs. NHE)	pH	E (V vs. NHE)
12.48	0.892	13.61	0.893
11.94	0.942	13.37	0.885
11.39	1.026	13.11	0.878
		12.81	0.876
		12.49	0.875

## Sheet: Fig.4d
PI of Aza-CMP-NiFe under NaOH solution			PI of Aza-CMP-NiFe under NaPi solution			PI of Aza-CMP-NiFe under NaBi solution
Fractional deuteration concentration (n)	Normalized kn/k0	Delta Y Error (Plus/Minus)	Fractional deuteration concentration (n)	Normalized kn/k0	Delta Y Error (Plus/Minus)	Fractional deuteration concentration (n)	Normalized kn/k0	Delta Y Error (Plus/Minus)
0	1	0	0	1	0	0	1	0
0.1	0.61731	0.03755	0.2	0.54447	0.09963	0.2	0.77516	0.08224
0.2	0.37357	0.04583	0.4	0.38608	0.09274	0.4	0.55756	0.06223
0.4	0.13843	0.05717	0.6	0.21234	0.11475	0.6	0.37662	0.06955
0.6	0.05411	0.06597	0.8	0.09524	0.10817	0.8	0.17046	0.18478
0.8	-0.00974	0.06866	1	1.69043e-06	0.12568	1	3.72413e-06	0.1918
1	-6.85135e-06	0.07506

## Sheet: Fig.4e
PI of Aza-CMP-NiFe			PI of Aza-CMP-NiFe (CO poisoning)
Fractional deuteration concentration (n)	Normalized kn/k0	Delta Y Error (Plus/Minus)	Fractional deuteration concentration (n)	Normalized kn/k0	Delta Y Error (Plus/Minus)
0	1	0	0	1	0
0.1	0.61731	0.03755	0.2	0.77032	0.06864
0.2	0.37357	0.04583	0.4	0.4468	0.05113
0.4	0.13843	0.05717	0.6	0.26652	0.04837
0.6	0.05411	0.06597	0.8	0.14699	0.04071
0.8	-0.00974	0.06866	1	-6.92727e-06	0.03897
1	-6.85135e-06	0.07506

## Sheet: Fig.4f
1.66 V vs. RHE		1.68 V vs. RHE		1.70 V vs. RHE		1.72 V vs. RHE
[Bi] (M)	Current density (A cm-2)	[Bi] (M)	Current density (A cm-2)	[Bi] (M)	Current density (A cm-2)	[Bi] (M)	Current density (A cm-2)
0.5	0.01421	0.5	0.02359	0.5	0.03693	0.5	0.0474
0.4	0.01193	0.4	0.02029	0.4	0.03257	0.4	0.04166
0.3	0.01089	0.3	0.01785	0.3	0.0275	0.3	0.03441
0.2	0.0095	0.2	0.01492	0.2	0.02209	0.2	0.02692
0.1	0.00786	0.1	0.0118	0.1	0.01572	0.1	0.01847
0.05	0.00651	0.05	0.00819	0.05	0.01013	0.05	0.01073

## Sheet: Fig.4g
1.60 V vs. RHE		1.62 V vs. RHE		1.64 V vs. RHE		1.66 V vs. RHE
[Pi] (M)	Current density (A cm-2)	[Pi] (M)	Current density (A cm-2)	[Pi] (M)	Current density (A cm-2)	[Pi] (M)	Current density (A cm-2)
0.4	0.01008	0.4	0.01639	0.4	0.02603	0.4	0.03497
0.32	0.00981	0.32	0.0159	0.32	0.02491	0.32	0.03309
0.24	0.00979	0.24	0.0152	0.24	0.02331	0.24	0.03046
0.16	0.00952	0.16	0.01429	0.16	0.02063	0.16	0.02548
0.08	0.00922	0.08	0.01349	0.08	0.01783	0.08	0.02031
0.04	0.00862	0.04	0.01152	0.04	0.01439	0.04	0.01599

## Sheet: Fig.4h
1.50 V vs. RHE		1.52 V vs. RHE		1.54 V vs. RHE		1.56 V vs. RHE
[OH-] (M)	Current density (A cm-2)	[OH-] (M)	Current density (A cm-2)	[OH-] (M)	Current density (A cm-2)	[OH-] (M)	Current density (A cm-2)
1	0.00361	1	0.01097	1	0.03162	1	0.08079
0.5	0.00359	0.5	0.01073	0.5	0.0303	0.5	0.07692
0.25	0.00352	0.25	0.01061	0.25	0.02981	0.25	0.07383
0.125	0.00356	0.125	0.01053	0.125	0.02912	0.125	0.06713
0.0625	0.00351	0.0625	0.0105	0.0625	0.02528	0.0625	0.04947
